# Supplementary material for: Non-targeted analysis of unexpected food contaminants using LC-HRMS
Source: Anal Bioanal Chem. 2018 Mar 29;410(22):5593–602. doi: 10.1007/s00216-018-1028-4 (PMC6096699; doi:10.1007/s00216-018-1028-4)
Supplement: Supplementary file 2 — (XLSX 1473 kb) [file 216_2018_1028_MOESM2_ESM.xlsx]

## Sheet: wa
Spalte1	m/z	time	binned	20150604202021 12 As5-1_RC8_01_6977.d	20150604210550 14 As5-2_RD1_01_6979.d	20150604215119 16 As25-1_RD2_01_6981.d	20150604223649 18 As25-2_RD3_01_6983.d	20150605000742 22 As5-1_RC8_01_6987.d	20150605005320 24 As5-2_RD1_01_6989.d	20150605013838 26 As25-1_RD2_01_6991.d	20150605022412 28 As25-2_RD3_01_6993.d	20150605035507 32 As100-1_RD4_01_6997.d	20150605044040 34 As100-2_RD5_01_6999.d	20150605052559 36 As400-1_RD7_01_7001.d	20150605061127 38 As400-2_RD8_01_7003.d	20150605074215 42 As100-1_RD4_01_7007.d	20150605082741 44 As100-2_RD5_01_7009.d	20150605091309 46 As400-1_RD7_01_7011.d	20150605095836 48 As400-2_RD8_01_7013.d	20150605203457 76 E3-1_RB3_01_7041.d	20150605212025 78 E3-2_RB4_01_7043.d	20150606002209 86 E3-1_RB3_01_7051.d	20150606010734 88 E3-2_RB4_01_7053.d	20150606023824 92 E1.5-1_RB5_01_7057.d	20150606032352 94 E1.5-2_RB6_01_7059.d	20150606040920 96 E0.5-1_RB7_01_7061.d	20150606045447 98 E0.5-2_RB8_01_7063.d	20150606062544 102 E1.5-1_RB5_01_7067.d	20150606071112 104 E1.5-2_RB6_01_7069.d	20150606075640 106 E0.5-1_RB7_01_7071.d	20150606084206 108 E0.5-2_RB8_01_7073.d	20150606101300 112 G3-1_RC2_01_7077.d	20150606105827 114 G3-2_RC3_01_7079.d	20150606114354 116 G1.5-1_RC4_01_7081.d	20150606122922 118 G1.5-2_RC5_01_7083.d	20150606140013 122 G3-1_RC2_01_7087.d	20150606144540 124 G3-2_RC3_01_7089.d	20150606153106 126 G1.5-1_RC4_01_7091.d	20150606161634 128 G1.5-2_RC5_01_7093.d	20150606174726 132 G0.5-1_RC6_01_7097.d	20150606183252 134 G0.5-2_RC7_01_7099.d	20150606191820 136 G0.5-1_RC6_01_7101.d	20150606200346 138 G0.5-2_RC7_01_7103.d
ID 343	115.037	0.05	0	1956.9	2038.6	0	1874.5	1797.4	1496.3	1708.7	1571	1580.5	1639.7	0	1798	1588.8	1834.5	1734.8	1575.9	0	0	1339.4	0	1405.3	1452.3	1155.4	0	1189.7	972.3	0	1081.3	1252.7	0	0	0	0	922.3	0	0	0	0	0	797.2
ID 1996	131.01	0.05	0	712.5	665.4	0	796.7	728.7	0	0	0	594.4	869.2	0	0	697.3	0	714.7	0	0	657.5	0	767.1	0	0	435	0	0	0	0	401.3	0	0	0	0	0	0	0	397.9	0	0	0	0
ID 3201	118.086	0.05	0	0	635.9	0	0	0	0	0	0	0	0	652.1	0	475.6	628.7	572.6	0	600.2	0	0	626.8	0	0	0	0	0	0	0	0	0	581.3	0	0	0	0	0	0	0	0	0	535.5
ID 3780	195.122	0.05	0	0	0	0	792.8	0	0	0	0	0	0	0	0	0	0	759.5	0	0	0	0	0	0	0	0	0	0	0	0	0	0	0	0	0	0	0	668	0	0	748.8	0	0
ID 4290	145.05	0.05	0	0	0	0	0	0	0	0	0	360.9	0	0	0	0	0	0	0	0	0	0	0	0	0	0	0	0	0	0	0	0	0	0	0	0	263.4	0	0	0	0	317.8	0
ID 4528	299.294	0.05	0	0	0	0	0	0	0	0	0	0	0	323.3	0	382.3	0	306.5	0	0	0	0	0	0	0	0	0	0	0	0	0	0	0	0	0	0	0	0	0	0	0	0	0
ID 5309	98.9956	0.05	0	0	0	0	0	0	0	0	0	0	0	0	0	0	0	0	0	0	0	0	267.8	0	0	0	0	227.2	0	0	0	0	0	0	0	0	333	0	0	0	256	0	0
ID 5425	127.039	0.05	0	0	0	0	0	0	0	0	0	0	0	0	0	0	0	0	0	0	0	0	0	0	0	0	0	0	0	0	0	526	0	609.3	0	0	0	0	681.8	0	792.6	0	0
ID 4639	177.007	0.06	0	0	0	0	0	0	0	0	0	0	0	0	0	572.6	0	0	603.4	0	0	0	0	0	0	0	0	0	0	0	0	0	0	0	0	0	0	0	0	0	0	0	0
ID 5238	203.053	0.06	0	0	0	0	0	0	0	0	0	0	0	0	0	0	0	0	0	0	0	389.6	0	0	0	0	0	0	0	0	0	0	0	0	0	0	0	0	0	0	523.8	0	0
ID 3016	437.214	0.12	0	232.6	235.7	0	0	0	231.4	0	0	0	208.9	0	0	211.2	251.2	0	0	221.8	0	0	0	0	0	0	0	0	0	0	0	0	0	187.7	0	0	196.8	0	0	0	0	0	0
ID 3032	397.222	0.12	0	215.9	0	0	0	0	0	0	0	0	0	0	0	0	0	0	0	0	0	0	0	0	0	0	0	0	0	0	0	239.3	0	0	0	0	0	0	0	0	0	268.1	0
ID 3454	269.099	0.12	0	0	281.3	275.9	298.9	0	0	295.3	0	0	0	0	0	0	0	0	0	0	0	0	0	0	0	347.5	0	285.3	0	0	0	0	304.8	0	0	0	0	0	0	0	0	0	0
ID 3962	138.092	0.12	0	0	0	0	0	624.3	0	723.8	627.3	684.7	0	667.3	641.1	0	0	632.1	625.7	0	559.5	0	648.7	0	539.8	0	663.6	688.9	0	0	598.8	0	600.2	627.7	710.3	663.3	0	0	0	0	0	725.9	0
ID 4061	169.133	0.12	0	0	0	0	0	0	745.8	0	0	0	0	0	0	0	0	0	641.5	840.9	0	0	670.8	0	0	688.7	0	0	0	0	0	800.5	0	678.9	0	0	741.9	763.2	0	0	0	885.4	659.7
ID 4254	281.173	0.12	0	0	0	0	0	0	0	0	370.3	0	0	0	291.9	0	331.8	0	324.1	0	347	0	0	0	0	0	0	311.1	0	0	0	0	0	0	0	303.8	0	0	0	0	0	0	0
ID 4673	261.071	0.12	0	0	0	0	0	0	0	0	0	0	0	0	0	242.6	0	0	0	292.1	0	0	0	0	0	0	271.2	0	0	0	0	252.8	0	0	0	302.5	0	0	0	0	0	0	0
ID 4715	319.188	0.12	0	0	0	0	0	0	0	0	0	0	0	0	0	0	273.2	0	0	255.3	0	0	260	0	0	0	0	0	0	0	0	0	0	0	0	0	266	0	0	0	0	0	0
ID 749	195.099	0.13	0	3713.9	3448.8	3569.9	3586.8	3598.3	3746.7	3708.5	3540.9	3370.9	3736.5	3763.4	3590.5	3511.1	3413	3967	3478.4	3847.6	3889.2	3515.9	3633.3	3959.1	3712.3	3815.2	3371.6	3897.8	3964.4	3673.6	3767.4	4028.2	4091.5	3708.7	4302.1	4106.4	3847.6	3564.3	4011.4	3944.3	4592.9	4737.4	4644.3
ID 763	158.988	0.13	0	3540.6	3444.1	3657.8	3717.2	3677.8	3725.5	3824.9	3621.9	3559.6	3929	3977.7	3988.5	3710.2	3848.5	3796.2	3751.4	4061.8	3948.2	3738.6	3609.2	3923.7	3712.6	3963.4	3645.7	3805.6	3778.1	3727.5	4039.8	3903.9	3996.2	3681.1	4126.6	4021.4	4110.1	3677.1	4027	4184.6	4843.5	4099.6	4644.2
ID 895	209.078	0.13	0	2699	2714.3	2926.1	2791.5	2782.2	2538.6	2898.3	2688.7	2777.4	2858.1	2939.2	2913.7	2716.8	3077.9	2909.3	2738.2	2701.3	2819.7	2586.3	2650.5	2744.2	2969.9	2972.2	2821	2861.4	2799	2894.1	2901.4	2691.7	2727.5	2612.1	3083	2891.7	2853.7	2811.8	2699.3	2648.5	2803.4	3289.8	2932.7
ID 909	211.094	0.13	0	2601.4	2498.5	2768.7	2494.8	2422.7	2622	3014.9	2781.3	2723.3	2676.4	2688.5	2651.8	2825.1	3082.9	2573.5	2585.6	2775.6	2702.1	2862.1	2902.2	2901.8	2672.8	2844.4	2848.6	2907.8	2797.2	2756.8	2902.1	2839.2	2787.2	2807.3	2727.8	2871.2	2859.9	2505.1	2672.9	2521.3	2740.9	3179.3	2956.1
ID 914	237.11	0.13	0	2610.2	2240.4	2455.8	2561.2	2272.1	2294.4	2564	2460.9	2329.8	2444.1	2572.5	2577.6	2403	2607.7	2544.6	2594.2	2604.3	2175.6	2707.3	2348.3	2638.5	2320.9	2628.1	2240	2500.9	2649.8	2351.1	2610.1	2581.1	2574	2161.5	2632.9	2620.6	2558	2493.7	2685.7	2857.5	3128.9	3390.8	3028.3
ID 1052	249.11	0.13	0	2092.4	1703.3	1902.3	1976	1807.7	1804.1	2013.8	1951.8	1674.2	1862.4	2113.4	1998.2	1718.2	2081.6	2104.6	1812	1846	1868.1	1828.2	1913.1	1987.2	1737.7	2024.5	1704	1832.6	1867.9	1769.9	2064.1	1798	1964.6	1752.6	2020.5	1966.6	1988.3	1546.1	1954.4	1840.1	2224.6	2488.4	2426
ID 1132	251.125	0.13	0	1846.1	1746.9	1819.4	1848.3	1778.8	1869.2	1965.8	1909.7	1748.4	2013.7	2071.7	1820.5	1735.5	2156.1	2159.4	1579.7	1894.2	1843.8	1743.8	1683	2055	1556.5	1826.6	1715.3	1802.4	1702.8	1725.1	1838.5	1726.6	1810.7	1636.3	1778.1	1716.6	1783.8	1479.3	1846.2	1803.4	2239.3	2376	2049.7
ID 1162	197.078	0.13	0	1830.1	1823.7	2005.4	1854.2	1817.1	1708.1	1657.5	2064.5	1723.5	1711.8	2020.3	1852.2	1835.6	2077.8	1858.3	1895.6	2085.9	1964.3	1855	2074.3	1960.5	2087.6	1930.6	1856.5	1930.8	1967.6	2139	1927.7	1989.5	2031.3	1871.8	2002.7	2071.7	2092.5	1934.7	2285.1	1986.7	2512.2	2418.1	2557.9
ID 1198	253.141	0.13	0	1670.2	1506.7	1604.6	1769.3	1420.6	1395.7	1591.1	1569.3	1342	1442.4	1708.4	1608.4	1479.8	1608.7	1743.7	1466.2	1637.2	1501.4	1533.9	1414.5	1749.8	1467.6	1546	1562	1546.3	1573.2	1541.1	1692.4	1473.8	1608	1431.3	1522.8	1479.5	1685.2	1469.6	1564.7	1333.4	1559	1846.7	1876.8
ID 1226	253.105	0.13	0	1577.2	1546.4	1484.1	1604	1382.5	1492.2	1345.9	1491.9	1329	1513.3	1436.8	1333.2	1278	1586.4	1446.9	1607.6	1466.9	1556.3	1490.8	1385	1562	1551.5	1587.7	1296.2	1461.6	1617.1	1407	1713.6	1620.2	1664.1	1456.5	1500.7	1495	1699.7	1474.2	1514.1	1547.3	1775.8	1743.7	1984.5
ID 1263	277.141	0.13	0	1481.8	1443.2	1364.6	1596.6	1465.7	1308.9	1339.5	1304.7	1223	1399.9	1363.1	1386.4	1117.8	1399.8	1453.3	1386.7	1318.9	1406.6	1327.9	1306	1556.1	1472.6	1181.6	1266.7	1486.9	1501.1	1346	1312.6	1374.8	1296.3	1035.8	1404.1	1382.1	1463	1192	1407	1315.2	1622.3	1862.6	1489.5
ID 1319	227.027	0.13	0	1503.1	1476.5	1561.2	1585.6	1629.5	1675.3	1754.8	1690.6	1590.9	1904.6	1896.9	1891.2	1722.8	1875.1	1650.5	1650.3	2062.2	1850.6	1800.6	1611.4	1864.1	1666.2	1845.9	1687.4	1768.1	1687.9	1774.4	1894.6	1846.6	1897.3	1700.1	1937	1942.9	2029.6	1826.2	2088.5	2227.2	2783.1	2670.1	2812.6
ID 1350	225.11	0.13	0	1449	1542.4	1473.6	1681.6	1471.2	1365.2	1484.7	1597	1261.9	1373.7	1673.7	1539.3	1506	1607.8	1482.5	1439.6	1707	1451	1486.8	1487	1752.9	1517.1	1616.7	1419.5	1579.4	1721.7	1745.8	1597.6	1482.1	1682	1655.7	1687.1	1481.4	1535.8	1576.1	1565.5	1612.7	1867.5	1988.2	1679.8
ID 1351	223.094	0.13	0	1445.5	1537	1404.2	1674.7	1496.4	1604	1892.8	1707.3	1382.3	1695	1681.6	1550.5	1445.8	1523.7	1529.5	1485	1604.1	1723.1	1690.7	1435.1	1478.1	1528.2	1642.3	1506	1547.8	1562.5	1409.7	1637.5	1510	1551.1	1501.7	1625.2	1329.9	1527.5	1522.4	1689.7	1656.1	2096.2	2202.3	1928.1
ID 1394	267.12	0.13	0	1357.3	1412.8	1400.7	1378.6	1530.6	1405.1	1500.1	1267.9	1246.7	1526.7	1654.6	1547.9	1493.2	1594	1543.3	1201.8	1351	1407.2	1412.7	1382.4	1468.5	1443.4	1308.1	1367.8	1399	1431.3	1216.9	1363.7	1582.2	1469.7	1199.9	1382.1	1298.9	1434.6	1365.6	1523.9	1542.3	1560.4	1902	1782.2
ID 1432	175.034	0.13	0	1286.3	1351.4	1300.1	1437.6	1363.4	1478.7	1512.9	1281.6	1421.7	1393.4	1370.1	1301.5	1442	1499	1378.6	1331.7	1408.4	1352.1	1311.4	1393.9	1404.7	1352.4	1499.2	1201.5	1330.2	1478.9	1294.4	1417.7	1413.2	1260.3	1215.7	1335.4	1505.9	1505.6	1164.6	1168.4	1307	1415.1	1567.1	1337.8
ID 1519	295.151	0.13	0	1210.3	1046.8	1077.2	1259.2	1166.4	1227.3	1140.5	1175.4	1092.6	1190.4	1219.4	1166.3	1166.5	1101.9	1221.4	1145.2	1162	1192.8	1199.4	1196.1	1046.3	1037.6	1218.4	1111.7	1276.8	1055	1013.6	1092.1	1139	1073.6	1033.8	1223.8	1066.4	954.4	1046.3	989.5	1024.8	1319.6	1448.9	1223.9
ID 1566	69.0448	0.13	0	1112.5	1265.2	1215.5	0	1227.6	0	0	1257.7	1311.8	1121	1212.7	1245	0	0	1121.2	1215.7	0	1263.2	1060.8	1228.5	0	1163.5	0	1139.6	0	0	1011.5	0	1077.4	1063.1	0	965.8	906.6	1036.8	1099.6	0	0	899	0	0
ID 1568	293.136	0.13	0	1127.7	1064.4	1257.2	1342	1204.3	1347	1290.8	1218.5	1220.1	1355.4	1420.9	1249.3	1138.4	1243.7	1267.2	1220.3	1093.5	1299.6	1281.4	1273.8	1382.5	1176	1151.1	1140.2	1198.7	1282.4	1082.3	1287.1	1196.9	1185	1069	1232.2	1121.1	1304.9	1046.5	1158.5	1244.7	1437	1610.1	1630.4
ID 1614	211.132	0.13	0	1009.8	0	1015.1	0	0	0	0	0	0	0	0	0	1255.1	0	0	0	0	0	905.4	1117.2	0	0	0	954.2	0	0	875.2	0	0	0	853.6	0	0	0	0	0	0	0	1324.8	1374.7
ID 1626	237.147	0.13	0	1057.8	1068.7	1123.7	945	1200.2	1054	1012.7	1025.6	1056.9	1275.6	1109	1188.4	957.1	0	1178.6	1116.1	1075.4	900.2	1080.7	1090.9	1119.9	1164.7	1123.1	1020.2	1127.4	1217.2	1095.8	925.1	1014.6	1092	1066.2	1137.6	980.9	1011.7	1004.4	1002.5	1006.2	1224.5	1307.8	1173.4
ID 1632	279.12	0.13	0	1046.5	1057.9	1142.2	911.1	864.2	1064.8	982.4	1009.4	924.5	997.9	1089.6	884	906.4	942.8	1069.9	980.9	985.5	874.6	952.5	925.8	966.2	859.8	1039.9	888.3	1025	1001.8	992.1	1060	962.2	877.5	906.6	894.6	805.1	1019.8	773	1026.5	865.8	1062.4	1169.7	1052.7
ID 1651	269.136	0.13	0	1058.1	982.5	1100.6	1129.7	1204.8	1113.5	1253	1226.7	1060.1	1229	1296.6	1114.7	1049.9	1109.2	1123.6	1071.7	1067.5	1090.8	1144	1068.4	1144.3	1088.1	1060.4	1055.2	1047.3	1083.4	1068.2	1141	1064.3	1150.1	1109	1189.6	1071.6	1141.3	984.4	1240.7	1161	1334	1247.7	1229.7
ID 1655	239.089	0.13	0	1058.7	903.9	922.2	1086.4	1162.3	1072.5	1048.9	1176.1	910.8	978	1100.6	976	1010.1	1035.8	1143.6	1153.3	1069.7	1032.3	938	998.7	1181.7	918.6	1138.8	1177.2	1201	1087.3	1075.5	1182.3	1036.8	1037.1	1025.4	1056.4	1138.8	1112.1	1050.8	981.3	1033.2	1110.8	1250	1235.9
ID 1696	265.104	0.13	0	1032.4	829.5	1009.1	1029.9	1008.3	1087.9	1155.5	1046.3	805.9	993.7	1091.8	834.3	888.9	1104.1	1052.1	979.2	975.7	908.4	1061.2	812.9	1067	1060.7	1001.2	878.1	1003.5	1035.6	950.3	1129.5	1075.8	1001.3	967.9	1057.8	1113.9	1043	889	1066	1005.9	1106.3	1361.4	1298.8
ID 1698	239.126	0.13	0	1002	1008.2	1079.9	1205.6	1209.3	1178.2	1261.1	995.8	1031	1160.6	1083.3	1222.6	1003.6	1135.9	1093.3	1078.2	1077.8	1015.3	1076.2	1076.2	1116.9	986.8	1056	1150.1	1108.9	1056	929.1	1012.4	1176	1086.1	966	1063.5	1099.1	1088.3	982	1065	1186.3	1462.1	1440.3	1308.4
ID 1709	271.115	0.13	0	1025.5	1046.3	1212.9	1050	1229.5	1106.3	1106.5	1193.4	1100.8	982.8	988.6	1118.2	1162.1	1163	1123.1	1128.5	1195.4	1086.4	1067.9	1108.8	1192.2	1112.7	1189.4	985.5	1152.7	1121.9	1086	1219.3	1267.5	1244.2	1037.8	1248.5	1142.3	1299.8	1155.4	1058.1	1237.3	1328.3	1408.6	1200.9
ID 1870	311.146	0.13	0	858.2	809.9	798	816.2	799.5	892.5	866.2	773.8	841.7	787.1	920.8	936	919.3	831.2	772	815.4	852.1	821.1	795	726.9	892.6	936	904.2	777.1	815.1	742.5	727.2	935.8	651.7	783.6	786.3	815.4	887.7	1017	707.2	756.2	771.8	878.2	1046.2	1165.9
ID 1878	309.131	0.13	0	844	781.6	891.9	823.9	775.9	805.3	798.3	812.8	777.5	796.8	885.7	821.1	688.7	932.3	743.4	821.2	761	787.9	869.3	779.3	856.2	792.6	804.6	804.1	791.1	728.2	789.9	815.8	800.6	734.7	660.1	838.6	736.1	849.1	690.6	742.3	687.6	880.6	952.4	923.2
ID 1881	209.116	0.13	0	865.2	854.9	0	868.3	0	941	814.2	867.3	778.7	909.1	939.6	800.5	780.6	851.3	0	845.6	918.6	0	0	0	0	914	0	912.5	989.1	866	0	0	0	836.8	0	845.6	861.7	0	0	0	845.3	0	0	0
ID 1888	235.131	0.13	0	850.7	794.8	847.2	741.4	868.9	835.8	921.2	836.4	695.5	916.5	851.6	863.7	887.6	935.5	740.1	807.3	787.9	814.5	827.1	683.3	901	661.2	804.2	746.8	845.3	723.8	899.7	839.3	741.3	807.7	720	834.4	865.6	795.5	664.6	667.3	768.5	929.2	1175.6	1040.7
ID 1935	173.018	0.13	0	800.2	654	773.9	816.4	774.6	716.6	857.8	822.9	671.3	673.8	803.1	795.6	718.1	684.9	806.6	743.1	719.4	661.1	790.2	603	723.6	676.4	808.7	688.1	688.7	724.1	743.2	670.5	711.3	679	735.5	845.5	801	773.2	739	684.5	671.6	740.8	855	824.1
ID 1953	325.162	0.13	0	777.6	567.5	865	836.9	749.9	688.8	732.7	699.8	544.5	679.2	769.2	710.4	762	874	733.8	771.3	752.1	618.4	808.4	708.2	742.6	706.7	669.6	699.2	636.4	864.5	667.6	742.7	774.1	655.6	583.4	762.6	790	847.8	611.8	682.4	801	789	918.1	777.3
ID 1966	251.089	0.13	0	791.1	498.7	710.8	738.6	717.3	634.8	611.4	720.3	610.5	630.7	628.4	771	611.8	723.6	689	654.1	679.7	656.6	700.3	718.9	842.8	643.9	702.3	606	681.3	570	664.3	705.9	805.5	681.3	600.3	640.2	643.2	686.1	651.6	756.3	537.9	852.1	820.4	800.5
ID 1981	235.094	0.13	0	786.8	841.8	876.2	936	857.9	839	834	970.9	821.3	911	992.1	881.1	812.5	939.3	928.1	871.5	825.3	765.3	840.6	782.5	789.6	846.5	907.3	905.3	874.1	928.5	956.5	926.3	935.1	949.4	731.1	943.6	821.5	984.6	704.1	939.5	788.4	930.8	1245.4	1033.2
ID 1982	323.146	0.13	0	752.2	736.6	772.9	767.8	886.1	761.6	765.4	880	763.8	762.6	909.1	890.9	791.6	795.9	832	731.6	643.1	703.7	722.7	737.8	831.8	803.7	745.4	670.8	787.9	797.5	748.3	753.3	758.2	722	752.7	856.2	757	812.5	730.8	747.1	750	943.1	1011.8	954
ID 2018	283.115	0.13	0	778.8	731.4	741.7	756.5	844.8	655.8	749.3	716.8	745.4	842.6	786.4	811	782.1	808	659.8	781.8	865.4	914.6	769.4	727	921	803.4	900.6	865.3	807.4	828.6	803.6	789.7	802.5	835.3	834.1	927.3	784.9	888.4	833.1	865.7	916.5	1008.8	1111.7	994.4
ID 2024	281.136	0.13	0	775.9	814.8	789.3	876.7	918.8	897.4	915.6	863.8	839.5	880.2	789.9	931.2	795.4	880.9	918.4	910.8	841.9	824.6	799	794.3	876.5	897	817.1	780.8	795.9	859.4	870.1	836.2	864.3	816.5	865.4	868.7	861.2	887.6	826.3	957.6	931.5	1104.8	1054.3	1035.9
ID 2030	225.073	0.13	0	746.8	822.6	794.4	816.1	857.4	827	774.6	825	760	875.7	784.9	806.7	775.7	822.8	788.8	823.9	741	796.5	707.7	722.6	887.5	838	819.4	760.1	793.9	817.9	731.2	879.5	844.7	777.9	775.6	818.1	725	787.8	602.6	886	692.6	826.6	882.2	899.5
ID 2031	241.105	0.13	0	738.7	767	0	784.1	686.9	0	616.2	760.2	721.8	708.1	653.4	746.8	583.6	759.4	695.8	782.9	708.9	770.8	841.5	783.2	760.8	811.8	718.8	721	774.4	706.9	706.7	748.2	736.7	679.2	625.9	720	843.5	733.3	730.3	813.6	727.1	806.4	775.2	857.6
ID 2048	183.063	0.13	0	738.9	703.8	762.6	677.4	698.9	752.7	667.5	694.5	653.3	723.1	790.4	785.1	839.4	768.7	856.3	751.2	687.4	787.8	876.3	784.1	703.4	665	732.7	576.1	709.6	737.2	702.2	801.3	738.5	656.9	714.5	789.5	0	635.3	702	753.4	868.9	754.5	860.7	872.1
ID 2096	263.125	0.13	0	693.7	710.6	659.3	713.2	676.5	658	695.1	684.1	596.8	624.6	741.8	779.1	680.4	815.9	728.8	692.5	820.6	710.9	697.9	751.8	732	777.2	683.6	623	694.3	774.1	674.3	762	726.4	715.1	717.8	723.5	677.5	687.5	679.1	797.7	892.2	903.7	1017.9	885.1
ID 2108	297.131	0.13	0	693.1	751.4	779.6	694.7	769.7	636.8	708.1	611.1	712.2	661.8	690.3	710	640.3	647.2	695.9	627.7	655.7	712.6	685.1	621.7	633.4	629.7	666.4	628.6	703.5	797.6	625.5	659.9	611.6	549.2	590.2	740.9	609	788.2	656.5	555.8	709.3	739.2	730.3	771.2
ID 2138	261.132	0.13	0	674.8	598.5	795.6	734	658.7	709.8	667.6	724.4	655.8	754	709	618.5	625.5	677.7	761.2	699.1	762.6	719.7	646	676.4	616.2	665.9	746.8	630.8	650.7	812.8	630	642	749.5	695.2	606.2	688.4	586.9	788.9	591.8	703.4	733.2	704.7	825	663.4
ID 2145	205.045	0.13	0	616.3	661.7	632	729.6	689.2	818.6	785.5	694.6	666.6	681.4	679.9	663.4	606.7	677	706	674.1	603	694	761.6	733.8	742.3	815.3	0	632.7	642.1	635.1	653.7	615.4	674.3	675.6	670.3	698.6	690.2	671.7	683	616.5	745.7	716.5	760.8	777.3
ID 2146	309.168	0.13	0	674	650.9	626.7	691.8	647.8	657.2	649	787.3	649.1	651.4	729.9	604.1	532.5	595.5	701.8	667.2	654.2	766.6	699.6	730.6	679.4	618.2	603.6	705	703.6	597.9	682.4	658.9	795	695.9	687.9	697.5	656.3	636.4	584.8	634.3	677.8	823.5	884.4	757.1
ID 2165	351.178	0.13	0	598.8	512	601.2	532.4	521.2	733.4	553.6	634.2	577.5	637.2	681.2	507.6	591.2	585.8	582.6	480.8	613.7	684.8	581.9	531.1	565	549.7	533.8	563.4	562	645.3	490	572.2	611.4	506.2	462.1	477.3	521.6	591	439.4	547.2	494.6	731.1	812.1	779.7
ID 2169	295.115	0.13	0	671.8	856.9	638.6	657.2	638.7	704.2	670.1	763.5	689.5	665.6	704.2	799.4	682.6	766.1	666.6	672.3	701.3	713.2	711.3	705.4	859.4	658.4	788.8	735.1	714.6	695.4	762.3	812.5	714.7	715.4	788.9	775.8	697.3	749.7	781	738.9	731.5	781.7	811.6	886.9
ID 2171	223.131	0.13	0	670.4	0	608.5	626	579.9	0	627.1	596.5	544.5	0	545.4	543.3	0	612.6	0	548.9	577.6	618.7	0	531	592.6	595.7	0	540	564.5	548.7	541.7	614.6	483.4	598.7	0	651.9	618.6	0	515.9	570	0	699.3	749.6	718.8
ID 2218	329.157	0.13	0	643.2	616.1	624.8	537.9	615.7	596.4	500	608.7	621.2	514.5	546.4	595.1	538.9	703.3	602.1	653.5	649	514.5	630.8	560	646.2	572.3	603.8	629.3	633	553.7	660.7	577.8	516.5	515	496.7	606	635.7	673.6	555.5	580.2	630.8	732.3	739.5	653
ID 2231	291.12	0.13	0	635.1	510.4	579.2	642.3	550	608	591.7	667.8	468	625.8	570.9	643.3	602.3	643.7	719.9	579.3	634.8	605.8	542.6	583.7	572.8	554.8	696.8	574.3	639.7	536.8	657.1	689.6	610.4	611.3	608.6	613	596.3	714.8	553.7	530.8	473	698.1	763.2	762.8
ID 2232	337.162	0.13	0	607.3	527.6	551.6	531.5	515.1	644.3	559.4	556	503	629.4	481.8	517	447.8	607	608.9	622.3	599.1	458.9	524.6	464.5	527.4	523.5	522.4	458.3	517.8	542.6	499	588.3	575.6	581.4	453.2	550.6	544	534.2	481.7	692.2	630.9	660.4	692.6	686.1
ID 2265	285.131	0.13	0	623.1	566.9	626.7	587.3	529.7	697.6	633.6	541	612.3	539.2	671.6	0	564.5	672	566.7	684.9	590.5	648.2	605	677.3	724.5	586.1	633.8	614.2	583.1	595.2	619	657.9	618.2	0	525.3	622.6	661.2	676.2	567	635.6	621.6	641.9	710.5	725.4
ID 2302	313.162	0.13	0	547.8	555.2	572.1	472.4	481	514.8	547.5	543.3	533	575.8	574.2	488	471.9	553.7	536.1	510.2	489.5	577.7	475	551.6	652.4	508.5	576.9	536.1	577.6	581.2	571	501.4	613.4	597.9	455.6	583.6	485.5	605.5	594.2	568.3	471.9	563.2	712.8	559.9
ID 2341	283.152	0.13	0	585.1	522.7	0	570.5	558.2	565.9	586.3	0	528.2	0	637.5	609.8	577.3	601.8	754.8	0	638.7	578.6	0	0	0	522.8	561.4	534.9	654.3	550.3	0	590.2	601.8	655.8	517.7	0	712.9	534.8	0	623.5	652.9	793.2	713.3	790.9
ID 2342	341.157	0.13	0	575.7	541.4	548.3	487.7	566.8	566.6	475.9	510.8	431.7	467.2	449.2	525.6	446.4	502.8	589.5	467.2	526.5	600.8	431.8	489.7	521.7	541.1	578.5	598.7	525.3	552.6	665.1	548.4	501	591.3	460.7	493	497.7	479.9	375.4	570.1	587.4	594.1	536.4	711.2
ID 2345	205.083	0.13	0	578.1	494.7	614.6	593.9	524.6	508.4	520.9	564.6	579.9	637.1	580.5	538.4	529.3	711.7	600	595.2	562.4	495.5	605	482.1	620.4	563.3	627.9	532.1	499	524.7	533	628.4	462.4	550.5	453.6	528.7	605.4	501.3	539.6	534.5	528	670.4	687.2	645
ID 2360	233.115	0.13	0	561.2	472.4	525.4	560.2	590.9	428	598.7	581.3	523	589.4	454.6	561.3	558.8	550.6	492.6	424.4	546.9	429	459.1	512.3	530.8	488.9	523.5	501.7	0	577.8	529.6	541.8	550.1	501.1	502.7	584.5	461.5	622.5	487.8	525.1	697.6	776.5	787.9	771.6
ID 2402	267.157	0.13	0	563.6	492.4	570	0	0	633.3	539.4	0	544.9	566.2	511.3	529.6	575.2	611.3	470.5	495.8	0	501.4	532.3	556.2	575.7	0	0	530.4	0	0	554.9	574.6	599.6	568.1	0	567.6	0	0	0	589.7	603.1	641.2	722.2	584.2
ID 2403	307.152	0.13	0	556.6	457.2	643.3	542.2	555.2	528.5	531.2	513.8	449.7	622.5	557.2	547.7	589.8	723.1	547.3	579.1	544.3	478.2	586.8	578.6	611	477.9	489	431.9	597.7	521.7	517.5	494.8	522.6	449.4	472.4	608.7	441.8	518.5	489.2	527.5	662.9	624	647.7	668.8
ID 2416	191.029	0.13	0	539.2	0	603.2	649.6	579.6	653	535.5	0	539.7	689.9	586.2	574.5	572.9	665.3	597.8	504.4	509.9	595	590.9	589.1	657.7	512	555.5	645.9	585	557.7	508.8	653.1	532.8	656.5	0	0	550.1	599.2	625.6	572.7	517.8	604.4	625	645
ID 2417	255.12	0.13	0	568.5	506.5	0	0	463.4	530.2	518.8	0	512.3	0	0	619.1	581.3	538.2	519.4	531	499.3	533.1	517	0	526.8	522.7	0	445.6	588.7	0	0	562.1	535.2	0	530.8	0	0	528.3	570.5	558.2	536.8	0	583.1	0
ID 2440	293.173	0.13	0	543.9	419.4	487.9	522.9	464.4	614.9	497.1	585	437.1	565.4	584.7	522.6	481.7	612.1	592.9	579.9	584.1	507.7	522.7	586.2	503.8	592.2	635.7	475.1	479.8	507.9	514.9	525.7	480.1	526.5	473.6	624.9	569.5	604.4	624.8	435	537.1	600.6	710.6	635.3
ID 2444	381.188	0.13	0	542.8	415.8	483.9	438.8	513.2	399.7	479.4	447.9	410.5	364.9	427.8	510.7	380.4	438.7	470.3	416.7	424.8	389.5	440.1	372.9	443.9	399.7	419.1	381.1	525.2	484.7	351.7	373.9	407.2	431.2	435.9	444.5	451	435	367.2	446.7	477.3	565.5	525.5	501.4
ID 2473	369.189	0.13	0	529.9	371.1	422.9	426.8	450.2	409	482.3	415.9	396.3	0	505.1	574	461.5	471.6	451.9	424.9	393	469.3	357.1	304.6	414.8	370.6	479.9	451	458.4	494.2	345.5	420.6	401	375.6	376.6	474.6	417.4	432.5	368	471.1	397.2	527.7	637.3	466.1
ID 2490	321.13	0.13	0	501.9	429.7	334.9	395.8	406.5	351	386.4	376.7	367.1	428.6	404.2	0	334.8	375.6	444.2	345.4	483.9	369.2	445.7	349.2	401.5	377.4	403.3	353.9	349.1	351	441.9	439.8	434.4	480.3	418.4	448.5	427.2	398.4	367.8	375.1	391.5	473.5	438	524.6
ID 2570	327.178	0.13	0	459.9	460	373.6	383.9	400.1	0	508.3	497.7	400.3	392.9	422.3	500.3	0	465	523.6	485.4	456.2	494.5	368	366.5	389.6	0	534.1	429	0	369.5	0	458.5	372.5	0	447.3	443.7	436.5	381.8	393.2	401.9	394.9	393.3	497.5	514.5
ID 2583	231.099	0.13	0	452.5	512.5	411	0	461.3	456.7	417.7	530	374	520.4	529	574.7	407.9	488	521.2	496.4	504.9	491.3	494.5	427.6	404.6	421.4	436.3	448.7	560.1	527.6	531	505.1	515.7	700.4	398.3	582.4	475.8	511.3	401.2	468.6	501.7	628.4	753.3	613.8
ID 2602	281.099	0.13	0	466.1	499.5	439.5	442.6	513.2	420.6	406.1	439.2	461.7	414.9	521	508.7	425.2	603.8	462.6	563.9	521	475.8	468.5	0	491.3	490	558.1	521	394.2	519.7	500.9	399.2	467.5	471.7	434.2	481.2	532.3	534.1	443	544.8	0	517.1	622.4	569.2
ID 2672	299.147	0.13	0	429.4	0	386.5	0	0	0	475.7	454.2	412.7	396.3	433.7	0	0	0	444.4	0	0	0	388.1	409.5	404.7	0	409.8	0	351.4	403.5	0	394.5	354.8	0	0	0	346.5	0	0	415.9	405.2	469	0	542.2
ID 2697	277.104	0.13	0	434.9	420	541.4	428.5	455.3	411.9	424.5	429.3	414.7	415.9	533.3	495.9	349.6	616.7	473.4	472.7	390.4	506.1	569.3	444.3	435.4	506	451.3	379.6	519	462.9	430.7	467.6	452.9	554.3	380.1	490.7	440.6	450.3	366.7	497.9	482.4	572.2	575.1	548.8
ID 2737	339.178	0.13	0	392.1	467.6	373	387.2	433.2	457.5	386.7	415.7	294.5	428.7	380.2	426	270.5	0	461.5	0	0	347	380.3	319.3	317.5	415	401.6	376.3	351.1	335	347.6	439.2	409.1	329	281.6	411.7	406.3	476.8	273.1	380.9	319.3	430.5	444.7	393.4
ID 2745	265.141	0.13	0	411.4	356.8	490.3	481.3	0	577.8	512.9	519.5	424.8	448.1	559.5	546	517.1	0	460.4	0	561.2	0	519.1	465.2	486.7	456.7	0	0	530.4	487.7	556.1	0	534.6	483.1	469.5	481.9	495.1	0	411	423.2	528	543.5	0	543.6
ID 2756	311.183	0.13	0	400.1	479.9	391.4	0	392.4	446	0	502.2	375.2	465.2	0	441.3	0	455.5	0	0	412.9	0	404.9	0	0	388.5	0	0	411	0	420.6	377	0	431.9	0	538.7	444.5	462.3	484.2	483.4	356.3	499.7	546.8	435.6
ID 2759	275.125	0.13	0	397.8	0	366.8	376.5	319.2	354.6	313.2	454.9	357.6	402.2	352.2	466.2	327.2	375.2	432.9	426.2	380.4	389.8	375.5	385.4	392.2	384.8	478.1	322.8	366	320	400.1	434.1	356	419.9	322.7	344.5	403	369.7	290	398.2	422.2	473.2	572.4	554.4
ID 2760	367.173	0.13	0	404.1	395.9	407.6	453.9	336.2	343.5	412.7	351.8	327.4	390.7	356	459	427.6	371.4	368.5	416.7	428.8	362.9	434.9	351.8	406.2	344.8	345.5	397.6	396.3	367	376.7	375	368.1	495.4	360.7	408.2	373.5	386.1	411.4	354.8	329.6	457.2	417.9	459.5
ID 2814	353.157	0.13	0	377.5	300.1	279.4	334.5	340.8	0	333.1	298.8	313.4	0	450.8	291.7	337.9	345	324.6	328.8	348.1	316.2	320.6	341.4	334.2	0	364.2	296.4	379.9	371.4	305.6	0	0	311.9	282.8	312.4	364.1	350.7	0	288.2	318.7	407.5	404.7	332.2
ID 2824	305.136	0.13	0	377.9	407.2	474.2	391.6	487.3	387.7	421.2	428.5	380.5	418.8	444.6	369	358.4	515.9	472.1	390.9	369.6	389.1	376.6	382.9	404.7	396	480.4	347.3	434.8	440.5	443.9	464.3	439.4	486.9	338.6	403.4	484.1	466.6	425.7	441.9	375.6	523.1	644.7	595.5
ID 2842	395.204	0.13	0	356.9	298	0	338.8	0	354.5	0	319.8	298.6	310.2	284	308.9	342.8	282.2	322.2	322.7	254.6	314.3	0	287.5	305.4	276.7	0	0	343.4	311.8	263.2	289.6	0	283.4	0	0	0	288.3	314.7	216.6	0	310.1	382.2	306.2
ID 2856	339.141	0.13	0	348.2	311.4	0	329.7	0	314.1	373.3	428.4	360.9	0	330.8	376.9	357.2	361	369.2	332.7	357.5	0	387.8	329.6	356.5	342.7	350.4	275.6	395.9	454.9	340.1	372.8	337.6	310.9	0	319.2	413.8	347.3	0	0	358.9	411.5	405.3	447.8
ID 2857	363.178	0.13	0	351.9	0	327.3	331.9	314.6	361.3	299.3	351.9	327.8	291.9	336.1	295.4	350.5	367.6	407.8	322.4	318	323.9	350.9	340.3	339.4	295.7	379	266.5	295.6	339.1	354.5	294.4	248.5	308.3	321.5	320.1	380.7	300	248.9	308.1	308.2	369.1	417.1	408.2
ID 2862	335.183	0.13	0	341.8	327.1	341.2	382.6	408.2	400	412.4	395	374.6	369.1	419.1	384.9	406	396.4	388.8	421.7	436.6	386.9	302.1	388.9	405	324.9	408.5	378.2	357.3	399.7	467.8	421.3	461.8	288.4	386.3	419.2	343	419	371.3	341.8	386.1	408.6	533.1	508.8
ID 2865	409.22	0.13	0	324.4	325.3	348.7	358	278.2	307.2	342.9	0	301.8	0	322.5	312.7	258.1	330.7	267.5	303.9	301.6	334.4	262.9	285	0	321.3	288.2	238.8	0	319	266.3	289.9	271.7	0	253.4	0	244.1	310.2	306.4	0	260.6	281	464.7	319.3
ID 2868	365.194	0.13	0	337	336.9	384.2	318.3	406.1	418.7	369.3	371.1	375.1	407	424.1	356.3	328.5	394.4	335.2	327	407.7	344.3	417.6	379.2	366.5	360.7	361.1	310.6	401.6	445.5	339.5	377.3	397.1	353.1	0	373	350	408.7	287.3	394	364.6	500.2	543.1	482.4
ID 2871	195.063	0.13	0	348.1	355.9	0	368.5	0	0	432.8	0	419.4	457.1	0	419	0	332.5	0	365.2	326.9	0	0	0	0	0	295.3	0	416.3	438.4	0	359.8	343.6	350.7	0	384.4	310	0	0	0	400	406.2	398.7	316.2
ID 2886	238.113	0.13	0	313.1	0	333.7	323.7	0	0	352.7	398.5	325.5	437.4	328.2	265.3	327.1	409.6	400.1	406.4	327.7	0	0	359.6	367.3	0	361.5	284.3	326.6	331.3	312.1	0	350.3	298.1	320.1	374.9	0	327.1	0	0	297.6	0	0	445.1
ID 2887	365.157	0.13	0	349.5	254.8	338.1	231.3	285.7	250.5	358.8	0	252.9	311.4	268.4	0	0	274.6	336.4	250.6	0	0	246.8	256.8	0	0	307.8	310.5	270.1	240.9	0	269.6	256.1	0	0	340.4	0	300.1	240	307.2	248.5	308.4	432.7	321.8
ID 2897	321.168	0.13	0	339	274.1	0	363.2	277.6	277.5	344.1	372.6	0	327.5	345.4	0	0	322.3	359.1	263.3	303.2	284.7	301.2	251.5	306.8	0	356.9	270.8	304	0	0	322.3	0	282.9	235.6	0	0	376.8	247.6	0	0	0	304.1	310.6
ID 2902	277.178	0.13	0	307.7	0	0	0	0	0	0	0	0	340.6	0	0	0	0	0	0	0	0	0	278.5	0	303.6	0	0	282.2	0	0	0	0	0	0	0	0	0	0	304.5	0	0	0	0
ID 2904	307.115	0.13	0	315.8	389	0	275.4	277	287.6	294	0	0	310.9	403.9	334.7	317.4	330.7	322.4	336.8	336.8	353.5	352.5	283.9	379.1	302.6	306.6	0	306.7	440.9	263.9	328.1	353.5	370.5	312.2	268	337.5	336.6	0	367.8	345.3	314	394.5	431.2
ID 2905	355.173	0.13	0	328.8	233.4	280.2	318.7	0	320.3	0	342.8	328	295.7	344.4	351	0	418.7	278.9	345.4	325.1	277.2	319.5	0	337.9	306.3	284.6	0	334.5	329	338.2	293.5	0	316.8	285.6	0	324.5	335.2	255.4	305.6	295.6	339.3	421.2	405.4
ID 2907	383.204	0.13	0	315.8	282.9	313.1	319.5	327.5	0	288.1	316.3	311.5	229.2	339.3	0	259.4	293.2	306.8	325.4	0	314.5	382.1	294.8	0	300.2	288.3	0	348.9	323	293.9	0	275	337.4	276.6	383.1	314	314.1	361	0	286	312.3	415.3	377
ID 2911	219.099	0.13	0	344.5	385.9	355.4	0	321	0	0	368.6	0	0	360.7	0	0	478.5	387.3	0	344.1	345.1	0	387.9	0	0	388.6	354.5	336.3	335.1	0	435.5	0	0	473.7	0	358.7	0	325	0	341.1	461.2	376.8	433.6
ID 2928	237.073	0.13	0	313	258.6	0	330.3	243.3	0	0	0	262.6	256.3	0	0	244.7	0	0	0	0	0	0	0	266.7	0	0	0	0	0	0	278.2	0	0	0	276.8	0	0	0	0	0	0	0	0
ID 2937	393.225	0.13	0	300.7	240.7	285.1	0	0	0	336.3	0	216	265.9	0	0	0	0	0	0	247	0	227.6	224.2	0	0	251.3	260.6	0	215.9	249.2	0	0	354.5	0	204.8	0	0	0	243	210.1	0	293.9	288
ID 2945	367.209	0.13	0	304.7	239.8	324.2	326.3	273.2	0	355.1	260.8	0	0	296.5	313.8	257.4	295.1	276.2	0	287.5	289.6	248.7	0	265.4	283.5	0	0	330.6	0	248.2	305.4	355.2	0	329.4	306.9	301.7	0	260.9	262.7	0	339.8	392.3	305.7
ID 2947	379.173	0.13	0	314.3	0	271.7	270	0	336.3	308.6	340.9	320	354.6	300.9	293	309.2	0	311.5	268.6	266.1	293.3	224.6	319.6	266.6	283.6	243.2	259	211.6	317.7	306.1	0	276.6	0	0	0	291.7	299.8	0	0	313.5	285.2	308	0
ID 2953	263.088	0.13	0	281.4	0	286	281.1	259	354.3	0	0	214	0	290.3	0	0	288	358.6	276	0	312.5	346.2	315.2	260.5	0	271.5	0	0	329.9	244	256.2	0	326.6	0	350.2	255.4	248.9	259.8	252.7	301.2	374.1	358.5	0
ID 2955	91.0267	0.13	0	314.8	265.2	301	316	299.9	235.4	331	268.4	0	272.1	336.4	0	334.5	0	0	0	300.9	0	265	224.1	289.2	217.4	253.8	197.7	267.1	243.1	287.2	0	246.5	238.2	222.2	369.7	208.1	280.4	231.4	279.5	0	332.2	406.7	273.2
ID 2971	323.184	0.13	0	301.7	0	271.5	0	0	274.2	0	0	0	0	307.4	0	0	0	277.6	0	0	0	0	0	0	314	0	0	0	0	271.8	0	0	0	0	0	0	0	0	254.9	0	0	0	382.1
ID 2976	335.146	0.13	0	290.7	215.4	274.4	301	301.2	335.8	288.3	0	290.6	251.6	0	300.8	277.5	279.8	0	324.8	303.3	275.1	278	239.1	0	301.2	292.7	259.9	314.8	282.3	266.9	0	0	323.5	228.1	0	341.2	332.3	0	0	345	406.9	382.8	394.8
ID 2985	349.198	0.13	0	267.8	0	0	0	309.1	293.4	286.9	0	0	283.7	0	308.5	0	0	214.4	261.4	251.5	0	0	227.2	0	292.9	0	0	244.9	0	0	249	269.6	0	0	289.9	284.3	0	0	301.2	257.5	0	296.4	324.5
ID 2986	227.296	0.13	0	291.3	324.4	325.6	342.5	317.4	309	323.4	365.4	259.8	315.5	356.6	349.4	290.8	351.9	307.6	326.5	325.9	296.7	361.8	314.7	351.1	306.4	327.5	313	337.8	340.7	307.1	323.2	292.7	283.8	311.4	354.4	320.8	343.6	229.7	262.1	242.6	424.2	568.8	589
ID 2999	308.993	0.13	0	265	0	303.7	292.2	0	284.5	0	0	0	0	0	0	425.7	349.9	330.9	0	0	303.4	0	0	0	0	0	286.5	336	285.5	0	0	0	0	0	289.8	0	0	0	0	241.1	0	0	0
ID 3003	343.173	0.13	0	259.8	0	293.7	0	286.4	262.7	0	263.5	0	245.6	280.2	324.6	0	0	368.4	0	0	231	294.3	319.7	0	287.9	0	0	290.2	377.8	300.2	0	288.6	0	268	0	287.1	0	0	0	0	357.9	0	0
ID 3023	303.119	0.13	0	238.3	0	0	0	0	0	0	230.3	0	0	0	0	0	0	0	0	0	0	0	0	0	0	0	0	0	0	0	0	0	0	0	0	0	0	0	0	0	0	0	0
ID 3026	393.189	0.13	0	236	210.4	237.1	257	277.6	0	281.7	323.9	0	0	246.1	0	253	0	0	227.3	247.7	204.4	0	0	0	250.3	0	226.8	0	0	0	0	0	0	212.6	0	242.4	0	0	0	0	0	278.8	316.3
ID 3028	296.155	0.13	0	229.4	0	0	0	0	0	237.7	0	0	0	0	0	0	0	0	0	0	0	0	0	198.7	0	0	0	0	0	0	0	0	0	0	0	0	0	0	0	0	0	0	0
ID 3029	425.215	0.13	0	201.4	0	0	0	247.4	0	201.7	0	0	0	310.7	252.6	264.1	242.2	0	237.8	0	257	0	0	0	268.7	0	0	0	278.9	228.2	0	203.1	0	0	0	0	0	0	254.4	0	314.3	305.8	0
ID 3030	385.221	0.13	0	202.8	0	0	0	0	0	0	0	0	0	0	0	0	0	0	0	0	0	0	0	0	0	0	0	0	0	227.1	0	0	0	0	0	0	226.9	0	0	0	0	0	0
ID 3031	319.114	0.13	0	200	0	0	0	0	0	293.4	0	0	0	0	0	235	0	0	0	0	0	0	0	0	0	0	0	0	0	0	0	0	0	0	0	0	0	0	0	0	0	0	248.3
ID 3034	439.23	0.13	0	215.1	0	284.7	254	0	0	225.2	257.5	0	267.3	0	244.2	0	238	0	210.9	0	0	275.4	224.1	260.7	0	0	0	234.2	0	0	0	241	0	0	0	259.2	0	269.6	303.5	0	0	0	242.1
ID 3262	159.006	0.13	0	0	487.7	440.4	0	460.7	0	478.2	0	489	0	0	492.4	0	476.5	470	433.6	442.3	419.9	0	440.2	0	0	475.6	492	0	0	412.4	438.4	0	411.9	0	465	0	0	0	487.7	464.1	599.6	636.6	556.6
ID 3284	171.063	0.13	0	0	458.3	0	0	513.5	0	527.5	456.6	0	540.7	573.5	520.3	535	0	491.8	0	476.5	471.8	0	492.7	0	540.4	0	476.3	0	0	401.8	0	525.4	496.9	502.2	0	602.6	0	429.8	0	0	0	0	0
ID 3325	279.157	0.13	0	0	422.4	463.1	473.1	411.4	416.7	515.5	469.9	451.2	476.9	459.1	542.8	458.9	461.8	465.8	475.7	510.5	399.3	420.6	547.8	536.7	409.8	452.9	374.3	413.8	424.4	495.7	427.5	433	444.6	352.9	423	0	453.1	0	470.4	437.2	607	596.1	568.4
ID 3372	227.089	0.13	0	0	374.6	480.2	444.8	503.7	0	477.8	453.7	429.6	466.9	0	0	433.6	477.5	431.4	469	0	457.6	499.6	431.1	470.2	477.1	495	493.2	564.8	436.6	411.1	437.6	444.8	447.7	404.8	506.6	485.4	442	0	445.7	423.2	0	438.5	0
ID 3397	353.194	0.13	0	0	341.5	292	0	0	313.2	337.8	302.1	315.1	476.6	318.1	357.5	284	318.6	385.8	319	401.4	283.7	0	308.1	339	296.9	0	0	297.6	0	262.4	287.2	272.3	329.4	249.8	334.3	276.3	357.4	0	294.3	341.3	383.7	419.1	354.2
ID 3409	221.078	0.13	0	0	336	324.7	334.8	309.6	337.9	412.2	342.9	266.7	367.3	316.5	387.9	359.3	328.1	362.6	431.7	280.4	427.6	430	306.7	432.2	321.3	303.3	302.5	421.5	397.4	373.6	285.2	418.6	0	0	0	0	359.9	306.5	326.2	0	398.6	408.9	423.5
ID 3431	229.083	0.13	0	0	288.9	239.7	0	0	0	0	285.9	230.9	255.3	0	0	0	0	0	290.4	0	295.1	0	316.2	296	245.7	0	248.1	0	342.7	258.6	355.3	284.3	273.3	311.3	316.8	257.3	0	0	0	353.5	311	445.5	342.8
ID 3447	247.093	0.13	0	0	276.7	282.7	0	0	296.1	342.2	309.5	278.7	0	292.4	391	0	310.5	0	285.1	0	300.6	364	0	0	0	296.1	0	0	0	0	319	258.4	284.4	0	0	0	286.4	284.1	0	342.1	0	0	461.1
ID 3464	333.167	0.13	0	0	245.2	252.9	285	263.9	304.9	278.5	345.1	0	0	299.7	0	0	0	255.6	273	0	232.2	0	294.5	0	0	0	252.9	0	0	228.9	0	0	0	0	282.2	324	0	0	256	223.4	0	0	318.2
ID 3469	252.129	0.13	0	0	236.2	0	0	278.2	0	0	256.2	0	0	0	344.1	0	0	0	0	0	285.4	0	0	0	263.6	0	0	329	320.3	322.4	0	268.5	0	281.3	0	0	258.1	0	0	0	0	0	0
ID 3470	294.139	0.13	0	0	235.5	0	0	0	0	0	0	0	0	262.8	0	0	244.2	0	276.5	254.7	0	0	219.2	0	0	0	0	0	0	241.7	0	0	0	0	0	0	0	0	0	0	275.2	317.6	317.7
ID 3474	319.152	0.13	0	0	228.4	239.5	0	0	0	234.4	0	0	257.8	0	0	0	271.2	0	231.6	0	0	0	0	0	0	306.6	232.4	290.8	286.8	0	0	237.9	0	198.7	374.1	264.9	223.9	195.8	0	0	291.9	0	293.2
ID 3477	387.2	0.13	0	0	221.3	0	0	0	0	0	227.6	0	0	0	0	0	264.7	0	0	204.8	253.2	0	0	0	227.5	0	0	0	276.3	226.3	0	199.9	0	0	0	0	0	0	0	0	0	0	0
ID 3478	391.209	0.13	0	0	207.5	0	0	242	0	0	0	0	0	0	0	247	0	0	0	232.9	0	0	0	0	0	0	0	0	0	200.2	0	251.2	0	0	0	0	0	0	0	180.8	0	316.9	320.4
ID 3682	217.082	0.13	0	0	0	319.3	0	343.5	0	302.5	0	285.5	327.2	344.6	308.7	317.9	0	0	0	0	371.8	285.8	0	279.2	289.9	0	0	0	0	0	0	0	0	303.4	0	315.1	325.2	0	0	0	323.7	359.2	391.5
ID 3697	210.082	0.13	0	0	0	320.3	300.7	0	285.6	289.4	334.3	295.4	251	273.3	0	302.6	313.4	0	262	323.1	277.1	251.9	326.8	300.2	263.2	364.1	273.5	282.2	276.7	261.4	349	400.6	0	0	298.4	301.2	286.6	248.4	273.1	320.2	348.1	401.1	345.4
ID 3706	212.098	0.13	0	0	0	301.8	0	0	0	356	0	0	307.3	0	0	0	0	0	0	0	0	247.3	0	300.5	0	0	0	0	0	271.7	337.1	0	0	0	0	0	0	284.3	0	0	0	0	0
ID 3712	250.113	0.13	0	0	0	308.5	239.2	248.5	0	0	0	0	0	0	0	0	0	0	0	0	290.8	236.6	323.7	217.4	0	305.4	0	0	309.2	302.4	282.1	0	0	0	0	0	284.5	0	0	0	0	341.6	332.1
ID 3719	349.162	0.13	0	0	0	292.6	334.8	274.6	292.1	308.7	360.2	0	309.7	392.7	301.2	320.9	290.8	307.5	333.1	383.7	311.6	348	266.5	264.2	302	382	246.5	310.4	338.5	352.5	302.2	284	369.7	0	401.3	399.5	307.3	257.5	311.4	364.1	334.6	447.2	470.7
ID 3721	217.044	0.13	0	0	0	273.4	260.6	0	0	0	0	267.5	0	262.4	0	0	0	279.2	0	0	0	0	0	0	0	0	0	0	0	0	0	0	0	0	0	0	0	0	0	277.5	331.5	0	0
ID 3722	178.123	0.13	0	0	0	285.8	0	0	331.1	372.7	0	0	351.7	353.8	0	324.4	0	341.1	374.7	356.7	0	0	303.5	322.8	378.5	0	0	0	319.4	0	0	343.3	0	0	0	382.6	0	0	0	0	368.2	342.4	383.2
ID 3734	423.2	0.13	0	0	0	255.4	230.9	0	247.6	0	0	0	205.5	0	0	234	0	0	178.1	0	0	0	0	0	0	0	0	211.1	249.9	0	221.3	0	0	198.1	0	0	0	207.5	0	0	0	257.8	0
ID 3736	407.204	0.13	0	0	0	249.9	0	0	224.3	0	0	252.5	219.8	0	0	281.1	0	245.2	0	0	0	221.8	0	0	0	0	0	0	297.4	0	272.1	229	235.6	0	0	233.6	257.8	0	302.5	305.3	0	0	275.3
ID 3743	351.141	0.13	0	0	0	225.5	0	0	0	0	0	236	0	0	0	0	0	0	0	235.2	231	0	0	0	0	0	181.5	256.3	0	0	0	0	226.5	0	0	0	0	0	0	221.1	0	0	0
ID 3747	532.896	0.13	0	0	0	209.1	0	0	0	0	0	0	0	0	0	0	211	0	0	0	0	0	0	0	0	0	0	0	0	0	0	0	0	0	0	0	0	0	0	0	0	0	0
ID 3748	411.2	0.13	0	0	0	208.5	0	0	0	0	0	0	0	0	0	0	0	0	0	0	240.4	0	0	0	0	0	0	0	0	0	0	0	0	0	0	0	0	0	0	0	0	0	0
ID 3749	465.247	0.13	0	0	0	179.5	0	0	0	0	0	0	0	0	0	0	0	0	0	0	0	0	0	187.5	0	0	0	0	0	0	210.8	217	0	0	0	0	0	0	0	0	0	0	0
ID 3869	297.168	0.13	0	0	0	0	375.2	348.1	0	0	0	0	0	0	0	373.5	0	381.6	347.7	0	0	0	0	363.2	0	368.3	0	0	382.1	0	370.6	0	0	0	0	407.7	0	0	0	0	387.2	0	0
ID 3874	261.11	0.13	0	0	0	0	331.2	0	245.9	0	353.2	0	0	319.1	260.3	0	0	299.2	222.1	299.8	306.2	292.7	0	0	0	0	290.6	0	0	0	363.9	337.2	0	0	0	0	0	267	335.5	0	379.5	0	320.7
ID 3902	351.214	0.13	0	0	0	0	272.7	250.7	292.6	0	303.5	300.7	273.3	275.3	361.1	261.9	0	0	266.1	314.6	258.4	272.9	249.6	300.4	0	0	0	0	267.9	305.4	236.7	0	304.5	0	270.5	272.1	0	0	0	0	296	335.7	355.7
ID 3919	293.098	0.13	0	0	0	0	222.6	0	0	0	0	0	0	0	242.2	0	0	0	273.1	0	211.2	0	0	0	0	0	0	0	0	0	0	0	0	0	0	0	0	0	0	0	268	0	285.4
ID 3925	423.235	0.13	0	0	0	0	192.1	0	0	0	0	0	0	0	0	0	0	0	0	0	215	229.8	212.5	0	228.8	0	0	0	0	0	0	0	0	0	265.3	0	230.5	0	261.2	0	258.9	0	0
ID 3994	291.157	0.13	0	0	0	0	0	382.4	316.1	283.6	306	262.6	0	329.9	285.4	340	0	0	0	0	0	0	0	0	0	313.9	0	286.7	271.2	0	0	319.3	0	356.2	0	306.2	0	0	0	286.7	0	416	362.2
ID 4026	405.225	0.13	0	0	0	0	0	261.8	266.7	218.1	235.9	0	250.2	0	239.9	0	0	230	0	243	238.1	210.2	0	279.7	210.2	272.5	214.9	0	264.3	231.3	244.4	0	0	0	0	0	0	207.8	0	0	271	255.6	259.8
ID 4031	333.13	0.13	0	0	0	0	0	246.5	0	0	0	0	0	0	0	0	0	0	0	0	0	0	174.5	0	0	0	0	0	0	0	0	0	0	0	0	0	0	0	0	0	0	0	0
ID 4032	327.142	0.13	0	0	0	0	0	236.3	0	0	218.8	0	0	0	213	0	0	0	0	0	0	0	0	0	288.5	291.2	0	0	0	192.3	0	0	0	268.2	0	0	0	277	0	0	285.6	0	0
ID 4033	278.144	0.13	0	0	0	0	0	247	0	276.1	0	0	261.9	250.7	259.2	0	242.3	277.2	0	0	0	0	0	0	219.8	0	0	0	0	0	283.3	0	0	0	0	0	209.9	0	0	0	304.6	0	311
ID 4039	249.182	0.13	0	0	0	0	0	211.4	0	0	0	0	0	221.9	0	0	0	0	0	0	0	0	0	0	0	0	0	0	0	0	0	223.4	0	0	0	239.4	0	0	0	0	280.6	286.9	279.9
ID 4112	289.14	0.13	0	0	0	0	0	0	296.4	0	0	0	0	0	0	0	0	0	0	0	0	0	0	0	0	0	309.7	0	0	0	0	0	0	0	0	0	0	0	0	0	262.5	0	0
ID 4116	233.077	0.13	0	0	0	0	0	0	297.1	0	0	0	318.9	284.4	0	356	0	0	0	308.4	0	0	0	286.9	278.8	287.5	269.2	305.6	0	0	277.1	353.2	0	0	0	0	280.1	0	0	319.1	0	406.7	0
ID 4203	289.103	0.13	0	0	0	0	0	0	0	213.9	0	0	0	0	0	0	0	0	0	0	0	0	0	212.6	0	223.5	0	0	0	0	0	0	0	0	0	0	0	0	0	0	0	0	0
ID 4217	207.101	0.13	0	0	0	0	0	0	0	0	1115.3	0	954	1051.8	0	1022.2	0	961.5	1008.1	961.9	0	1103.7	0	0	1004.5	1051.5	0	1180.7	0	0	0	1087	900.5	955.4	0	942	1133.7	974.7	0	0	1041.1	0	0
ID 4277	243.021	0.13	0	0	0	0	0	0	0	0	300.4	0	0	0	0	0	0	0	0	0	0	0	0	271	0	0	319.1	0	0	0	0	0	0	0	0	288.5	0	0	0	0	0	0	0
ID 4278	92.981	0.13	0	0	0	0	0	0	0	0	276.5	215.9	0	0	0	0	0	0	225.1	0	0	0	0	269.5	0	0	0	0	0	0	0	244.1	0	0	0	0	0	0	0	0	0	0	0
ID 4287	347.146	0.13	0	0	0	0	0	0	0	0	209.7	0	0	0	0	0	0	0	214.7	0	0	0	0	0	0	0	0	0	0	0	194	191.1	0	0	0	0	0	0	0	0	0	0	0
ID 4288	385.183	0.13	0	0	0	0	0	0	0	0	224	0	0	0	0	0	0	0	203.6	0	0	0	0	0	0	0	211.8	0	0	0	0	0	0	0	0	0	0	0	0	0	0	0	0
ID 4367	268.125	0.13	0	0	0	0	0	0	0	0	0	205.7	0	0	0	0	0	0	0	329.1	0	0	0	0	0	0	0	0	212.4	0	0	0	246	0	0	0	0	0	0	0	0	0	0
ID 4369	325.126	0.13	0	0	0	0	0	0	0	0	0	231	0	0	0	235.4	0	0	0	0	0	0	0	0	0	0	0	0	0	0	0	0	0	0	0	0	0	0	0	236.5	0	0	0
ID 4371	347.183	0.13	0	0	0	0	0	0	0	0	0	206.7	224.1	0	0	0	0	0	274.2	0	0	0	0	0	220.2	0	0	0	0	0	0	0	259.2	226.4	206	0	0	0	0	239	246.4	0	0
ID 4422	341.194	0.13	0	0	0	0	0	0	0	0	0	0	314.7	0	0	0	0	248.6	0	0	0	0	265.6	0	0	0	0	0	0	0	325.3	0	279.4	0	0	0	0	0	0	0	0	0	0
ID 4429	224.097	0.13	0	0	0	0	0	0	0	0	0	0	265.3	0	0	0	0	0	0	0	227.5	218.1	0	0	0	0	0	0	0	265.1	250.7	0	0	0	0	0	0	0	0	0	0	245.6	0
ID 4432	203.104	0.13	0	0	0	0	0	0	0	0	0	0	286.9	0	0	306.1	0	0	0	0	0	0	0	0	0	0	0	0	294.6	0	0	0	0	0	0	0	0	0	0	0	0	0	0
ID 4440	405.19	0.13	0	0	0	0	0	0	0	0	0	0	201.7	0	0	0	0	202	0	0	0	0	0	0	0	0	0	0	0	0	0	0	0	0	0	0	0	0	0	0	0	0	215.9
ID 4620	263.162	0.13	0	0	0	0	0	0	0	0	0	0	0	0	259.9	0	0	0	0	0	0	246.5	0	0	0	0	0	0	0	0	0	0	0	0	0	0	0	0	0	0	0	0	258.2
ID 4623	271.092	0.13	0	0	0	0	0	0	0	0	0	0	0	0	231.5	0	0	0	0	0	0	0	0	0	0	0	216.2	0	0	0	0	0	0	0	0	0	0	0	0	0	0	0	0
ID 4662	189.05	0.13	0	0	0	0	0	0	0	0	0	0	0	0	0	314.6	0	0	308.9	311.8	0	0	0	0	0	0	298.1	0	0	0	0	0	0	0	0	0	255	0	0	0	0	0	0
ID 4702	211.058	0.13	0	0	0	0	0	0	0	0	0	0	0	0	0	0	329.2	0	0	0	0	0	0	0	0	0	0	0	0	0	0	383.2	0	0	0	0	0	0	0	0	0	0	0
ID 4718	379.21	0.13	0	0	0	0	0	0	0	0	0	0	0	0	0	0	217.8	0	0	0	0	0	0	0	0	0	0	0	0	0	0	0	0	0	0	0	0	0	0	0	195.7	0	259.1
ID 4756	383.168	0.13	0	0	0	0	0	0	0	0	0	0	0	0	0	0	0	175.6	0	0	0	0	0	224.2	0	0	0	0	0	0	0	0	0	0	0	0	0	0	0	0	0	0	0
ID 4776	219.06	0.13	0	0	0	0	0	0	0	0	0	0	0	0	0	0	0	0	273.5	0	0	0	0	0	0	0	0	296.3	0	0	0	0	0	274.7	0	0	0	267.6	0	0	0	0	0
ID 5125	163.034	0.13	0	0	0	0	0	0	0	0	0	0	0	0	0	0	0	0	0	233.4	0	0	0	0	0	0	0	0	247.5	0	280.1	0	0	0	0	0	0	0	0	0	0	0	0
ID 5223	272.118	0.13	0	0	0	0	0	0	0	0	0	0	0	0	0	0	0	0	0	0	191.6	0	0	245	0	0	0	0	0	0	0	0	0	0	0	0	0	0	0	0	0	0	0
ID 5281	327.004	0.13	0	0	0	0	0	0	0	0	0	0	0	0	0	0	0	0	0	0	0	231	0	0	0	0	0	0	0	0	0	0	0	0	257.1	0	0	0	0	0	0	0	0
ID 5283	397.184	0.13	0	0	0	0	0	0	0	0	0	0	0	0	0	0	0	0	0	0	0	223.2	0	0	0	0	0	0	0	0	0	0	0	0	0	0	0	0	0	222.1	0	0	0
ID 5315	245.077	0.13	0	0	0	0	0	0	0	0	0	0	0	0	0	0	0	0	0	0	0	0	276.6	0	0	0	0	0	0	0	0	0	262.8	0	0	0	0	0	231.7	0	0	0	0
ID 5374	361.162	0.13	0	0	0	0	0	0	0	0	0	0	0	0	0	0	0	0	0	0	0	0	0	0	0	205.9	0	0	0	0	0	0	0	0	0	0	0	0	0	0	0	0	223.5
ID 5391	239.164	0.13	0	0	0	0	0	0	0	0	0	0	0	0	0	0	0	0	0	0	0	0	0	0	0	0	0	889.7	0	0	0	0	911.3	0	0	0	0	0	0	0	0	0	0
ID 5399	377.193	0.13	0	0	0	0	0	0	0	0	0	0	0	0	0	0	0	0	0	0	0	0	0	0	0	0	0	212.6	0	190.8	0	0	205.5	0	0	0	0	0	230.3	0	0	0	0
ID 5508	207.063	0.13	0	0	0	0	0	0	0	0	0	0	0	0	0	0	0	0	0	0	0	0	0	0	0	0	0	0	0	0	0	254.6	0	0	0	0	0	0	0	0	269.1	0	0
ID 2	226.952	0.14	0	446570	443758	454281	460445	460751	462362	466138	461564	446643	468974	471450	469140	453389	468428	463448	451565	454550	440332	460638	451175	451866	438324	449136	442045	453499	446852	438972	451169	444471	451775	427407	450283	448425	455720	439083	463969	470811	500385	496156	501727
ID 32	158.964	0.14	0	173885	170963	177421	180346	182084	180796	182236	181544	175941	184405	185035	184987	176612	186240	185327	176850	166298	165101	182727	175659	178719	173816	178129	172308	175943	173505	172174	173261	166377	165275	160618	174092	162821	165895	150513	155754	162957	181514	192667	189461
ID 92	362.926	0.14	0	56963.7	55069.5	57924.8	57519.2	55313.3	56416.1	57688.4	56681.6	53216.4	57531.7	57907.7	57165.9	55253.2	58590.1	57966.3	55801.3	54503.8	54059.2	57179.1	54662.8	57169.6	53506.6	56483.8	54647.3	56624.2	56288.9	54989.4	56436.4	54570.5	55282.6	51294.3	55916.6	52020.3	54013.2	49724	52766.7	55049.9	60747.9	66447.1	58981.1
ID 139	90.9767	0.14	0	34170	34656	34530.7	35609.7	35853	35296.2	36461.7	35951.9	34755.7	36903.9	37789.2	37089.9	35734.4	37173	36139.8	34393.7	30369.5	31412.2	35166.6	34588	34599.6	33185.3	33102.5	33146	34033	32952.6	32860.1	32380	31092.2	30975.2	30256.2	31373.3	30246.9	31733	29047.2	31578.8	32155.9	37267.9	36984.9	38821.5
ID 151	430.914	0.14	0	33069.2	31926.5	33057.9	32778.3	32403.1	32809.9	32472.1	32420.8	30603.8	33767.7	32970.2	32854.7	30811.9	33703.5	32138.2	31929.3	33857.1	32427.8	32198.4	32045.4	33065.7	32055.4	33482.2	31675.6	33216.8	32417	31756.5	33550.1	33566.9	33369.6	31159.4	33030.2	33099.2	33429.2	30866.6	33179.3	33231.4	35640.9	37568.1	37059.8
ID 215	294.939	0.14	0	22170.3	20334.1	22453.8	21840.4	21031.3	21774.5	21776.6	21732.2	20192.7	21585.7	22272.6	21002	21266	23041.9	22345.1	21324.3	22493.6	22368.5	22276	21882.7	22346.1	22044	22686.8	21151	22344.1	22603.6	22069	22288.2	22453.4	22126.5	20521.5	23265.8	21662.4	21653.9	20125.3	22024.4	20858.8	22596.4	23919.6	22481.6
ID 251	226.981	0.14	0	20006.5	19096.8	20376.5	20580.5	19896.7	19746	19978.1	20182.4	18663.1	20145.5	20336.3	19946.3	19545.4	20872.4	20548.7	20375.9	21129.9	20357.3	20089.6	20174.3	21444	20402.1	21217.7	20052.9	20990.8	20991.9	20360.7	21335	20862.6	21099.8	19743.5	21616.1	20747.8	21304.4	19456	20893.7	20364.7	21861.1	23795.3	21442.5
ID 267	227.955	0.14	0	18556.7	18450	18971.8	19412.6	19292.2	19090	19085.4	19660.7	18399.6	19374.8	20303.3	19925.3	18892.7	19898.5	19894.2	19423.7	18819.2	18308.4	19433.8	18889.1	19248.2	19106.2	19242.1	18384.7	19119.3	19151.3	19016.5	19292.1	18679.1	18424.5	17633.6	18866.5	18489	18610.5	16841.5	17221.7	17343.6	19410.8	20267.3	20312.3
ID 305	498.901	0.14	0	13616.7	13036.3	13925.8	13949	13322.6	14032.4	14035.4	13292.1	13144	14033.3	14306	13839.7	13126.1	14358.1	13692.5	13086.9	13708.7	13892	13178.4	13242.8	14066.8	13507.7	13512.9	13119.2	13426.8	13686.5	12934.5	13821.2	13375.7	13284.7	12813	13736.4	13011.5	13502.7	12604.9	13641.8	13491.7	14971.8	14766.9	15095.7
ID 308	702.864	0.14	0	13457.4	12394.9	13114	13038.9	12840.1	12581.4	13033.9	12921.3	13025.8	13062.4	13271	13577.4	12457.1	12869.1	13249.5	12369.9	13187.3	12667.7	12782.1	12361.1	12843	11719.9	12899.4	12187.6	12890.2	12596.7	12171.8	12741.4	12010.2	12892.3	12255.7	13521.3	12298	13129.5	11769.1	12628.8	12327.5	14292.2	14926.4	14425.6
ID 324	566.889	0.14	0	12326.2	12378.4	12419.7	12774.3	12358.6	12567.7	12421.8	12598	11319.1	12596.1	12911.1	12098.1	11990.1	12959.6	12683.7	11959.2	12238.9	12105.9	12112.3	11717	12549.7	11614.2	12552.8	11890.5	12316.2	12289.1	11672.6	12295.5	11816.3	12512.7	11225.9	12724.3	12056.1	11775.7	11083.2	11380.5	11704.7	12823.1	13700.1	13389
ID 336	634.876	0.14	0	11786.8	10579.3	12110.3	11973.1	11221.6	11566.1	11621.3	12098.1	10592.3	11357.6	11860.4	11444.9	10965.3	11461.1	11912.5	11263.6	11077.4	11191.3	11194.7	11451.2	11295.4	10469.3	11430.1	10667.1	11447.3	11597.3	10625.1	11294.3	10807.3	10991.8	10496.3	11658.8	10645.5	10923.7	10057.1	11117.4	10625	11962.7	13253.2	12274.7
ID 411	770.851	0.14	0	9400.8	8854.5	9540.4	9600.9	9958.7	8752.8	9510	9365	8540.9	9543.5	9722.4	9737.3	8896.8	9983.7	9837.6	9642.5	9612.2	9100.2	9249	9214.2	9704.6	9211.3	9886	8715.1	8920.3	9017.2	9097.9	9385.9	9076.2	9189.4	8632.5	9076.5	8939.8	9094.9	8355.9	9059.4	9035	10304	10884.3	10193.5
ID 518	736.858	0.14	0	6622.9	6067.6	7019.5	6871.3	6497.6	6076.4	6546.8	7083.7	6293.3	6770.4	6688	6700.9	6419.1	6731.1	6619.4	6395.7	6187.5	6578.4	6701.7	6371.9	6488.8	6058.1	6277.9	5885.7	6638.1	6267.5	5930.4	6381.7	5950.5	5947.1	5624.3	6328.9	6015.4	6279.6	5743.7	6400.8	6142.7	7114.7	7113.7	6743.8
ID 520	228.956	0.14	0	6593.2	5741.3	6825.3	6410.6	6547	6166.8	6155.1	6320.8	5933.8	6290.9	6669.6	6217.5	6058.7	6981.4	6607.3	6695.1	7015.5	6659.9	6637.8	6816.5	6858.6	6665	6840.7	6584.9	6863.3	7213.1	6790.7	6807.6	6555.2	6701.6	6274	7387.2	6873	7180.3	6533.1	6899.2	6933.9	7323.5	7443	6928.7
ID 553	227.003	0.14	0	5739.2	5667.4	5962.2	6192	5825.2	5556.7	5810.2	5870.6	5255.9	5909.8	6018	5891.6	5704.1	6373.9	6079.8	6028	6739.3	6531.2	6032	6207.6	6711.2	6190.2	6514	6177.8	6487.7	6529.8	6225.3	6745.7	6475.4	6582.6	6068.5	7027.1	6593.3	6921.3	6089.6	6733.3	6663	7757	8100.8	7555.1
ID 556	181.084	0.14	0	5671.8	5297.5	5796.6	5936.8	5475.6	5960.2	5753.9	5643.7	5162.1	5918.7	5780.7	5589.9	5307	5967.9	6024.6	5020.1	5464.6	5143.5	5245.9	5485.7	5633.5	5186.9	5583.4	5230.1	5886	5418.7	5304.4	5768.6	4931.6	5375.6	5047.9	5838.5	5391.8	5368.7	4808.6	5226.4	5479	6266.3	7074	6483.9
ID 557	668.87	0.14	0	5674.4	4968.2	5691.5	5690.6	5411.8	5304	5274.3	5706.3	4986.4	5737.9	5398.7	5148.1	5519.8	5405	5465.7	5638.1	5162.2	5165.7	5419.1	5605.5	5342.5	5035.3	5331.4	4970.6	4974.5	5049.1	5586	5138.4	5285.4	5340.9	4840.5	5251.3	5381.3	5483.2	5008	5075.6	5285.2	5824.4	6054	5585
ID 708	159.968	0.14	0	3995.3	4054.5	4339	4562.3	4173.2	4101.8	4214.8	4328.1	4111.2	4401	4325.6	4312.7	4200.7	4330.3	4468.8	4134.2	3832	4059.9	4072.8	4075.5	4354.1	4261.8	4188.3	4083.2	4162.9	4581	4131.1	4110.4	3703.6	3880.5	4018.1	4163.1	3583.8	3967.1	3744.2	3724.6	4057	4111.8	4812.1	4348.2
ID 844	363.93	0.14	0	2996.6	3201.6	3251.1	3151.3	3250.7	3389.6	3290.3	3125.1	2943.4	3195.9	3472	3313	3118.1	3480.6	3202.5	3649.3	3078.9	2935	3209	2983.7	3168.1	3132.3	3138.8	3008.8	3180.7	3215.1	2905.1	3032.3	3049.3	3205.7	2937.3	3078.4	2928.7	3051.5	2928	3171.7	3158.2	3678.6	3891	3544.1
ID 889	431.917	0.14	0	2626.9	2319.6	2445.4	2548	2307.6	2209.8	2521.3	2554.9	2158.2	2186.5	2559.9	2304.6	2146.3	2522.2	2418.9	2288.8	2145.7	2125	2229.7	2299.2	2355.8	2149.1	2040	2092.1	2379.7	2303.1	2315	2211.5	2007.1	2374.2	2018.9	2404.8	2216.8	2244.5	2038.9	2318.5	2264.1	2517.5	2459.2	2394.9
ID 952	157.084	0.14	0	2483.8	2539.4	2608.8	2258	2736.9	2301.5	2497	2502.1	2663.5	2526.1	2526.6	2406.1	2483.8	2177.5	2668.2	2507.9	2469.3	2790.1	2474.5	2439.1	2470.9	2617.1	2595.8	2320.8	2700	2689.3	2169.1	2910.6	2757.8	2767.2	2623.2	2516.9	2529.2	2694.4	2589.4	2639.9	2780.9	2525	2256.1	2463.1
ID 985	193.083	0.14	0	2336.3	2080.2	2413.8	2207	2278.6	2444.8	2516.5	2404.5	2208.2	2426	2385.2	2337	2197.1	2466.6	2547	2211.8	2808.2	2408.2	2312.9	2192.4	2832.3	2471.1	2667.3	2135.5	2663.4	2364.4	2366.3	2633.9	2424	2650.8	2138	2816.4	2589.5	2707.3	2551.1	2815.3	2662.4	3514.2	3658.3	3328.8
ID 1119	191.068	0.14	0	1889	1684.2	1753.5	1768.6	1693.3	1699.6	1847.7	1755.6	1589.8	1768.1	1967.5	1810.3	1751.1	1885.3	1885.3	1720.6	1985.3	1680.5	1709.5	1810.1	2160.1	1722.8	1886.7	1720.5	2012.5	1758.4	1812.5	1821.4	1654.6	1867.9	1728.9	1923.3	1847.9	1946.1	1679.8	1758.3	2008.6	2133.4	2729.7	2391.5
ID 1201	227.127	0.14	1	1722.9	1189.4	0	1306.1	1282	1683.5	0	0	1424.9	0	1666.1	0	1569.6	0	1749.2	1370.2	1190.2	1254.2	1429.3	1429.9	1373.8	1256.3	1311.2	1334.4	1566.9	1448	1436.3	1600.1	1326	0	1262.1	1721	1400.5	1297.6	1336.8	1223.4	1274.2	0	1776	1681.5
ID 1218	737.359	0.14	0	1651	1452.3	1563.6	1635.4	1707.6	1585.9	1680.3	1593.8	1510.5	1775.1	1762.2	1631	1755.8	1772.2	1632.8	1520.4	1614.2	1270.1	1765.5	1577.2	1677.6	1553.4	1601.5	1519.6	1749.7	1745.5	1481.6	1775	1498.7	1798.3	1415.3	1561.6	1661.7	1726.1	1752.9	1565.7	1595	1702.9	1947.6	1652.8
ID 1277	703.866	0.14	0	1551.8	1345.1	1432.7	1432.6	1428.3	1441.4	1462.1	1372.5	1496.5	1453.4	1541	1522.9	1394.6	1576.7	1497.2	1679	1506	1307.8	1466.1	1407.1	1444.1	1452.5	1404.2	1247.2	1328.9	1496.8	1373.3	1500.1	1614.6	1490.4	1289.7	1554	1414.8	1634.9	1336.9	1435.8	1440.4	1655	1819.2	1626.5
ID 1306	771.353	0.14	0	1518.1	1385.8	1581.4	1528.4	1307.6	1413.9	1358.9	1579.5	1498.4	1553.3	1760.6	1400.2	1421.9	1649.9	1517.6	1561.5	1616.2	1399.6	1554.7	1624.5	1514.2	1562.1	1516.2	1457.5	1520.1	1696.5	1487.1	1558.8	1312.5	1580	1218.2	1628.4	1353.5	1476.2	1483.8	1378.9	1481	1377.4	1683.2	1719.6
ID 1358	703.365	0.14	0	1388.4	1630.9	1638.3	1728.7	1538.9	1674.3	1545	1584	1440.7	1626.3	1663.8	1742.7	1541	1691.6	1641.1	1366.3	1571.2	1501.5	1370.9	1415.2	1397.3	1393.5	1560.1	1509.1	1627.3	1585.1	1486.9	1722.2	1502.7	1566.4	1363.4	1541.3	1448.9	1606.8	1378.5	1408.2	1443.3	1472.4	1569.8	1697.1
ID 1388	669.371	0.14	0	1391.6	1185.3	1367.9	1273.9	1263	1274.1	1413.4	1110.8	1340.5	1275.6	1419.4	1206.2	1141.2	1325.4	1230.4	1317.4	1192.7	1184.9	1329.6	1222.5	1081.5	1347.5	1261.7	1242.3	1204.2	1218	1102.5	1462.7	1214.7	1138.9	1199.9	1273.9	1177.5	1136.3	1038.3	1079.2	1140.8	1305.9	1450.7	1380.3
ID 1396	600.883	0.14	0	1314.5	1255.3	1420.8	1327.9	1314.7	1576.4	1518.2	1493.4	1301.3	1339.8	1424.4	1433.2	1445.1	1469.6	1206.8	1268.3	1342.2	1159.1	1295.6	1284.8	1252.4	1449.5	1510.6	1292.8	1399.7	1373.9	1281.2	1388.9	1325.8	1313.6	1408.3	1477.4	1281.9	1316.1	1098.2	1360	1236.8	1368.1	1369.3	1463
ID 1419	160.968	0.14	0	1356	1541.8	1244.3	1396.9	1534.4	1413	1369.4	1279.9	1333	1474	1524.8	1426.5	1350.3	1334.4	1299.2	1369.3	1458.7	1337.6	1451.2	1358.6	1463.2	1451.1	1200.9	1344.1	1454.3	1368.7	1494.6	1477.3	1362.5	1345.9	1292.6	1390.6	1454.9	1513.4	1465.4	1612.4	1461	1618.2	1568.4	1612.4
ID 1491	635.879	0.14	0	1251.8	1153.6	1273.9	1280	1189.1	1224.3	1339.3	1339.2	1084.6	1102.8	1205.8	1199.1	1223	1193.5	1149	1051.9	1122.1	1120.7	1286.4	993.3	1026.4	1085.8	1289.8	985.6	1132	1217.4	1187.6	1256.8	1145.7	1185.4	1089.8	1205.2	1173.7	1166.8	1040	1264	1027	1302.2	1340.3	1356.2
ID 1504	499.905	0.14	0	1185.4	1151.9	1086.1	1227.3	1154	1059.6	1005.4	1144	1201.8	1101.1	1194.5	1195.9	1059.3	1064.2	1086.3	942.4	1159.2	1130.8	1107.4	1212.3	1085.9	1098.5	1145.1	1135.6	970.8	1146.9	1085	1239.8	1040.5	1055	959.6	1116.6	1150.6	1011.5	985.3	961.3	1062.3	1065.3	1231.9	1201.1
ID 1551	771.854	0.14	0	1106.9	1234.8	1205.5	1197.1	1291.8	1222.6	1222.6	1227.5	1015.8	1224	1434	1126.8	1198.4	1366	1175	1076.1	1150.2	1046.5	1234.3	1275.3	1168.1	1153.5	1236.5	1165.8	1288.8	1147.8	1236.1	1054.6	1060.9	1191.9	1098.2	1264	1234.9	1193.5	1062.4	1095	1197.9	1094.6	1399.3	1260.7
ID 1556	197.116	0.14	0	1130.3	995.4	1048.5	991	1182	1042.6	989.5	1148.4	1269.3	1282.7	1152.4	1325.7	1017.8	1242.9	1201.2	1184.6	0	1015.4	1255.9	1171.5	1145.2	1058.6	1226.3	1073.7	1226.8	1114.3	1218.2	1127.8	891.8	1122.6	0	1020.1	1011	1125.9	1049.8	0	1086.5	0	981.2	0
ID 1588	567.892	0.14	0	1114.8	1178.7	1127.1	1208.3	1088.7	1139.9	1143.6	1087.5	1043.8	1135.2	1331.6	1162.7	1043.6	1132.1	1271.1	978.7	1209.2	1070.7	1107.5	1145.6	1113.1	1038.6	1047.3	1097.2	1106.5	1154.7	1208.9	1177.6	1273.7	1086.3	1059.4	1248.2	1149.3	1271.3	993.4	1024.1	1042.3	1198.1	1301.1	1282.3
ID 1595	364.931	0.14	0	1106.3	1029.5	1149.9	1128.4	967.7	1151.8	993.6	1166.8	1078	1167.6	1167	1165.2	981.4	1063.7	1123.6	1123.9	1110.9	1122.3	1017.5	1023.3	970.5	1080.8	1085.9	1189.3	1087.2	1207.3	967.2	1128.2	1107.6	1132	1042.3	1107.2	983.2	1198	1200.3	1232.3	1217	1268.3	1472	1317.2
ID 1781	432.918	0.14	0	925	1012.4	894.3	966.5	864.6	967.8	797.9	812.5	824.1	933.3	965.1	983.1	801	905.9	830.1	881.2	827.4	773.8	933	846.3	810.9	936.9	797.4	788.1	867.2	1036.9	764.6	790.1	879	962.1	796.4	847.7	834.2	854.6	867.2	892.1	914.3	926	980	923.5
ID 1800	295.942	0.14	0	922.3	811.6	1001.5	994.3	891.5	957.9	987.9	976.1	1059.5	1023.6	882.3	975	832.3	923.6	934.7	931.8	1067.6	936.2	1046.7	991.5	892.7	906.9	1040.3	904	975.2	904	999.8	957.4	1030.1	855	926.8	969.7	862	951.3	989.4	801.6	1046.3	1136.4	1274.5	1115.3
ID 1898	737.86	0.14	0	816.9	862.4	812.5	861.7	779.7	698.9	739	869	698.4	711.1	797.4	754	731.1	837.2	716.5	694.6	765.3	736	734.2	730.6	725.4	793.9	886.9	846.2	751.1	785.5	679	740.6	716	765.3	764.9	832.6	815	786.3	710.5	695.5	784.2	832.8	1018	793.8
ID 1991	123.042	0.14	0	792.8	666.8	694.7	607	673.6	663.5	692.8	732.7	519.4	636	730.8	672.1	672.4	708.6	781.4	690.1	629.1	541.5	704.2	792.8	614.4	636.8	676.2	626.6	670.2	769.4	670.4	818.6	710.7	730.8	537.6	675	596.3	562.8	678.1	476.7	587.3	621.4	739.9	772.3
ID 2010	242.925	0.14	0	782.5	801.8	872.9	756.4	811.7	786.4	773.5	909.5	768.4	881.1	703.3	736.5	818.9	827.6	919.4	885.3	905.6	677.7	815.9	860.1	901.7	804.6	883.3	778	837.2	708.6	734.5	801.4	768.4	845.5	675	777.2	808.3	794.2	645.1	928.2	714.2	787.8	869.2	885.8
ID 2233	669.872	0.14	0	615.9	597.7	533.4	537.4	636.1	541.5	666.1	531.7	512.3	560.3	653	580.8	501.9	563.2	552.1	572.8	660.8	631.6	542.4	565.2	618.9	504.1	581.2	461.5	613.3	729.3	596	595	544.7	571.2	571.1	672.7	582.4	539.8	533.9	626.6	685.5	541	598.3	571.1
ID 2328	635.378	0.14	0	580.2	583.4	857	858.5	822	691.4	701.4	825.1	680.1	814.1	653.3	752.4	741.9	851.6	829.5	747.2	804.1	724.9	726.4	719.6	751.5	696.9	607	683.8	636.3	712.1	769	726.1	712.4	671.7	576.8	811.2	584.4	649.6	661.4	718.8	754.9	731.3	833.2	642.6
ID 2445	568.893	0.14	0	526.2	490.6	537.3	557	436.5	405.4	421.8	430.8	391	520.9	452.3	431.4	388.9	498.8	520.1	491.1	403.8	419.1	370.1	461.9	436.6	418.7	486.1	470.6	446.1	411.4	428.6	446.8	341.4	408.7	432.5	536.7	446.3	412	370.1	388.4	400.7	498.9	429.7	509
ID 2448	221.115	0.14	0	497.4	474.4	0	523.2	0	0	0	491.2	497.9	610.3	585.9	501.9	0	602.9	522.4	579.1	536.3	550.5	545.3	0	526.1	0	519.8	570	541	554.3	0	555.8	541.8	662.1	0	520.9	537.2	559.6	492.3	0	0	563.9	634.3	604.3
ID 2450	182.087	0.14	0	516.4	458.8	459.9	478.1	525.3	490.3	512.1	509.1	464	509.7	550.5	508.4	442.6	646.2	633.2	479.7	505.5	486.9	463.4	432.9	552.1	449.1	509.5	455.9	472.6	512.2	518.7	484.7	453.3	518.5	505.5	520.9	514.5	440.1	469.4	462.8	473.8	576.6	646.5	587.4
ID 2489	311.009	0.14	0	503.7	569.7	502.1	482.8	512.2	457.9	465.2	591.6	520.8	609.2	611.5	406.1	563.1	533.6	487.2	580.1	555.1	484.6	465.8	535	427	433.2	522.5	501.5	434.5	537.3	482.4	454.7	527	506.6	472.2	0	448.9	520.2	434.6	543	491.5	488.5	563.5	558.3
ID 2497	179.068	0.14	0	513.5	446.4	624.9	569.2	546.1	594.5	583.1	559.8	480.8	646.1	491	556	568.9	641.4	595.7	519.9	577.9	529.6	582.5	543.2	609.9	522	591	559	547.8	566.2	522.1	504.6	525.6	531.6	472.7	509.3	519.4	460.5	494.8	651	665.6	828.8	943.9	711.4
ID 2584	500.906	0.14	0	467.5	453.3	407.6	538.3	0	394.5	506.2	506.8	409.7	439.5	464.5	426.1	444.3	471.8	447.2	425.3	469.6	390.7	440.7	450.8	462.8	425.4	502	435.5	412.2	391.5	436.8	406.7	422.5	515.9	427.4	530	419.5	408.6	417.6	457.9	472.9	403.5	467.2	404.6
ID 2649	296.943	0.14	0	431	393.3	425.3	430.6	343.3	397.3	428.7	386	258	352.9	350.9	369.4	331.7	377.5	375.7	360.8	312	306.7	463.6	371.3	426	327.8	294.5	311.8	384	330	377.8	378.1	384.8	369.4	358.3	335.7	323.5	341.7	328.7	369.7	271	345.7	478.7	430.6
ID 2678	91.9802	0.14	0	420.3	487.8	489.5	432.2	478.2	527.5	488.2	537.7	525.7	487.9	430.2	406.4	528.3	604.6	488.3	469.9	476.2	424.4	468	409.5	407.8	564.3	488.1	410.7	460.3	478.4	506.3	420.2	420.3	0	517	602.1	480.6	465.4	355.4	377.1	425.9	511.2	464.2	485.6
ID 2800	704.868	0.14	0	377.5	317.5	338.2	448.7	454.4	424.8	364.6	377.8	348.8	395.6	377.8	310.5	406.6	385.9	456.3	312.3	443.9	325.6	348.3	345.3	390.5	329.1	314.6	342.3	356.8	376.1	350.1	365.5	348.6	326.9	374.4	370.8	356.3	389.4	301.2	347	347.8	382.5	403.2	373.7
ID 2841	196.103	0.14	0	344.2	436.6	438.1	438.6	398.7	377.3	422.6	471.2	0	390.1	479.2	413.9	377.9	428.1	0	0	475.4	443.3	403.7	458.2	366.1	420.3	441.5	425	0	428.3	524.2	528.9	0	405.9	427.3	0	444.4	410	355.4	0	406.1	428.8	456.9	490.3
ID 2847	207.136	0.14	0	374.6	0	0	0	383.2	417.9	332.9	360.9	323.5	365.3	0	0	0	0	531.8	0	0	0	0	355.5	397.8	0	0	354.8	0	411.4	0	0	322.5	377.1	332.6	397.6	321.1	0	0	400.3	0	0	509	0
ID 2852	636.88	0.14	0	362.6	378.2	408.4	412	423.7	353.7	382.5	466.1	398.3	356.4	420.1	387	401.3	326.4	387.8	361.5	414.9	397.9	399.2	394.9	357.7	438.5	390	322.7	341	347.1	360.6	445.1	316.5	337.3	284.9	336.7	372.9	431.1	339.2	362.5	382.3	431.6	500	431.7
ID 2914	601.384	0.14	0	328.6	288	383.4	341.4	302.8	322.8	333.7	315.2	0	263.8	365.9	273.7	312	0	241.8	296.4	0	288.4	311.9	258.1	330.8	0	240.5	205	356.3	344.9	0	318.9	252.8	0	0	326.1	236.7	304.1	245.7	302.2	308	378.6	344.5	298.4
ID 2957	772.855	0.14	0	285.7	218.5	259.8	0	0	0	254.4	264.3	236.7	235.3	235.6	250.6	282.1	278.4	241.4	262	229.2	307	0	252.5	0	0	0	207.6	251.2	262.9	212.9	287	0	229.2	0	0	236.3	269.9	0	248.2	266.3	0	301.8	268
ID 3001	192.071	0.14	0	251.9	0	0	0	0	222.5	216.7	0	0	0	197.7	0	0	0	0	0	0	0	0	0	0	0	0	0	0	0	0	0	0	0	0	0	0	0	0	0	0	223.9	277.9	0
ID 3015	194.087	0.14	0	237.7	274	292	364.3	298.2	247.7	259	0	0	361.8	311.5	379.3	0	343.6	302.5	299.4	0	0	0	234.3	0	0	0	242.1	0	262.1	283.4	0	262.4	0	0	261.9	277.6	302.4	202.2	0	0	383.2	0	295.9
ID 3020	421.22	0.14	0	221	0	235.1	0	0	0	0	0	0	0	0	0	0	0	0	0	0	0	0	0	0	0	0	0	0	0	0	252.7	0	0	0	0	245.9	0	0	0	234.8	0	273.8	0
ID 3035	407.24	0.14	0	204.7	0	0	0	0	0	0	0	0	0	0	0	206.2	0	0	0	0	0	0	0	0	0	0	0	0	196.3	0	0	0	0	0	0	0	0	0	0	0	0	265.4	0
ID 3405	285.168	0.14	0	0	324.3	0	0	0	0	0	0	0	0	0	0	0	0	0	0	0	362.9	0	0	0	0	0	0	0	0	0	0	369.8	0	0	0	0	0	0	0	0	0	0	0
ID 3429	241.006	0.14	0	0	310.1	373.4	301.7	289.3	266.9	342.3	297.7	0	0	0	0	308.2	320.5	358.1	270.3	0	0	332.7	341	0	0	377.9	0	363.1	282.2	316.7	0	0	301.2	301.2	0	320	342.8	332	0	0	0	0	0
ID 3480	254.108	0.14	0	0	201.7	0	0	0	0	236.2	0	0	0	0	237.4	0	0	0	0	0	0	0	0	0	0	0	0	0	0	0	0	0	0	0	0	0	0	0	0	0	0	0	0
ID 3903	229.959	0.14	0	0	0	0	283.4	0	0	259.5	227.8	0	0	0	0	0	0	220.1	0	212.4	0	258.2	241.3	0	0	195.7	0	0	0	0	0	0	266.2	0	0	0	257.4	186.1	239	239.7	276	310.5	0
ID 3922	772.356	0.14	0	0	0	0	203.9	0	0	219.1	0	0	0	208.6	0	0	239.2	0	0	0	0	0	0	0	0	0	0	0	0	0	0	0	195	0	0	0	0	0	0	224.8	0	0	0
ID 3969	199.131	0.14	0	0	0	0	0	523.7	0	0	562.5	0	516.8	0	592.3	568.3	0	0	0	643.2	0	0	529.8	0	0	0	0	0	0	571.3	606.9	625.9	0	660.7	0	656.6	668.1	483.6	0	0	0	0	556.9
ID 4120	341.019	0.14	0	0	0	0	0	0	286.8	0	0	0	0	244.9	0	0	0	0	0	0	0	0	0	0	0	0	0	0	0	0	0	0	0	0	0	247.5	311.6	0	0	0	0	0	0
ID 4201	427.231	0.14	0	0	0	0	0	0	0	255.8	0	0	0	0	0	0	0	0	0	0	0	0	0	231.8	0	215.9	0	0	0	0	0	0	0	0	0	0	0	0	0	0	257.3	233.7	0
ID 4206	738.362	0.14	0	0	0	0	0	0	0	215	191.1	0	0	0	210.1	0	0	0	0	0	0	0	0	0	0	0	0	0	0	0	0	0	0	0	0	200.8	0	0	0	0	0	0	0
ID 4439	704.37	0.14	0	0	0	0	0	0	0	0	0	0	199.4	0	0	0	0	0	0	178.7	0	0	0	0	0	0	0	0	226.4	0	0	0	0	0	0	0	202.4	0	0	0	0	0	0
ID 4567	161.058	0.14	0	0	0	0	0	0	0	0	0	0	0	205.5	0	0	0	0	0	0	0	0	0	0	0	0	0	0	0	0	0	0	0	0	0	0	0	0	226.9	0	0	0	0
ID 4675	337.126	0.14	0	0	0	0	0	0	0	0	0	0	0	0	0	229.5	0	0	0	0	0	0	0	0	0	0	0	0	0	0	0	0	0	0	0	0	0	0	0	0	230.8	262.2	0
ID 5543	335.219	0.14	0	0	0	0	0	0	0	0	0	0	0	0	0	0	0	0	0	0	0	0	0	0	0	0	0	0	0	0	0	0	0	0	0	0	0	0	0	0	0	259.7	226.1
ID 741	122.097	0.15	0	3736.5	3532.9	3625.1	3744.8	3573.2	3835.3	3326.1	3705.4	3574.2	3659.4	3827.6	3703.1	3492.3	3498.4	3751.7	3425.3	3765.3	3240.9	3503.9	3401.7	3541.7	3432.5	3653.9	3670.2	3593.3	3508	3459.8	3598.6	3524.1	3474.9	3119.4	3736.8	3309.5	3684.9	3192.4	3420.7	3383.8	3357.8	3555.8	3765.6
ID 2020	270.978	0.15	0	743.6	489.7	568.7	577.7	650.3	549.8	541.6	575.2	501.1	661.9	0	630	613.8	656	609	558.7	732.7	576.5	618.7	599.7	659.2	559.5	684.4	614.6	550.7	688.3	0	612.2	526.8	568.8	623.2	652.9	571	625.4	542.3	546.2	543.2	800.7	729.7	673.8
ID 2501	793.514	0.15	0	456	539.4	583.2	596.7	526.2	489.2	549.6	546.4	520.4	520.9	554.2	603.1	517.1	492.7	450.9	495.2	482.3	573.6	536.1	563.3	532.9	437.7	665.4	477.8	589.4	499.1	530.6	563.7	496.1	811.9	443.9	620.7	502.8	485.8	535.7	554.3	521	494.5	543.8	479.9
ID 3007	793.85	0.15	0	262.3	333.5	222.9	0	0	265.1	209.9	277.3	292.5	259.7	249.9	225.7	0	293.4	205	206.4	260.2	273.6	0	0	0	0	226.8	267.4	278	279.3	0	0	214.3	300.8	0	301.6	204.3	244.1	313.9	253	223.5	226.2	0	268.3
ID 3013	216.923	0.15	0	257.1	0	0	0	0	225.9	0	0	0	0	0	0	0	0	0	0	0	0	0	0	0	0	0	0	261.8	0	285.3	0	0	0	263.2	0	0	0	0	0	0	0	0	0
ID 4592	177.089	0.15	0	0	0	0	0	0	0	0	0	0	0	0	458.2	0	0	0	0	0	0	0	0	0	0	0	0	0	0	0	0	0	587.1	0	0	425.8	474.5	0	0	449.9	0	0	0
ID 4633	213.111	0.15	0	0	0	0	0	0	0	0	0	0	0	0	0	852.5	0	0	0	0	0	906.6	0	0	0	0	0	0	0	0	0	0	0	785.6	0	0	0	0	800.9	0	0	0	0
ID 4769	185.042	0.15	0	0	0	0	0	0	0	0	0	0	0	0	0	0	0	0	387.5	399.1	420.1	0	0	381.1	375.3	0	0	0	0	0	0	0	0	0	0	0	0	0	0	0	0	0	0
ID 4774	252.951	0.15	0	0	0	0	0	0	0	0	0	0	0	0	0	0	0	0	308.6	306.6	0	307.1	336.9	0	293.4	0	269.2	0	0	0	0	269.7	0	276.4	283.2	0	0	0	0	0	0	0	0
ID 3197	135.003	0.16	0	0	520.7	0	0	0	0	0	0	0	0	0	0	0	0	0	0	0	0	0	475.7	0	0	0	0	0	0	0	0	0	0	0	0	0	0	0	0	0	0	0	0
ID 3391	240.967	0.16	0	0	356.6	0	350.4	360.4	381.7	294.9	0	309.3	315	340.6	340.2	340.2	437.9	301.1	400.2	372.2	333.1	355.7	408.4	324.6	315.6	374.3	356.6	322.2	427.6	313.4	364.8	350.7	369.5	300.9	360.6	0	391.7	346	335.8	0	349	0	409.1
ID 4565	224.956	0.16	0	0	0	0	0	0	0	0	0	0	0	223.6	0	0	0	0	0	269.4	0	0	0	0	0	0	0	0	0	0	0	0	0	0	0	0	0	0	0	0	0	0	0
ID 3114	147.066	0.2	1	0	1331.5	1254	0	1667.9	0	0	1296.1	1568.6	1400.7	1259.7	1671.5	0	0	1868.1	0	1759.1	1680.5	0	1647	1744.9	0	0	1650.7	1677.4	1784.5	0	1380.2	1417.1	1409.1	1707.2	1819.3	1420.7	1694.5	1690.4	0	1266.9	1398.7	0	0
ID 3960	124.084	0.2	0	0	0	0	0	787.3	0	0	0	0	0	0	0	0	0	0	0	0	0	0	0	0	0	0	0	0	0	813.6	0	0	0	0	0	0	0	0	0	0	0	0	0
ID 530	123.08	0.21	1	6182.6	5917.2	6208.1	6059.6	6406.5	5855	6613.1	5976.7	5650.6	6345.6	6356.1	6191.1	6180.6	6595	6426.7	6320.4	7028.2	6989	6312	6189.7	6570.5	6410.6	6753.8	6258.5	6672.1	6514.1	6498.9	6771.2	6560.7	7319.2	6264.9	6536.2	6443.7	6775.1	6617.6	6846.6	7029.4	7373.8	7165.8	6418.1
ID 677	139.075	0.21	0	4239.1	4046	4039.2	4265.8	4078.2	4127.2	4146.9	4322	4027.2	4159.5	4147.8	4240.7	4082.4	4119.4	4327.4	4194.7	4010.2	3951.6	4163.1	4114.9	4232.1	4191.5	4281.1	4007.9	4281.7	4038.2	3927.7	4177.8	3848	3734.8	3867.7	3920.8	4056.3	3975.2	3715.1	3469.7	3440.5	3901.2	4479.7	3596.7
ID 789	169.086	0.21	0	3391.1	3377.2	3431.5	3256.4	3248.4	3333	3695.2	3139.7	3261.3	3600.7	3507.3	3248.8	3362.3	3312.5	3437.3	3567	3712.5	3861.4	3309.7	3275.5	3711.3	3623.8	3800	3568.4	3483.8	3566.7	3520.7	3472.4	3793.6	3638.1	3727.4	3519.2	3599.2	3590.3	3436.7	3868	3757.6	4027.9	3744.4	3742.1
ID 1035	141.091	0.21	0	2136.9	2000.6	2159.4	2197	2058.1	2026.8	2206	2161.6	1812.4	1919.1	2082.7	1990.6	2023.6	1925.8	2039.7	2101.4	2457	2200.7	1994.7	2078.7	2043.4	2190	2189.6	2156.3	1960.6	2312.8	2172.8	2120.4	2113.8	2303.7	2131	2274.7	2322.9	2287.2	2173.5	2346.4	2314.4	2409.4	2155.8	2037.6
ID 1422	179.107	0.21	0	1343.7	0	0	1398	0	0	0	0	0	0	0	0	1261.5	1245.6	0	0	1382.1	0	1368.8	1214.2	1319.9	0	0	0	0	0	1269.2	0	0	0	1278.4	0	0	0	1178.5	0	1434.8	1440.3	0	0
ID 1468	137.096	0.21	0	1277.2	1279.2	1319.8	1374.7	0	1341	1375	1337.6	1443.8	1348.4	1348	1555	1445.7	1423.9	1451	0	0	0	0	1426.5	1289	1408.9	1359.9	1305.7	1361.3	1256.2	1356.5	1390.9	1390.3	1407.6	1292.2	0	0	1247.7	1244	1145.6	0	0	1588.9	1432.6
ID 1623	125.06	0.21	0	1053.7	0	1095.4	0	0	1190.2	0	0	0	0	0	0	0	0	0	0	0	0	0	1079.6	0	0	0	0	1203.1	0	0	0	0	0	1096.5	1178.5	0	0	0	0	0	1299.6	1203.2	1215.9
ID 2027	109.101	0.21	0	771.3	0	0	0	0	0	805.1	0	705.1	0	0	0	710.4	0	0	0	0	0	0	0	0	0	0	0	0	0	0	0	0	0	682.6	0	0	0	0	0	0	0	662.3	0
ID 3110	153.091	0.21	0	0	1698.1	0	1738.1	1684.6	1679.2	0	1590.2	1725.9	1714.8	0	1978.7	1670	1892.7	1769.1	0	1719.1	1746.4	0	1626	1690	1671.7	1687.3	1660.6	1796.8	1808.9	1674.9	1700.2	1694.5	1654.3	0	1722	0	0	0	0	1667.3	1581.5	1835	1831.9
ID 3111	171.101	0.21	0	0	1721.2	0	1731.7	0	1716	1751.5	1877.8	0	1723	1767.4	1789.4	1797.7	1712.5	1675.1	1811.9	1943.5	1745.6	1846.4	1559	1923.3	0	0	1794.9	1854.8	1768.9	1841	1819.4	1862	1848.8	1773.3	1774.9	1786	1841.3	0	0	1805.5	1728.5	1854.7	1875.1
ID 3131	183.101	0.21	0	0	1121.9	0	0	0	0	0	0	1193.8	0	0	0	1108.2	0	0	1163.7	0	1164.8	1135.7	0	1097.2	0	1107.1	1095	0	1073.7	1076.9	1264.9	0	0	0	0	0	0	1167.1	0	1160.1	1313.6	1143.7	1169.9
ID 3180	125.096	0.21	0	0	788.8	833.7	0	0	0	0	728.4	0	0	0	0	860.5	949.8	0	0	0	0	859.3	0	889.6	808	847.9	0	0	947.7	0	0	0	0	0	0	0	0	0	0	0	0	0	0
ID 3783	97.0649	0.21	0	0	0	0	1013.8	0	0	0	0	0	0	982.3	1090.8	0	1016.1	936.2	0	0	0	0	968.6	954.2	1022.2	0	0	0	0	0	0	0	913.3	0	0	0	0	0	0	0	0	909.4	993.4
ID 4138	181.122	0.21	0	0	0	0	0	0	0	963.2	0	1249.1	0	0	1226.1	0	0	1187.8	0	0	1217.1	0	1224.7	0	0	0	1124.8	0	0	0	0	0	1290.6	1180.6	0	0	0	0	0	0	0	1341	1167.6
ID 4382	165.091	0.21	0	0	0	0	0	0	0	0	0	0	1066.2	0	0	0	0	0	0	0	0	0	0	0	0	0	998.4	0	1088.1	0	0	0	0	0	0	0	0	0	0	0	0	1083.6	0
ID 1270	111.08	0.22	0	1549.6	1477.2	0	1626.4	1489.1	0	0	1575.5	1419.1	1635.7	1707	1486.2	0	1525.2	1412.9	1584.9	1377.3	0	1461.4	1487	0	0	1375.5	1395.6	1532.1	0	1416.2	1393.3	1375.8	0	0	0	0	1333.8	1255.7	1353.6	1319	0	1500.6	1527.4
ID 1299	109.065	0.22	0	1542	1485.9	0	1584.3	1591.5	0	1693	1704.9	1552.6	1412.9	1611.1	1657	1457.3	1734.3	1646.8	1669.7	1515.8	1561.7	1550.3	0	1825.8	1601.9	1521.5	1514.8	1665.3	1640.9	1567.1	1666	1527.6	0	1422.4	1536.9	1456.8	1719.8	1430.1	1616.9	1563.9	1533	1574	1619.3
ID 1561	115.075	0.22	0	1165.9	0	0	0	0	1154.3	1102.2	1042.7	1164.5	0	1132.7	1206.6	1075.1	0	1159.2	1165.6	0	1129.5	0	963.8	1208.1	1055.2	1116.8	1092	1114.2	1079.6	0	0	0	1140.6	0	1139	983.7	0	0	0	1114.8	1003.9	1127.7	1230.3
ID 2234	123.117	0.22	0	627.2	0	0	0	0	0	0	0	0	0	0	0	0	693.6	0	0	0	0	0	0	0	0	0	0	0	0	0	0	0	537.2	0	504.6	0	0	0	0	0	0	0	592.9
ID 3066	155.107	0.22	0	0	1197.8	0	0	0	1193	0	1266.3	1162.2	1285.3	0	1286	0	1269.2	1243.6	0	1167.3	0	1215.1	0	0	1160	0	0	1340.8	0	0	1075.6	0	0	1064.4	0	0	1135.1	970.2	0	0	1240.6	1428.5	1189
ID 3527	139.112	0.22	0	0	0	985	0	0	0	0	845	0	0	940.4	969	0	904.2	0	0	0	0	0	0	0	0	0	0	0	897	0	0	0	0	0	0	0	0	0	0	0	827.1	905.8	0
ID 3551	127.075	0.22	0	0	0	752.3	0	0	0	0	0	0	754.1	0	780.8	728.5	0	0	0	0	0	0	739.5	753.3	0	0	0	0	831.4	679.7	0	0	0	769.1	0	0	0	0	0	0	742.6	0	658.4
ID 4056	113.06	0.22	0	0	0	0	0	0	899.6	0	0	0	0	0	0	0	887.3	0	985.3	0	0	0	0	810.7	791.4	829.7	792.3	0	893	874.7	0	0	0	833.2	0	0	0	904.3	0	0	957.9	0	911.5
ID 4057	167.107	0.22	0	0	0	0	0	0	890	0	0	977.8	0	0	0	0	0	0	0	889	0	0	0	0	0	872.3	0	0	0	0	937	954.6	0	0	0	0	0	0	803.9	0	0	959.2	896.9
ID 4218	121.101	0.22	0	0	0	0	0	0	0	0	939.7	0	0	0	0	0	0	0	0	901.8	0	0	816.2	0	928.3	0	0	0	0	919.4	0	0	908.5	849.3	0	0	0	900.8	0	0	1067.3	1082.1	979.9
ID 4637	111.044	0.22	0	0	0	0	0	0	0	0	0	0	0	0	0	732.8	0	0	0	0	0	0	0	0	0	0	0	0	702.3	0	781.4	0	0	0	0	715.4	0	0	0	0	0	0	0
ID 4734	95.0854	0.22	0	0	0	0	0	0	0	0	0	0	0	0	0	0	0	446	0	0	0	0	0	0	0	0	0	0	0	0	0	0	0	0	0	0	0	0	0	0	0	505	534.1
ID 5325	129.091	0.22	0	0	0	0	0	0	0	0	0	0	0	0	0	0	0	0	0	0	0	0	0	392	0	0	0	0	0	0	0	0	0	0	0	0	0	0	0	0	0	0	374.9
ID 5354	101.059	0.22	0	0	0	0	0	0	0	0	0	0	0	0	0	0	0	0	0	0	0	0	0	0	0	536.7	0	455.5	0	0	0	0	0	0	0	0	0	0	0	0	0	0	0
ID 3822	173.079	0.96	0	0	0	0	467.7	0	0	0	0	0	0	0	502	0	0	0	0	0	0	0	0	0	0	0	0	0	0	0	0	0	0	0	0	0	0	0	0	0	0	0	0
ID 4601	143.054	0.98	0	0	0	0	0	0	0	0	0	0	0	0	373.1	0	0	0	0	0	456.1	480.1	532.6	523	0	578	551.1	0	603.5	0	0	0	0	0	526.5	759.3	466.4	515	697.6	0	580.8	0	727.6
ID 339	115.037	0.99	0	4900.2	4467.1	4383.9	4962.4	3879.6	4821.7	4237.2	4956.1	4300.3	3727.8	3750.6	4240.3	3955.4	4647.6	3746.2	4308.5	3194.6	2793.2	2863.7	2331.2	2561.4	2371.6	2877.2	2480.9	2296.1	2273.6	1998.5	2219.5	2000.9	2046.2	2149.9	2243.2	2065.7	2109.9	2100.6	2080.8	1977.5	1520	1174.8	1687.6
ID 3142	131.01	0.99	0	0	845.1	0	0	507.4	0	634.2	549.1	824.9	0	695.4	759.7	334.6	0	0	518.3	719.5	859.2	677.5	818.9	679.1	555.7	412.5	598.8	543.9	0	390.5	0	487.3	551.7	819.5	439.8	529.6	488.5	564.1	590.5	624.3	325.6	0	0
ID 3238	161.029	0.99	0	0	378.1	0	274.2	0	0	0	213.1	0	482.9	0	0	0	290.3	0	0	364.5	241.5	0	0	0	321.2	0	0	0	0	0	0	0	0	0	0	0	0	300.8	0	0	0	0	0
ID 3353	175.069	0.99	0	0	356.7	0	0	312.4	0	0	326	0	474.6	0	0	0	365.6	0	336.3	0	407.1	0	0	0	383	377.7	0	0	0	0	0	0	0	330.8	0	0	0	0	0	321.2	0	0	0
ID 4958	98.9956	0.99	0	0	0	0	0	0	0	0	0	0	0	0	0	0	0	0	0	345.3	504.9	447	444.4	410.8	0	438.6	310.1	0	0	581.1	340.9	403.9	352.2	0	481.2	368.6	0	626.3	441.2	399.6	0	0	392.7
ID 1780	217.999	1.04	0	732	847	990.1	933	923.8	1147.1	920.8	1094.6	800.7	787.3	1270.1	869.2	804.3	885.3	847.1	1274.5	798.2	1022.3	743.7	949.7	749.8	1105.6	1018.9	947.2	1038.6	1075.9	912.5	1291.6	1087	1206.2	1294.6	1014	1001.4	1100.5	1149.4	1052.8	905.5	1189.1	1517.5	1077.9
ID 1887	199.989	1.04	0	790.2	624.8	768.2	969	802.8	627.4	786.4	604.4	882	829.8	829.1	674.4	621.7	671.9	811.8	599.3	628	661.1	635.9	603.1	792.7	495	587.8	597.6	631.1	642.1	613.8	508.6	614.7	552.3	555.5	506.3	479.6	624.7	560.7	587.2	418.7	482	632.4	492.5
ID 2731	214.988	1.04	0	346.9	370.4	437.2	320.2	423.7	336.8	414.3	460	211.2	355.1	531.2	494.3	0	381.8	333.2	488.4	369.4	355.6	283.3	246.4	0	370.7	0	314.1	289.9	314.7	297	0	0	0	250.2	0	216.3	293.5	260.7	0	0	0	0	0
ID 2825	184.96	1.04	0	321.4	258	354.5	0	0	0	320.2	0	302	272.6	430.3	0	337.1	238.6	0	0	292.6	333.3	349.8	0	297.1	431.7	0	157.1	0	0	0	248.8	0	0	0	0	0	0	0	0	0	0	0	0
ID 2866	202.971	1.04	0	253.4	409.9	397.8	504.1	305.5	304.1	388.3	265.7	387.7	332.5	424.2	337.1	439.8	388.9	315.2	419.1	0	388.2	475	284.2	343.9	439.1	401.6	363	308.4	343.5	328.1	0	267.4	349.1	0	347.1	310.3	258.9	363.3	0	0	336	0	200.9
ID 3917	146.165	1.04	0	0	0	0	207.7	0	0	0	0	0	0	0	0	0	0	0	0	0	0	0	0	0	0	0	0	0	0	0	0	0	0	0	0	0	0	0	0	194.1	0	0	0
ID 4250	234.997	1.04	0	0	0	0	0	0	0	0	254.9	295.2	0	266.9	0	0	0	0	0	0	0	0	0	0	0	0	0	0	0	0	0	0	298.5	0	0	337	0	0	315.9	0	0	298.1	273.6
ID 4431	105.004	1.04	0	0	0	0	0	0	0	0	0	0	209.3	210.8	248.4	243.7	0	0	0	0	213.8	0	0	0	0	0	289.8	0	0	0	281.3	238.7	0	0	0	0	0	0	322.9	0	225.9	391.8	371.2
ID 270	214.918	1.05	0	16568.7	18418	19508.9	18950	17135.9	16808.6	18614.7	18096	16693.8	17541.2	17586.1	17489.9	17393.1	16253.6	17709.2	16662.8	17683.8	16692.5	17891.4	17398.2	19376.6	19791	19461.4	23879.3	17173.6	18156.8	19119.2	21001.3	13894.2	13415.1	14094.5	14970.2	13241.3	11880.2	13671.4	12133.6	11976.5	14064.8	11007.9	14007.8
ID 392	198.94	1.05	0	9898.5	11639.9	10504.8	10681.2	10657.9	9487.7	10854.1	9841.2	9741.9	9867.9	9839	9520.5	9696.9	9300.6	9262.6	9329	8295.6	9144.1	9387.8	9003.8	9731.5	9598.1	9688.8	10501.3	8296.7	8273.9	8569.1	8508.2	6876.3	6448	6441.4	6258.4	6706.2	7049.9	6943.9	6941.2	6467.2	7020.6	5020	6286.2
ID 450	216.951	1.05	0	7147.4	8156	8686.3	9173.8	8327.4	7783.5	8011.7	8833.8	7684.1	8520.7	8616.6	8235.6	8445.4	8171.9	7756.9	8166.4	7116.3	7116.5	8188.3	7195.1	7778.8	8407.6	8960.1	9790.4	7895.6	7995.7	8403.2	9876	7901.1	7052.5	7980.7	7277.7	7774	6743.5	8039.4	7935.6	8518.2	8750.8	8482.5	9440.3
ID 705	130.965	1.05	0	3622.1	4144.3	4080.5	3859.3	3852	3969.3	3740.1	4790.2	4491.3	4351.8	4046.1	3972.8	4056.7	4125.9	4656	3958.8	3468.7	3899.9	3554	3978.7	4208.2	3933.5	4469.7	5422.5	4131.2	4584	4682.7	4527.5	4447.9	4193	4443.1	4183.9	4321.5	4051.2	4477.5	3977.7	4594.8	4714.8	3566.2	3830.9
ID 951	84.9597	1.05	0	2486.7	2415.8	2217.4	2798.7	2573.1	2470.7	2527.8	2482	2537.6	2674.2	2356.4	2539.8	2435.9	2385	2370.8	2401.3	2222.8	2455.4	2479.2	1972.7	3161	2496.5	2625.5	2992.1	2097.6	2423.3	2138.5	2845.4	2362.8	2351.3	2250.9	2058.3	1734.1	2063.7	2233.6	2108	2296.1	2252.7	2344.4	2582
ID 975	234.961	1.05	0	2452.3	2903.7	3032.7	3864	3159.1	2854.1	3217.2	3939	3025.8	3420.1	3623.7	3727.2	3760.8	3605.5	4281.5	3488.2	3365.2	3232.6	3567.8	3407.7	3850.6	4188.7	4323.1	4870	4616	5089.6	4868.2	6050.2	5383.5	4785.6	5417.8	4636.6	4729.9	4712.4	5128.5	5090	5033.8	5954.5	7351.5	7423
ID 1056	101.008	1.05	0	1977.2	1999.3	1760.3	1976.2	2236.3	1959.4	1916.3	2256.2	2206.7	1905.9	1896.9	2116.4	2091.8	1977.4	1831.6	1636.3	1463	1780	1779	1649.2	1835.4	2054.9	1845.3	1543	1804.8	1899.3	1699.1	1773.2	1572.6	1580.6	1471.8	1649.1	1458.7	1519.1	1266.5	1416.3	1427.1	1794.2	1304.1	1629.3
ID 1147	200.938	1.05	0	1544.2	1526.9	1763.7	1410.2	1537	1559.7	1996.5	1630	1316.1	1583.8	1613.3	1742.6	1600.6	1389.4	1400.9	1325.3	1179.5	1273.7	1339.2	1543.9	1306.4	1381.8	1402.1	1622.6	1443.3	1436.8	1361.2	1271.8	1095.6	879	1146.5	908.6	900.9	904.9	911.1	737.5	888.1	960.5	989	985.7
ID 1185	199.941	1.05	0	1596.1	1756.4	1513.5	1879.4	1870	1552.5	1408.2	1583.8	1659.4	1374.1	1659.4	1396.1	1638.5	1344	1680.4	1171.6	1425.1	1783.6	1629.8	1367.3	1717.1	1390.2	1691	1975.8	1305.1	1409.6	1545.9	1934.1	1274.3	1262.2	1032.5	1275.9	1147.2	1109.5	1294.7	1143.9	1030	990.5	915	970.2
ID 1203	200.973	1.05	0	1144.6	1355.5	1591	1501.3	1460.4	1054.8	1460.5	1256.4	1187.9	1023.5	1413.5	1207.2	1128.3	1303.2	1317.5	1131.3	863.5	1075.7	897.6	1049.2	1316.9	1431.8	1053.5	1216.5	1024.8	1003	914.1	863.4	1055.4	912	1011.2	876.9	928.5	866.2	847.5	995.5	930.2	922	764.1	716.7
ID 1285	217.952	1.05	0	1459.8	1154.9	1156.2	1399.8	1365.3	1428.2	1266.2	1432.3	1099.8	1137.4	1370.4	1357.7	1222.2	1317.6	1391.8	1331.3	1201.6	832.8	1244.6	1278.6	1343.3	1581.7	1462.3	1621.7	1333.1	1542	1562.1	1833.1	1254.5	1285.1	1527.8	1156.8	1133.6	1078.7	1237.5	1150.2	1351.4	1422.8	1509.4	1319.6
ID 1289	328.898	1.05	0	1246.1	1508.6	1663.5	1648.8	1211.3	1309.1	1580.1	1485.3	1344.6	1375.9	1473.4	1410.8	1257.8	1335	1119.6	1072.3	1472.8	1262.4	1297.7	1450	1452.2	1879.7	1690	1700.4	1351.6	1374.9	1352.9	1525.8	1233.4	1081.4	1088.1	1173	823.7	800.1	875.5	836	906.5	1193.9	844.7	1308.8
ID 1312	218.949	1.05	0	1196.1	1153.2	1181.8	1308.5	1360.5	1460.3	1445.8	1209.5	1319.3	1469.6	1406.2	1473.3	1300.2	1297.2	1292.7	1358.7	1153.8	1163	1207.7	1114.1	1319.5	1456.3	1295.7	1597.8	1214.3	1605.9	1300.9	1604.2	1188.1	1184.9	1112.4	1247	1115.2	1210.1	1346.2	1067.2	989.9	1180.6	1197.9	1543.1
ID 1323	215.966	1.05	0	1389.4	1533.6	1407.4	1376.5	1244.6	1309.4	1474.9	1367.7	1354.1	1430.3	1370.8	1429.9	1387.4	1208	1369.1	1392.3	1409.5	1042.1	1226.7	1324.7	1392.9	1416.5	1557	1370.7	1407.2	1304.7	1153.5	1524.7	1261.8	869.9	1306.8	1491.4	1030	1085.2	1192.2	1090.9	1092.5	1193.8	1122.6	1103.6
ID 1428	114.988	1.05	0	954.4	1006.1	964.2	1013.9	920.7	1261.8	1048	1210.3	1226.7	937.9	1127.4	1081.6	1250.1	842.5	1161.3	1179	851.4	1048.4	753.3	851	1075.3	1110.3	1165.4	935.4	896.4	1002.2	1001.9	1102.7	857.9	962.9	963.3	791.6	749.6	1041.6	1064.6	908	937.8	993.8	790.2	764.8
ID 1435	119.019	1.05	0	1247.7	1522.3	1649.2	1805.1	1511.6	1443.5	1201.1	1571.6	1498.9	1419.3	1552.6	1501.9	1627.4	1706.7	1749.4	1331.9	1152.3	1280.4	1470.6	1331.6	1316.3	1428.3	1419.7	1659.3	1775	1423.1	1268	1852.3	1694	1745.1	1775.6	1433.1	1735	1722.7	1804.5	1777.3	1917.1	2371.9	2542.1	2096.8
ID 1543	116.986	1.05	0	745.3	559.2	797.8	826.1	668.5	611.3	549.4	443.5	561.3	824.2	749	595	658.3	660	795.4	710.1	651.8	535.6	583.9	635.4	521.4	744.6	732.4	634.4	665.9	724.6	719.8	769.5	818.6	597.3	595.9	551.9	594.3	627.9	542.8	620.3	488.3	564	708.6	536.1
ID 1552	218.984	1.05	0	1091.3	1159.4	1250.3	1235.3	1559.3	1523.6	996	1571.1	1448.5	1602.1	1638.2	1470.8	1390.5	1072	1566	1702.3	1314.7	1366.7	1080	997.8	1422.8	1483.2	1438	1603.6	1427.2	1468.6	1695.6	1784.5	1971.6	1668.6	1614.5	1735.8	1750	1932.2	1647.5	1558.6	1331	1621.2	1859.5	2290.6
ID 1635	346.908	1.05	0	812.9	754.3	736	778.1	724.8	745.9	857.4	806.1	682.1	757.6	891	992.7	1028	806.2	976.8	789.8	988.9	623.9	756.2	778.5	992.7	886.1	999.8	1110.3	964.6	893	917.1	1081.5	949.7	706.2	887.8	833.8	847.1	739.8	896.1	741.2	837.2	685.6	742.8	1088.3
ID 1695	182.963	1.05	0	1012.8	1156.9	1058.4	1049	923.6	850.3	1005.8	792.8	1003.8	1066.4	893.3	875.3	833.8	751.2	889	1149.6	818.8	922.9	757.2	743.8	954	686.6	984.7	844.2	771.1	899.1	548.1	688.3	780.8	624.8	726.1	525.9	519	557.6	755.3	479.1	430.6	467.5	400.4	412.4
ID 1703	344.875	1.05	0	874.5	1091.6	1047.1	1096.7	1080.2	865.7	1152.5	1004	993.4	1301.4	898.8	972.9	990.2	937.8	984.9	856.4	938.1	1034.2	978.5	923.4	1430.9	1071.6	1255.2	1242.6	1021.8	923.9	916.4	1281	832.9	613.8	822.3	844.7	854.6	481.5	797.1	628.4	729.8	780.5	663.3	745
ID 1977	158.928	1.05	0	582.6	885.4	780.6	642.2	693.5	697.3	844.3	923.9	754.3	0	943.3	706.1	649.4	988.8	684.5	704.2	611.1	607	598.4	657	841.2	777.1	838.1	921	811.9	1135.3	830.8	861	546.5	666.1	614.6	720.2	600.7	641.5	780.3	688.9	739	652.1	737.9	679.6
ID 2062	312.92	1.05	0	628.1	647.6	681.4	791.4	629.4	609.8	612.5	812.3	661.6	836.2	676.3	637.4	543.9	713.9	622.1	591.2	604.9	682.1	511.6	535.5	671.4	511.3	699.5	637.5	484.6	611.3	599.8	504.6	648.6	461.2	416.7	474.1	405.5	351	496.3	594.3	380.3	435.1	610.9	482.2
ID 2095	218.91	1.05	0	596.8	684.1	782.2	838.9	786.8	798	662.6	781	867.5	794.9	531.4	939.5	614.8	728	707.3	631.5	789.6	808	978.1	654.9	1029.7	1044.9	1017.2	790.1	619.7	699.9	682.7	736.9	842	552.3	481.4	714.7	550.1	736.4	515.7	464.3	564.4	702	558.5	705.7
ID 2191	232.999	1.05	0	534.2	557	572.7	592.8	719.3	629.6	540.2	567.4	483.9	461.5	629.4	589.4	562.3	543	716.7	774	508.6	354.7	410.7	533.8	632.4	535.4	648.9	549.8	568.9	691.8	681.8	798.3	768.7	763.6	762.3	683.6	456.9	691.6	475.7	710.7	633	629	743.7	724
ID 2196	132.998	1.05	0	639	632.9	619.8	658.5	506.6	611.3	694.1	574.1	762.2	716.7	802.2	752.6	671.8	791.1	700.3	687.9	717	623.6	806.9	541.4	739.5	578.6	581.1	593.5	710.8	931.3	742	655.6	741.1	826.4	859.7	855.2	839.7	743.1	909	568.2	651.2	866.3	893.8	820.7
ID 2228	219.988	1.05	0	309	360.5	0	0	316.4	471.9	363.6	521.9	0	440.6	0	411	470	447.6	451.6	462.2	471.8	0	387.7	350.2	407.3	686.1	429.3	498.8	514.6	476.3	471.6	416.7	554.7	564	545.5	434.2	0	574.6	487.7	560.7	504.9	459.4	658.6	717.8
ID 2375	233.977	1.05	0	462.2	468	467	675.3	368.6	541	576.1	506.4	760.6	496.4	659.9	569.4	717	403	701.3	532.1	473.9	492.8	610.8	448	737.2	606.7	734.1	762.7	769.1	985.2	907.9	1034.2	854.6	642.7	793.1	668.4	686	813.4	865.5	810.4	902.2	1112.2	980.3	1182.9
ID 2422	201.976	1.05	0	473.3	382.3	334.4	436.7	502.5	306.3	475.6	405.8	355	0	427.3	501.9	538.2	0	389.2	302.3	323.6	0	521.3	318.3	304.9	509.9	310.4	332.4	287.5	429.6	360.6	0	419.5	312.2	329.7	309.7	264.8	0	0	0	243.4	0	245.1	0
ID 2451	235.963	1.05	0	432.8	489.2	608.3	629.3	399.5	607.6	473	549.1	491	604.9	633.8	637.4	631.2	680.7	517.5	650	532	506.2	497.7	501.1	643.6	555.8	617.8	759.3	717.9	770	940.7	830.2	795	580.4	803.3	953.5	797.3	947.3	784.1	900.2	951.9	834.8	1027.7	1099.1
ID 2476	103.006	1.05	0	471.3	363.2	0	307.5	352.1	413.5	217.4	374.3	328.6	364.4	309.9	347.7	269.5	345.5	260.2	365.2	458.3	276.9	309.9	380	387	315.6	379.7	311.1	0	437.6	320.9	0	425.4	330.6	0	0	286.5	0	411.8	311.9	0	0	248.6	0
ID 2510	330.931	1.05	0	483.3	492.2	504.6	510.1	612.9	422.2	475.2	447.8	516.3	0	400.3	457.5	0	477.1	661.5	428.3	309.8	0	0	0	416.5	442.3	420.7	504	373.1	640.8	472.8	512.4	435.7	419.5	480.3	0	368.1	455.3	319.4	442.5	409.6	353.1	306.4	326.2
ID 2610	145.017	1.05	0	297	0	290.6	268.1	404.2	326.3	323.3	290.6	238.6	307.8	239.6	0	287.5	374.7	0	260.2	382.7	286.2	295.7	349.6	280.4	302.9	294.7	385.5	253.9	0	0	358.2	326.8	257.9	198	302.5	0	233.6	0	294.5	443	0	353.3	319.5
ID 2628	230.966	1.05	0	298.5	335	407.1	440.4	299.9	362.2	421.6	529.7	416.6	414	496.6	423.7	394.3	453.2	537.7	404.9	418.4	440.1	465.7	495.9	533.8	492.9	527.7	563.5	491.2	426.9	0	659.4	530.2	316.9	368.7	381.8	0	396.5	419.2	411.5	453.7	334.4	268.6	332.4
ID 2646	364.919	1.05	0	403.7	305.9	345.3	421.5	333.3	285.4	519.3	573.4	309.6	290.2	306.5	391.2	343.1	372.2	507.4	484	279.1	284.5	422.6	359.6	412.8	526.9	0	525.1	580.1	459.2	614.1	656.5	525.4	346	407.4	435.6	436.6	596.2	434.7	563.2	414.3	745.1	591.7	911.4
ID 2660	236.959	1.05	0	368	494.9	579.4	728.5	593	462.9	511.5	446.6	345.7	653	551.2	506.8	506.5	594.7	599.4	530.9	444.8	374.1	613	509.8	674.9	516.9	726.6	807.4	873.2	707	899.5	781.8	901.7	740.3	719.2	845.9	540.9	776.4	869.8	713.3	844.1	1087	1034.2	1035.4
ID 2698	329.9	1.05	0	345.6	209.3	350.7	365.8	200.5	0	0	186.7	297.5	0	257.6	303.4	292.8	240	295.7	0	0	247	0	0	346.1	0	363.3	329.3	270	0	237.2	0	225.9	0	0	0	171.3	0	0	0	0	0	0	0
ID 2704	458.856	1.05	0	383	524.5	380.3	536.4	445.8	271.7	632.4	677.5	335.7	494.6	445.9	405.9	478.6	361.5	327.3	598.7	402.2	455	449.7	477.7	422.3	535.9	670.8	683.2	640.1	551.5	570.8	616.3	394.9	435.3	419.3	393.3	478	513.2	466.2	531.4	0	445	448.9	559.2
ID 2752	86.9929	1.05	0	360.3	474.1	338.7	411.9	372.8	289.3	394.8	0	388.3	388	0	511.8	398.7	448.8	292.8	310.4	300.4	228.8	0	248.5	324.2	382.8	0	0	328.4	0	211.2	317.1	0	277.4	0	489.5	271.5	440.6	320.5	314.1	0	309	303.2	278.5
ID 2815	220.982	1.05	0	312.5	431.7	244.3	387	403.9	509.5	431.5	355.4	417.5	415.8	492.6	539.5	499.2	496.5	427.4	476.9	349.1	284.4	340.3	325.7	525.3	499.8	540.2	496.7	444.5	414.3	544.3	650.8	580.1	583.7	531.5	473.8	325.6	419	457.9	435.5	518.6	482.6	616.5	605.1
ID 2853	330.896	1.05	0	223	0	285.3	252.7	0	0	295.5	465.9	0	0	0	0	276.1	0	253.1	0	301.3	0	0	0	0	219.4	0	420.5	0	373.1	0	0	0	0	245	253	0	0	0	0	0	0	0	0
ID 2908	147.014	1.05	0	244.2	0	409	339.1	445.8	312	267.5	250.7	404.6	310.6	0	330	339.2	310.2	293.8	254.3	0	0	0	292	0	499.8	0	313.6	402.8	483.7	403.6	0	251.3	0	0	0	343.3	0	0	0	0	0	0	284.2
ID 2991	137.024	1.05	0	231.5	0	0	0	258.2	0	0	0	0	0	346.5	0	0	0	215.8	289.3	0	0	0	0	0	0	266.9	0	0	0	0	354.8	197.9	308.5	0	0	274.7	0	0	0	424.6	0	478.4	0
ID 3009	120.02	1.05	0	230.9	191	0	265.5	204	190	0	0	257.3	0	394.1	299.5	0	0	0	246.6	201.9	277	0	0	300.8	208.6	0	268.6	0	319.8	474.8	318.4	316.6	276.5	0	257.8	428.8	250.4	318	372.1	0	364.3	470.8	404.9
ID 3242	348.941	1.05	0	0	376.1	0	309.4	357.1	0	340	418.9	378.4	295.7	0	389.3	349.8	400.9	309.8	458.3	0	0	0	0	370.8	0	0	328.1	0	440.3	374.7	625.1	438.2	455.1	343.1	285.3	369.7	355.2	307.3	0	501.2	487.4	444.7	414.7
ID 3243	313.921	1.05	0	0	281.5	246	0	0	0	233.8	306.8	0	0	0	0	0	0	292.4	311.1	0	0	0	0	0	0	0	0	0	0	0	345.7	0	0	0	0	0	0	0	0	0	0	0	0
ID 3256	183.963	1.05	0	0	421.6	257.8	305.3	0	314.5	0	226.5	365.5	0	306.2	255.4	352.1	260.4	0	196.3	0	262.5	348.6	266.9	0	0	277.3	0	0	234.9	279.1	0	0	0	0	0	0	0	0	0	0	0	0	0
ID 3257	442.878	1.05	0	0	451.9	418.8	374.7	308.9	329.3	508.5	586.6	433.9	0	336.3	397.7	0	0	299.4	396.8	497.1	385.1	423.9	485.5	300.5	357.1	355.6	380.8	575.2	486.1	514.1	291.3	397.9	426.9	434	233.8	428.6	357.7	247.3	458	409.8	0	359.7	476.2
ID 3328	102.01	1.05	0	0	329	486.4	344.3	295.8	483	323.7	0	380.1	362.9	451.2	388.1	298	275.8	286.4	293.3	276.4	361.6	325.9	0	0	464.1	310.9	223.3	228.3	0	0	279.5	351	269	0	0	286.2	0	0	0	233.3	306.2	343.3	248.7
ID 3382	314.919	1.05	0	0	299.3	0	0	347.4	0	369.5	0	0	0	292.5	336.2	0	0	201.6	0	0	0	261.6	0	0	235.4	0	303.6	0	296.6	0	177.9	0	0	0	176.1	0	0	176.1	0	0	0	0	0
ID 3417	115.989	1.05	0	0	267.4	391.8	0	0	0	0	0	0	0	0	184	0	0	0	0	0	172	0	0	0	0	0	0	0	0	0	0	0	0	0	0	0	0	0	0	0	0	0	0
ID 3661	121.017	1.05	0	0	0	347.1	0	285.9	313	279.4	413.1	0	0	327.9	356.8	0	0	269.9	334.1	326.3	0	249	0	341.1	320.3	257.5	331.4	284.3	255.3	340.1	311.1	338.8	296.4	343	308.9	277.2	0	301.4	0	331.5	412.2	357.1	272
ID 3683	248.977	1.05	0	0	0	305.2	246	289.9	278.4	0	0	335.8	345.9	352.1	0	243.2	0	303.2	317.3	0	0	265	0	0	0	305.9	383	365.6	473	262.4	409.8	303.6	450	329.2	451.3	427.5	0	0	447.6	300.9	389.5	327.8	405.8
ID 3907	234	1.05	0	0	0	0	228.2	284.1	0	0	271	0	0	0	0	0	0	0	230.3	0	0	255.7	0	0	232.1	0	0	0	0	239.6	0	0	0	0	0	0	0	0	0	0	0	0	0
ID 3909	348.907	1.05	0	0	0	0	236.2	0	0	190.7	0	0	0	213.7	0	0	0	0	0	0	0	0	0	0	0	0	234.8	227	0	0	0	0	0	0	0	0	0	0	0	0	0	0	0
ID 4079	152.997	1.05	0	0	0	0	0	0	375.1	259.5	252.6	0	298.9	0	0	0	0	0	228.7	0	0	0	251	313.2	291.6	282.1	285.1	271.9	350.4	329.9	0	315.4	0	307.2	0	0	0	0	220.9	0	0	317.6	254.6
ID 4428	347.909	1.05	0	0	0	0	0	0	0	0	0	0	282	0	196.8	0	0	0	0	0	0	0	0	0	0	0	0	0	0	0	0	0	0	0	0	234.1	0	0	0	0	0	0	0
ID 4714	155.03	1.05	0	0	0	0	0	0	0	0	0	0	0	0	0	0	206.4	0	0	0	0	0	0	216.2	0	0	0	0	0	0	0	0	0	0	311.7	0	0	0	0	0	221.2	356.9	354.7
ID 5384	151.009	1.05	0	0	0	0	0	0	0	0	0	0	0	0	0	0	0	0	0	0	0	0	0	0	0	0	233.6	0	250.4	291.4	0	481.4	0	409.6	0	0	0	245.2	0	312.3	370.2	471.1	364.9
ID 5403	163.027	1.05	0	0	0	0	0	0	0	0	0	0	0	0	0	0	0	0	0	0	0	0	0	0	0	0	0	0	282.4	0	0	0	0	0	0	0	0	0	231.7	0	388.9	327.6	310.7
ID 5524	252.971	1.05	0	0	0	0	0	0	0	0	0	0	0	0	0	0	0	0	0	0	0	0	0	0	0	0	0	0	0	0	0	0	0	290.9	0	0	0	0	0	221.9	316.1	0	364.2
ID 574	232.928	1.06	0	5319.1	5776.2	6306.7	6439.2	5803.2	5599.4	6520.6	6623.8	5821.5	6027.5	6190	6190.2	6157.2	6831.5	6282.6	6959.4	7007.4	7035.7	6358.6	6247	7557.1	8399.3	8302.1	10260.1	8165.3	8262.2	8193.4	11072.7	7684.7	6442.5	7724.5	7643.6	7253.7	6328.6	7762.6	7367.3	7754.9	8054.2	9023.8	9630.3
ID 1371	250.939	1.06	0	1202.9	1495.1	1723.3	1575.2	1650.8	1792.9	2048.1	1868.9	1888.7	1710.4	2327.6	1767.2	1984.8	2005.6	1876.6	2262.9	1850.9	2060.8	1745.1	1748.1	2603.3	2996.6	2946.1	3281.2	2729.2	2935.9	2987.4	3881.9	2855.6	2533.1	3037.1	3217.9	2882.4	2751.6	3280.9	3388.7	2993.1	4258.4	4353.1	5668.8
ID 1528	148.976	1.06	0	1027.9	880.2	1001.1	1239.4	1079.5	1044	1053.5	1243	924	1049.6	1167.2	1308.4	1133.8	1172.3	1078	1392.6	926.5	922.5	938.7	1024.3	1137.9	1234.7	1304	1462.8	1365.7	1413	1315.5	1557	1429.6	1347	1652.6	1397.4	1491.5	1302.4	1712.2	1701.2	1671.7	1900.7	2006.8	2017
ID 2060	102.97	1.06	0	435	402.9	397.2	471.9	355.8	417.7	532.5	427	627	466.9	386	544.8	495.7	422.1	582.6	667.4	440.6	352.7	258.5	436	467	423.8	560.5	512.8	411.6	622.8	568.7	459.2	393.5	469.1	397.5	524.5	528.4	603	618.3	571.3	695.1	473.7	748.8	799.8
ID 2260	215.921	1.06	0	550.9	638.1	684	750.6	763.4	582.5	621.7	601.1	750.8	863.5	539.1	562.4	549.4	638.8	716.4	527.3	590.6	664.6	588.3	592.5	705	632.7	532.3	911.4	617.1	678.1	499.5	700.5	423.2	511.9	388.9	554.6	474.5	547.3	550	443.7	519.3	557.7	426	412.7
ID 2761	362.886	1.06	0	383.3	408.9	399	543.5	643.6	495.8	442.8	484.3	492.2	570.6	487.3	527.8	501.6	461.3	393.9	609.5	555.6	502.4	502.6	424.6	543.5	572.3	711.4	812.5	612.3	511.6	693	777.4	511.1	386.2	516.4	391	575.6	489.3	531.7	591.3	428.7	613.7	552.6	582.6
ID 2995	233.931	1.06	0	226.1	0	231	0	0	0	231.5	291.5	0	0	0	391.7	0	356.1	338.6	292.9	0	354.4	0	293	0	259.4	335.6	329.9	296.6	0	345.8	358.5	0	399.6	275	0	0	0	0	0	318.6	322.7	549	416.6
ID 3279	380.897	1.06	0	0	367.8	0	0	0	298.6	0	0	0	0	254.2	0	0	321.7	0	0	0	0	0	199.7	326.4	0	378.3	275.1	317.7	404.9	282.6	419	0	0	0	0	0	0	0	423.4	0	326.8	327.3	409.6
ID 3359	186.923	1.06	0	0	297	400.2	417.8	310.5	0	350.6	0	267.9	0	246.8	0	360.1	301.7	221.5	432.3	0	347.6	269	0	376.9	0	450.2	470.1	295.3	337.8	318.9	263.2	0	416.2	178.3	0	0	0	0	202.8	0	0	257	0
ID 3406	216.918	1.06	0	0	335.8	296.3	363.6	306.6	0	366.4	383.5	448.1	282.6	365.3	285	290.9	0	364.5	0	312.9	319.3	445.4	0	341.8	385.4	369.1	499	312.9	439.8	355.5	375.2	0	359.3	272.1	318.2	0	217.1	352.3	213.3	0	0	397.4	343.7
ID 3598	474.833	1.06	0	0	0	358.2	0	0	0	0	347.4	303.9	0	282.5	0	0	300.9	0	0	0	0	256.9	0	0	252.9	0	434.6	0	0	0	400	0	0	0	0	0	0	0	0	0	305.9	0	0
ID 3750	129.981	1.06	0	0	0	180.9	0	0	0	0	217.6	0	0	0	266.2	0	0	0	0	0	0	0	0	0	0	0	308.2	0	264.7	0	0	0	0	0	0	0	0	0	0	0	0	0	0
ID 4023	234.93	1.06	0	0	0	0	0	256.4	0	0	0	0	222.1	0	0	0	0	0	0	0	0	0	0	0	0	0	0	0	0	226.4	243.7	0	0	0	0	0	192.3	0	0	177.9	0	0	356.4
ID 4129	165.024	1.06	0	0	0	0	0	0	201	0	0	0	0	0	0	0	0	0	0	0	0	0	0	0	0	0	0	0	0	0	0	263.8	0	0	0	0	0	0	322.1	0	0	0	0
ID 4188	201.159	1.06	0	0	0	0	0	0	0	156.8	0	0	0	0	207.3	0	0	0	0	171.7	0	0	0	411.5	256.1	374.2	494.8	0	499.1	409.5	464.3	0	0	0	0	0	0	0	0	0	0	0	0
ID 4284	202.934	1.06	0	0	0	0	0	0	0	0	224.8	0	0	260.8	0	399.1	0	232	266.9	239	0	0	222.9	214	0	276.6	299.7	188.8	0	0	368	0	0	205.8	0	0	0	0	0	0	0	0	0
ID 4383	134.996	1.06	0	0	0	0	0	0	0	0	0	0	230.4	0	0	0	0	0	0	0	0	0	0	0	0	0	250.8	324.5	0	274.8	433	171.8	0	284.5	0	0	0	0	238.9	0	0	0	367.9
ID 4738	166.986	1.06	0	0	0	0	0	0	0	0	0	0	0	0	0	0	0	337.4	0	204.8	0	0	0	0	0	270.7	354.5	220.8	355.3	400.6	296.9	0	0	428.8	412.3	513.8	421.4	318.8	277.2	377.1	566.1	572.7	612.3
ID 5082	230.89	1.06	0	0	0	0	0	0	0	0	0	0	0	0	0	0	0	0	0	303.5	324.7	0	0	0	0	0	0	0	0	0	0	0	0	0	0	0	0	0	0	0	0	0	0
ID 5341	128.107	1.06	0	0	0	0	0	0	0	0	0	0	0	0	0	0	0	0	0	0	0	0	0	0	231.2	291.7	216.4	0	0	0	0	0	0	0	0	0	0	0	0	0	0	0	0
ID 5363	145.133	1.06	0	0	0	0	0	0	0	0	0	0	0	0	0	0	0	0	0	0	0	0	0	0	0	315.5	0	0	0	0	279.9	0	0	0	0	0	0	0	0	0	0	0	0
ID 5370	233.186	1.07	0	0	0	0	0	0	0	0	0	0	0	0	0	0	0	0	0	0	0	0	0	0	0	170.4	251.3	0	0	0	0	0	0	0	0	0	0	0	0	0	0	0	0
ID 1473	282.904	1.08	0	1044.4	944.4	1125	919.4	973.3	909.1	1177.6	1262	1062.2	1071.4	1037.7	1032.6	1164.6	898.1	1200.8	986.3	906.1	818.4	870.3	743.2	1262.2	1097.3	1092.9	1533	1073.6	1180.4	1317.7	985.6	0	816.6	798.5	0	930.2	662	1091.3	869.8	753.4	1013.5	829.5	1044
ID 1900	266.927	1.08	0	646.2	623.6	0	651.1	496.1	490.8	851.4	651.3	971.8	755.8	602.3	635.4	705.2	462.2	808.6	945.4	0	643.4	600.4	0	689.3	0	0	905.7	537.1	623.6	593.3	773.3	627.4	627.2	540.2	651.4	0	567.2	558.8	436	573.2	512.5	579.9	588
ID 4538	268.957	1.08	0	0	0	0	0	0	0	0	0	0	0	195.5	0	0	0	341.1	0	0	0	0	0	0	0	0	0	0	0	0	0	0	0	0	0	0	0	0	0	290	0	0	0
ID 2364	152.947	1.09	0	480.6	460.5	451.4	527.4	547.3	627.8	596.4	647.1	570.8	486.3	732.3	598.9	481.6	714.5	586.1	531.3	469.1	522.4	610.5	507	646.9	672.5	727.2	481	520.9	676.8	813.7	781.8	494.9	594.1	840.6	709.6	622.1	710.2	641.8	500.8	581.7	583.8	892.5	758.1
ID 2481	350.891	1.09	0	373.2	501	486.3	469.1	0	423.6	443.5	0	615.3	0	495.5	458.7	0	549.4	642.9	0	471.4	381.5	403.1	430	0	496.4	343.7	527.8	505.6	652.4	517.2	576	0	0	510.3	469.2	0	559.5	0	0	409.2	417.4	655.2	397.8
ID 2843	366.866	1.09	0	275.9	0	0	326.9	0	0	327.1	0	0	319.1	0	0	0	0	0	0	0	0	0	0	408.6	0	0	298.1	357	371.2	0	418.2	0	288.9	302.2	351.8	0	267.2	431.1	0	0	0	0	0
ID 3192	300.915	1.09	0	0	521.3	0	365.5	0	0	314.8	0	0	547.8	0	499.5	404.3	564.2	453.2	479.5	0	0	395.7	427	379.9	0	594.9	720.4	0	668.8	484.3	442.1	0	0	0	0	651.6	0	580.7	519.9	0	0	0	0
ID 3301	284.937	1.09	0	0	373.6	626.7	446.1	428	385.3	512.3	475.5	585.4	651.6	525.4	487.8	502.5	549.2	627.1	635.7	0	557.9	434.4	410.1	679.3	0	538.8	612.6	0	546.6	0	798.6	695	718.5	682.5	647.3	532.6	513	718.2	526.8	634.9	835.3	810.4	613
ID 4160	334.914	1.09	0	0	0	0	0	0	0	353.7	0	0	0	0	0	263.2	0	0	0	0	0	0	0	0	265.2	0	0	0	0	0	0	0	209.9	0	0	247.4	0	297.2	0	0	0	0	0
ID 1146	220.934	1.1	0	1389.9	1103.4	1029.8	1217.5	1022	1176.5	1127.6	1352.2	1214.7	1270.2	1215.4	1272.9	1334.1	1053.2	1221.6	1118.9	961.2	1169.6	973.1	1278.3	1198.9	1222.8	1348.2	1070.9	1169.7	1321.2	1605	1188.6	1084.1	1106.8	1345.5	1039.9	1159.3	1077.9	951.9	1170.5	1029.6	1185.6	1346.3	1294.7
ID 3106	288.92	1.1	0	0	1441.8	1501.7	1527.3	1351.8	1289.5	1525.5	1552.8	1269.5	1805.8	1551.5	1431.3	1300.2	0	1249.2	1549.8	1288.3	1129.6	1201.4	1303.3	0	1214.5	1423.4	1524.5	1670.3	1551.4	1495	1507.3	1320	1251.5	1391.2	1261.1	1381.6	1001.6	1357.6	1198.4	1099.3	1289.9	1597.6	1521.1
ID 3439	204.957	1.1	0	0	265.8	0	0	343.6	319.8	0	347.8	326.9	0	0	250.9	0	0	0	210.4	490.1	0	0	0	0	0	0	0	0	0	0	0	333.5	381.5	401.2	0	0	270.9	0	345.4	0	0	0	0
ID 4731	272.944	1.1	0	0	0	0	0	0	0	0	0	0	0	0	0	0	0	378.4	0	0	0	0	0	0	0	0	294.4	0	0	0	0	0	0	0	274.4	222.7	0	0	0	0	0	0	0
ID 740	320.869	1.11	0	3474.9	3628.7	4022.7	4120	4033.5	3827.5	3983.6	4313	4068.7	4633.1	4170.8	4558.3	4199.2	3657.5	4416.6	4315.3	3953.1	4405.9	3992.2	3715	4391.4	4390.9	4601.4	5120.2	4317.2	4778.7	4182.6	5407.2	3836.1	4645	3974	3991.1	3624.5	4411.4	5045.2	4220.2	4165.3	4306.6	4831	4785.3
ID 811	304.894	1.11	0	2890.1	2743.3	2901.8	2793.6	3392.9	2923.4	2951.7	3115.6	2451.5	3266.8	3558	3295.4	3361.9	3221.8	2789.9	2862.8	2571.6	2719.6	3275.3	2672.6	2753	3157.8	2690.8	2785.5	3301.7	3262.7	2748.4	3155.2	2634	2543	3002.5	2967.1	2648.6	2543.9	3435.7	2844.5	2594	3143.5	2882	3986.3
ID 1190	236.906	1.11	0	1516.4	1215.7	1297.6	1441.7	1275.9	1566.3	1400.6	1960.6	1407.4	1629.1	1635.6	1665.5	1708.7	1273.2	1362.2	1540.1	1783.1	1240.9	1528.1	1274.7	1792.8	1563.2	1600.8	1918	1485.6	1756.8	1715.4	1506.9	1537.3	1308.8	1809.2	1308.8	1664.2	1617.6	1802.8	1434.1	1647.1	1546.2	1504.8	1754.7
ID 1658	252.882	1.11	0	988.5	1087.6	1051.1	1199.5	977.9	930.3	1042.4	1043.1	1113.5	992.3	1251.8	887.6	1161.2	1031.3	977.6	958	1177	1262.3	1317.1	1006.2	1282	1408.6	1236.2	1053.7	1220.4	1185.5	1161.8	1334.9	939.7	1176	1315.2	1298	1092.7	1084.3	1022.6	1326.1	1224.5	932.6	1070.6	1256.6
ID 1720	322.866	1.11	0	800.6	891.4	0	1030.7	915.8	1017.7	729.9	872.5	853.7	0	902.7	954.9	919.6	908.1	1032.1	858.6	874	952.8	949.5	1032.6	1060.8	1024.3	1020.9	1101	907.4	1194.6	1022.5	939.8	994.3	780	972.4	1050	914	942.8	859.7	916	1182.1	0	1180.4	0
ID 1882	90.9766	1.11	0	741.2	561.8	637.6	570.9	729.3	587.2	644	530.7	573.4	732.1	717.2	828.7	705.6	575.1	648.1	740.1	531.6	624.2	491.4	591.9	0	470.9	453.9	517.8	568.8	355.9	433.8	0	681.7	435.4	610.2	319.8	573.5	508.2	437.8	454.3	517.4	475	600.1	632.1
ID 2917	472.817	1.11	0	283.9	0	0	0	0	0	0	318.6	0	293.5	0	381	0	0	0	0	0	0	0	0	0	0	0	0	0	0	410.6	0	0	0	358.7	0	0	0	0	471.2	0	0	0	0
ID 2938	238.903	1.11	0	271.8	0	400.2	365	0	0	307.8	399.5	306.3	0	475	0	381.2	0	328.7	428.4	0	414.8	0	301.4	467.4	0	489.3	0	0	0	401.7	0	415.4	0	372.1	0	0	0	404.1	381.5	0	475.1	0	0
ID 3819	306.892	1.11	0	0	0	0	377.4	0	491.6	429.1	593.1	503.8	688.6	624	0	0	0	0	436	0	351	516	391	494.9	0	429.1	0	0	443.9	0	0	446.3	562	0	499.4	0	0	502.4	594.3	429	0	335.4	0
ID 3867	321.87	1.11	0	0	0	0	282.6	332	0	468.2	0	0	0	407.4	0	460.2	400.3	0	443.5	481	356.1	0	0	355	383.5	0	0	0	0	328.2	0	417.4	0	0	289.1	527.3	0	0	0	374.7	384.1	0	334.9
ID 4245	305.896	1.11	0	0	0	0	0	0	0	0	368.5	0	0	0	363.3	258.7	0	0	0	0	0	0	327.3	294.2	0	0	0	296.1	0	0	0	0	0	0	355.9	0	0	0	0	0	0	0	372.9
ID 4618	388.856	1.11	0	0	0	0	0	0	0	0	0	0	0	0	308.9	0	0	0	0	0	0	0	0	453.2	0	0	445.6	0	0	0	0	0	388.1	0	0	0	0	0	0	0	0	0	0
ID 5247	456.845	1.11	0	0	0	0	0	0	0	0	0	0	0	0	0	0	0	0	0	0	0	422.2	0	0	0	0	0	0	325.3	0	0	0	0	0	0	0	294	0	0	0	0	0	0
ID 527	242.925	1.12	0	6163.2	5807.2	6334.9	6178.3	6291.6	5827.3	5918.2	5359	5399	5954.9	5967.7	5800	5240.7	5680.9	5399.8	5777.1	5168	5290.9	5368.7	5346.2	5383	5841.5	5591.3	5110.7	5475.3	5366.6	5234.8	5591.4	5465.2	5395.7	5536.1	5622.8	5197	5317.3	5534	5419.4	4966	5014.2	5147.3	6297.2
ID 815	106.951	1.12	0	2936.7	2931.1	3182.8	2979.6	3066	2829.2	2516.9	2916	3328.8	2951.1	2780.1	2776.4	3014.7	3660.6	3179.7	3141.3	2906.6	2616.5	2821.9	2517.3	2799.3	2988	2692.9	2719.5	2969.4	3061.8	2821.4	2614.9	2859.6	2862.7	2968.5	3118.1	2850.7	2698.4	3143.9	3236.3	2513.8	2485.8	2508.3	2928.5
ID 927	336.844	1.12	0	2219.8	2599.6	2770.5	3141.6	2637.4	2637.3	2996.3	2580.1	3251.6	2873.6	3223.1	2929.4	2826.6	3259.8	3391.9	2989.3	2797.8	3054.1	2686.5	3101.9	3458.8	3408.4	2935.9	3336	3193.6	3395.2	3459.6	3741.5	3113.4	2849.7	3217.8	2913.4	3017.5	3279.8	3076.8	3279.5	2907.1	3340.6	3109.3	3185.1
ID 1579	158.964	1.12	0	1085	1016.7	946.6	1032	0	1149.5	861.1	1055.5	896.1	872.6	1027.8	1242.1	915.1	835.6	982.2	919.3	641.7	679.6	887	727.5	762.3	585	700.4	763.9	754.5	910.4	962.6	643.3	0	890	734.8	881	658.5	665.5	925.6	668.9	597.6	789.3	758.3	900.5
ID 1715	226.951	1.12	0	907.7	883.8	893.4	840.8	990.8	912.1	754.7	1059.4	940.5	919.1	1096.2	787.7	911.4	984.4	1053.3	899.4	812.5	655.2	600	720.1	686.7	707.4	641.8	841.1	790	689.1	727.3	762.3	916.5	659.3	727.7	829.1	599.9	835.9	661.1	748.3	885.8	559.8	889.5	714
ID 2593	246.181	1.12	0	366.3	394.7	378.6	556.8	333.1	395.3	255.8	415.8	388.5	0	262	513.9	324.2	273.2	289.1	315.9	260.3	271.6	385.6	332.6	304.5	482.2	384	344	341.8	353.9	304.2	376.7	261.3	373.5	373.9	477.7	408.7	399.1	286.7	338.6	413.4	0	0	0
ID 3157	244.924	1.12	0	0	742.3	552.9	499	576	0	394	431.1	0	345.6	560.2	0	574.5	571.6	0	635.7	0	407.2	359.8	0	0	0	0	0	363.1	358.9	0	483.3	0	363.5	568.6	0	0	453.1	328.1	448.4	572.5	388.8	447	473.1
ID 3232	338.842	1.12	0	0	525.5	749.3	0	660.6	615.7	0	684.4	742.5	588.2	734.1	799	636.2	658.9	822.3	748.8	628.2	0	0	726.2	865.2	924.5	673.3	893.3	878.1	790.9	843.4	886.6	698.4	677.6	0	870.4	0	649.7	585.3	836.6	690.9	690.1	739.8	636.3
ID 3246	462.861	1.12	0	0	371.7	421.4	415.8	497.1	0	0	512.3	0	0	0	0	367.7	479.1	411.1	556.5	0	0	0	0	284.1	0	0	289.2	0	0	380.3	0	0	0	0	348.4	0	0	0	390.2	444.1	0	386.9	389.3
ID 3436	480.835	1.12	0	0	274.9	0	0	0	402.9	241	0	343.5	0	316.9	0	339.4	0	329.7	0	0	0	0	0	0	326.7	0	0	0	0	341.3	0	0	265.6	0	0	0	0	0	0	0	0	0	0
ID 3820	176.937	1.12	0	0	0	0	380.2	0	0	0	0	0	0	0	0	0	0	0	0	0	0	0	0	0	0	0	0	0	0	0	0	255.5	0	0	0	0	0	0	0	0	0	0	392.4
ID 3989	546.824	1.12	0	0	0	0	0	341.1	0	0	0	0	0	0	0	0	0	0	0	0	0	0	0	0	0	0	0	0	0	0	0	0	0	0	0	190.5	0	0	0	0	276.3	0	0
ID 4400	404.83	1.12	0	0	0	0	0	0	0	0	0	0	323.3	0	287.3	0	0	0	0	0	0	0	0	0	0	0	341.8	0	0	268.5	0	0	0	0	0	0	0	0	227.6	0	0	0	0
ID 4413	488.793	1.12	0	0	0	0	0	0	0	0	0	0	345.2	0	0	0	0	0	0	0	0	0	0	0	0	0	0	0	0	0	0	0	0	242.1	0	0	0	0	0	0	0	0	0
ID 4676	564.797	1.12	0	0	0	0	0	0	0	0	0	0	0	0	0	217.4	0	0	0	0	199.8	0	225	0	0	0	0	0	0	0	0	0	0	0	0	0	0	0	0	217.4	0	0	0
ID 5301	190.163	1.12	0	0	0	0	0	0	0	0	0	0	0	0	0	0	0	0	0	0	0	0	303	0	0	0	0	235.3	0	0	0	0	0	0	0	0	0	0	0	244.3	0	0	0
ID 5314	243.929	1.12	0	0	0	0	0	0	0	0	0	0	0	0	0	0	0	0	0	0	0	0	218.8	0	0	0	0	0	0	0	0	0	0	0	0	0	0	0	0	0	0	281.6	0
ID 73	122.924	1.13	0	63488.7	67361.2	63593	66191.4	69535	67128.9	67717.1	66649.2	65886.8	66144.3	68498.7	71491.9	68929.8	66020.7	64038.3	60970.4	55259.4	58063.6	63274.8	59877.4	60920	60932.3	60864	61263	61247	58152.8	57239.1	55668.8	54693.9	55938.6	57820.3	55086.6	52528.2	55909.2	57210.5	54856.9	62017	67819.5	71471.6	67012
ID 104	274.873	1.13	0	45087.6	47264.4	44952.8	45327	46945.5	45017	42670.8	43180.4	45077.1	45075.5	44133.9	45779	44802.9	44390.4	41790.4	42823.4	38821.4	37921.3	42937.7	39745.6	38730.4	39999.7	40707.4	40705.8	40072.8	38728.3	36266.3	37621.8	36289.5	36269.1	38899	37627.5	36126.9	37873.2	40384.2	39303.2	40949.6	43707.1	47630.7	49929.9
ID 150	290.847	1.13	0	30341.5	31455.6	29594.1	29414.6	30979.2	31871.9	30304.5	27525.7	27426.9	28218.9	25905.4	28884	27696.2	26503.3	26487.5	28592.7	28367	27706.2	26580.9	27837.8	28287.4	26820.3	24662.5	27719.2	26117.9	26570.9	24269.1	26184.8	26327.4	26616.3	27502.1	27142.1	26702.1	27248.8	28027.6	25650.1	27717.8	30982.2	32117.7	34767.4
ID 244	258.899	1.13	0	19760.1	21768.2	19978	20692.4	19636.7	20322.6	17944.9	19726.3	19222.2	19705.9	20542	21021	19978.6	20754.5	19862.2	19708.2	19110.3	18464.3	20051.8	19561.5	20004.5	18758.9	19564.4	18430.6	20100.8	19549	18147.7	19957.4	19228.7	18174.8	19824.1	18838.9	18117.4	18310.1	20881.3	17612	17495.3	19424	20186	22159.6
ID 275	190.912	1.13	0	16301.9	15655.6	15963.1	16332.5	16836.4	16251.2	16901.8	15965.3	16173.1	16481.3	16186.1	17167.7	15687.8	15603.7	15586.8	16522.3	16568.5	16113.7	13936.6	15099.2	16775.6	15363.8	15105.2	16063.5	14617.6	16006.3	14978.8	15781.9	16094.4	15848.1	17211.6	15697.8	16213.6	15662	16791.3	16332.5	17996.2	17664.2	17882.2	18756.1
ID 364	124.923	1.13	0	10162.6	10086.7	9277.2	10629.6	10578.1	10056.3	9599.6	8961.2	9783.8	9921.1	8893.8	9554.3	9415.6	8788.2	9208.2	10621.6	10393.6	10448.7	9690.4	9071	9939.5	10263.5	9334	10017.5	9607	10130.8	9965	9633.1	9978.2	9359.2	10542.2	9729.7	9021.7	9906.5	10594.8	10131.5	9492.5	10041.9	8850	11422.2
ID 389	276.872	1.13	0	9665.8	10017.8	9653.9	8791.7	10554.2	9671.2	8855.9	9023.3	8935.3	9569.3	9813.7	9475.4	9255.1	9316.6	9705.9	9884.6	8631.3	8283.3	9235.8	9192.3	9439	8683	9023.7	8812.2	8322.8	8639.6	7463.8	9004.6	8529	7934.7	8385.6	8689.3	7667.8	8379.4	8591.1	8382	9068.3	9756.7	9960.5	10353.2
ID 801	192.91	1.13	0	2905.9	2540.9	3019.4	2571.5	2481.6	2517.4	2888.6	2497.2	2529.6	2631	2772.4	2847	2604.3	2811.5	2342.1	3034.6	2257.5	2448.3	2448.2	2425.9	2389.4	2776.1	2369.4	2270.1	2556	2044.1	2472.3	2348	2480	2286.7	2713.9	2709.3	2139.3	2699.8	2740.9	2042.1	1879.1	2427.7	2482.9	2599.5
ID 813	260.898	1.13	0	3026.4	3272.5	3053.9	3256.7	2971.6	2766.5	3313.6	3045.3	2812.9	2870.2	2964.1	2876.6	2734.6	2765.8	2891.4	2696.8	3045.9	2834.5	2559.1	2592.4	3127.1	2250.8	3149.1	2955.1	2810.9	2908.9	2794	2574.8	2843.1	2618.8	2796.6	2719.8	2692.7	2707.5	2776.1	2533.2	2575.3	3113.9	3003.7	3214.8
ID 841	174.938	1.13	0	2668.8	2767.1	2673.4	2967.7	3096.4	3281.5	2980.2	2834.4	2619.2	2581.7	2855.2	2728.7	3201.6	2862	2216.9	2924.2	2290.2	2963.7	2658.6	2588.5	2832	2548.1	2680	2698.6	2314.3	2804.4	2703.8	2455.9	2974	2611.7	2728.1	2730.3	2406.2	2491.7	2569.3	2214.5	2682.7	2755.6	2602.5	2988.3
ID 892	426.822	1.13	0	2543.5	2681.7	2434.2	2641.6	2611	0	0	2632.4	2484.4	2320.5	2193.2	2596.6	2529.4	2251.3	2320.5	2685.4	2368.1	2219.1	2073.4	2447.4	0	2121.4	2208.8	2265.2	0	2428.9	0	2157.3	0	2107.6	2284.5	2164.7	2190	2034.6	2422.8	0	0	0	2837.6	0
ID 980	342.861	1.13	0	2342.6	2204.5	2394.6	2288.2	2512.5	2251.7	2191.2	2295.6	2340.6	2246.5	2241.1	2128.6	2257.4	1861	2384.1	2230.7	2216.6	1873.9	2086.9	1892.9	1926.6	2075.7	2261.6	2415.8	1935	2193.9	1787.3	1861.4	2088.4	1982.5	2121.4	1937.6	2171.7	2289.8	2197.8	2095.6	1894.9	1940.6	2218.7	2530.7
ID 1038	410.848	1.13	0	1956	2121.2	2058.1	2550.1	1985.7	2151.3	1987.1	0	1830.5	1930.2	2140.2	1982	2003.4	0	1948	0	1659.4	1717.3	1664.3	1840.1	1961.8	1911.8	1571.8	1741.5	1859.4	2114.6	1535.3	0	1897.9	1531.3	0	1657.6	0	1667.5	1993.2	1741.4	1907.6	0	2114.8	1909.5
ID 1045	510.783	1.13	0	1808.9	0	0	0	0	0	0	1688.7	1939.9	0	1786.7	0	0	0	1686.2	1883.3	1592.1	0	0	0	1605.1	1686.6	1301.3	0	1391.6	0	1415	0	0	0	1785.6	0	1526.7	1546.5	0	0	1640.5	0	0	0
ID 1110	275.876	1.13	0	1626	0	1693.8	1411.5	1885.3	1816.5	1445.8	1428.6	1837.7	1696.9	1377.8	1382.9	1594.3	1628.2	1477.7	1249.1	1657.2	1508.9	1662.2	1287.5	0	1553.3	0	1138.6	1340.8	1503.4	1435.8	0	0	1366.7	1463.4	1316	1121.4	1627.7	1399.9	1399.9	1332.5	1708.7	1687.2	1458.5
ID 1355	189.16	1.13	0	1376.1	1690.1	1503.5	1639.9	1593.5	1445	1272.5	1319.8	1599.4	1344.5	1454.9	1372.4	1796.2	1346.9	1456.9	1593	1130.8	1260.6	1834.1	1083.2	1431.3	1289.6	1517.4	1747.2	1206.9	1444.4	1343.9	1617	1270.3	1428.8	1567.9	1495.1	1538.4	1456.1	1465.1	1424.7	1563.1	1355.2	1099.2	785.3
ID 1461	291.851	1.13	0	1112.6	0	0	0	0	1056.8	1154.4	1040	0	928.4	0	0	0	1133.8	1111.5	976	910.6	1080.4	865.5	1120.5	1171.8	1043.5	948.1	0	920.6	933.6	874.3	0	1214.7	901.3	930.4	868	781.6	0	0	752.5	1116.1	0	817.1	0
ID 1501	478.836	1.13	0	955	0	1235	0	1268.4	0	0	0	1135.6	1048.4	1124.3	0	0	0	0	1208.2	0	983.2	891	0	0	807.6	807.1	985.4	854.2	0	0	1329.4	0	991.7	0	828.6	676.8	961.3	1210.2	0	977	926.5	0	0
ID 1671	123.928	1.13	0	964.1	721.2	696.6	915.5	860.7	748.4	795.8	725.1	696.5	875.4	753.6	1376.6	0	986.3	771.1	801.4	719.9	1004.2	775.1	945.1	741.1	1021.6	831.6	646.5	862.2	0	956.4	741.5	864.1	846.4	694.6	803.6	719.7	853.5	869.8	709.8	757.3	1000.1	696.7	0
ID 1832	278.87	1.13	0	750.4	0	0	711.8	713.6	920.3	0	918.3	652	845.2	854.6	730.6	808.5	599.5	635.6	835.4	690.3	706.6	689.5	648.8	0	0	549.4	657.4	0	690.6	0	0	0	556.1	804.7	0	747.3	745.4	659.4	556.7	712.9	0	791.3	961.8
ID 1871	496.808	1.13	0	568.9	628.1	623.2	670.9	683.6	497.1	494.6	610	0	583.9	478.5	551.6	510.1	514	0	516.4	528.8	505.4	662.8	689.6	0	0	0	655.8	0	761.2	606	405.3	550	596.4	629.5	483	0	0	460.3	575	393.4	0	636.4	467.8
ID 1876	428.82	1.13	0	832.8	786.7	806.2	785.8	0	0	716.7	0	807.6	0	830.3	886.8	889.9	0	783.9	838.1	0	604	0	794.6	631.8	727.6	779.3	841.6	732.9	602.7	617.3	732.8	722.8	619.3	883.4	0	0	0	0	806.4	921.1	0	0	845.9
ID 1958	259.903	1.13	0	751.5	0	886.8	0	873.5	620.5	580.9	732.1	676	0	0	752.8	673.2	0	855.8	957.2	548.7	537.4	593.6	690.2	718.7	770.8	0	748.3	907.3	591.5	584.8	0	690.5	0	751.9	785	566	799	728.5	516.8	671.9	667.3	752.3	0
ID 2203	412.847	1.13	0	419.1	478.6	438.8	588.6	545.6	382.2	531.8	451.7	0	535	355.1	408.6	459.1	0	493.5	463.4	0	550.3	433.8	372.9	454.3	368.3	443.2	0	458	397	0	534.1	0	446.3	451	0	451.9	480.7	494.9	368.8	0	455.9	493.1	510.2
ID 2293	126.921	1.13	0	446.2	387.9	0	0	421.7	438.3	459	384.6	0	0	341.6	478.2	480.9	350.3	380.5	0	0	380.9	0	289.1	425.5	457.5	0	0	0	438.6	0	0	301.6	0	0	0	0	0	412.1	0	0	374.1	500.9	452.5
ID 2335	191.915	1.13	0	538.8	384.2	390.4	532.4	0	0	0	0	0	0	596.5	0	451.6	0	503.6	468.3	360.8	430.6	313.8	0	0	0	0	0	0	355.1	0	0	0	372.5	492.9	344.4	307.9	0	454.7	0	464.5	0	420.9	0
ID 2482	277.875	1.13	0	465.2	0	333.9	0	0	0	0	281.5	0	0	0	0	0	0	0	0	0	0	0	0	0	0	0	0	0	0	0	0	0	0	0	362	0	0	0	308	0	0	0	0
ID 2662	630.785	1.13	0	356.9	0	366.5	0	0	0	0	0	0	0	0	0	0	0	0	0	0	0	0	0	318.7	276.7	238	0	0	0	0	0	0	0	0	0	0	0	0	0	0	0	380.8	0
ID 3100	494.81	1.13	0	0	1903.2	0	1773.8	0	1720.8	0	1828.3	1799.5	1752.9	1847.9	1982.8	0	0	1595.3	0	1725	1607.5	1564.2	1332.3	0	1658.9	0	1714.9	0	1713.7	1618.4	1609.1	0	0	1731.2	0	1509.2	1467.9	0	0	1794.2	1586.8	1654.7	1716
ID 3141	394.874	1.13	0	0	913.9	1119.8	808.4	0	971.9	874.5	893.2	953.4	0	0	866.2	0	643.6	718.5	0	886.1	0	799.1	0	868.8	978.4	625.9	0	658.6	760.5	0	0	748.7	0	0	699	630.9	751.4	907.8	0	766.9	697.4	863.2	937.4
ID 3159	512.782	1.13	0	0	829.9	0	678.8	697.6	0	0	0	0	574.6	0	0	779.5	0	734.7	0	0	629.6	0	500.6	701.3	0	0	0	795.3	738.6	0	550.3	619.7	0	0	0	0	0	0	0	0	576.9	688.1	914
ID 3173	326.887	1.13	0	0	735.9	767.2	0	0	881.3	715.9	718.1	730.5	818.1	737.7	810.5	0	0	0	0	727.4	721.7	978.1	0	0	515.9	0	0	626.4	588.1	0	787.1	747.2	571.6	0	0	869.2	779.5	605.1	0	809.5	0	1070	0
ID 3559	662.733	1.13	0	0	0	619.8	0	0	0	0	0	518.2	0	0	0	0	0	0	0	0	0	0	0	0	0	0	0	0	438.6	0	0	0	0	0	0	0	0	0	0	0	0	0	0
ID 3662	580.768	1.13	0	0	0	311.2	0	0	0	0	0	361	0	0	322.3	0	0	0	322.9	0	0	0	0	0	0	0	0	0	0	0	283.1	0	0	301.2	0	0	0	0	0	0	0	0	0
ID 3791	578.77	1.13	0	0	0	0	853.8	0	0	0	0	0	0	0	911.7	816.3	0	0	767.5	689.4	0	0	0	701.4	0	0	0	694.1	0	0	0	681.5	830.3	0	0	0	745.9	0	0	0	0	0	0
ID 4087	293.848	1.13	0	0	0	0	0	0	341.8	297.2	0	0	0	0	425.6	0	0	0	0	0	0	0	0	0	0	0	0	0	0	0	0	0	0	0	0	0	0	0	0	0	271.1	0	0
ID 4094	277.104	1.13	0	0	0	0	0	0	311.2	0	0	0	0	153.3	0	0	0	0	0	0	0	0	0	0	0	0	0	256	0	0	0	0	0	0	0	237.1	0	0	0	0	0	0	0
ID 4143	374.808	1.13	0	0	0	0	0	0	0	734.8	0	0	0	0	0	0	0	0	0	0	0	0	0	0	0	0	0	0	0	389.2	0	0	0	0	0	0	0	0	0	0	0	0	0
ID 4236	646.758	1.13	0	0	0	0	0	0	0	0	486.5	576.8	408.7	0	0	0	0	0	569.5	0	0	485.9	0	0	514.9	0	0	0	0	0	0	0	0	0	0	0	0	0	0	0	0	0	371.9
ID 4679	526.757	1.13	0	0	0	0	0	0	0	0	0	0	0	0	0	0	1101.5	0	0	0	0	0	0	1125.5	0	0	0	0	0	0	0	0	0	0	0	1078.1	0	0	728.8	0	1177.3	0	0
ID 4750	108.949	1.13	0	0	0	0	0	0	0	0	0	0	0	0	0	0	0	175.4	0	0	0	0	0	0	0	0	0	0	0	0	0	0	0	0	293.8	0	0	0	0	0	0	0	0
ID 5392	562.797	1.13	0	0	0	0	0	0	0	0	0	0	0	0	0	0	0	0	0	0	0	0	0	0	0	0	0	538.2	0	0	0	479.5	0	0	0	0	0	0	0	0	521.6	0	0
ID 122	206.886	1.14	0	34513.1	32545.4	34232.9	32669.6	34914.1	33262.7	31218.3	31819.9	31019.4	30353.3	30945.7	32683.5	29482.9	32088.7	30918.1	34361.6	32516.2	34453.1	29714.7	32097.6	34080.9	33193.1	30987.2	31733.6	33554.7	31153	29602.9	32411.2	32992.2	33415.1	32808.5	32980.6	32352.3	33757	33712.1	30870.8	33202.3	35998.1	37318.4	36193.4
ID 400	292.845	1.14	0	8811.8	8722	8521.8	7907.8	8864.8	8890.9	8772.1	7891.9	8628.9	8270.7	7776.1	8582.5	8432	8324.8	7565.9	8798.8	8029.3	8242.5	7232.2	7744.9	7537.7	7945.2	7394.6	7734.4	7758.8	7254.2	6896.6	6997	7624.6	8268.9	7405.9	7475.7	7542.7	7684.9	7191.2	7557.6	8057.9	8494.6	9540.7	10200
ID 430	208.884	1.14	0	7820.1	7942.7	7693.6	7589.7	8288.6	8175.6	7953.5	7663.2	7197	7303.7	7527.1	7266.5	7068.3	7198.4	7619.7	7703.2	6933.8	6605.1	7008.8	7179.7	7438.9	7376.5	6642.9	7230.2	7556.1	7597.3	6716.5	6535.4	6893.8	7248.2	6869.8	7132	5955	7232	7499.7	6602.2	7243.8	7085.4	7723.7	7139.6
ID 825	358.835	1.14	0	2915.8	2852.7	2883.9	2945.1	0	3379.8	2821.6	2927.5	2682.2	2859.7	3086.6	3107.2	2690.6	2781.7	2738.1	2915.9	2694.8	2572.4	2917.9	2789.8	2593.2	2535.2	2407.1	0	2437.1	2485.3	2385.7	2355.7	2483	2348.1	2829.4	2728.6	2512.5	2595.3	2700.7	2198.2	2684.5	2507.9	2934.7	0
ID 1089	442.796	1.14	0	1770.3	1956.4	1573.5	0	0	1779.3	1826.1	0	0	1915.3	0	1590	0	1539.6	1515.9	0	1466.5	0	0	0	0	1816.1	0	1753.7	1390.3	1602.4	1461.9	0	0	0	0	1528.3	0	1584.2	0	1269.5	0	1627.2	1803.9	0
ID 1992	210.882	1.14	0	648.2	630.7	629.7	0	643.5	555.6	0	0	625.1	0	0	0	474.1	0	0	475.7	0	0	608	0	497.8	0	0	0	477.2	0	328	306.5	0	599.8	0	0	0	0	0	0	554.7	691.6	868.5	0
ID 2394	233.078	1.14	0	471.9	408.2	477.4	0	555.6	350.9	0	476.5	500	0	460.8	334.2	0	0	354.5	444.7	342.5	442	0	425.8	387.7	0	403.4	0	0	231.4	309.8	360.6	0	0	0	0	0	459.2	0	0	0	292.2	0	0
ID 3124	360.833	1.14	0	0	1074.5	998.3	0	987.5	0	906.6	0	886.5	0	775.4	771.3	0	0	795.8	0	0	883.9	0	0	679.8	857.4	907.4	0	0	757.9	760.3	636.1	0	712.6	0	0	0	0	828.7	678.6	774	795.9	1031.5	1133.2
ID 3137	294.844	1.14	0	0	1033.1	0	1001.2	1307.4	973	0	906.3	0	776.8	0	0	884.9	0	910.9	0	0	0	0	835.8	818.2	830.5	836.1	685.3	901	762	776.4	824.6	914.5	953.4	0	729.1	797.8	0	982.7	726.8	938.3	948.8	1029.1	0
ID 3189	444.794	1.14	0	0	639.8	0	0	0	0	0	0	0	0	481.8	0	0	0	0	0	0	0	523.5	0	0	0	0	0	0	0	0	0	0	0	0	0	0	0	0	0	0	0	0	0
ID 3784	214.85	1.14	0	0	0	0	877.8	0	0	1218.2	0	0	0	0	0	0	0	0	0	0	0	0	0	0	1272.4	1371.7	0	0	0	0	0	0	1184.5	1181.7	0	1254.3	1294	0	1124.6	1261.6	0	0	0
ID 3952	207.889	1.14	0	0	0	0	0	965.3	0	0	772.2	0	704.2	0	0	743.9	0	0	624.6	0	793.2	0	0	0	0	0	641.9	745.1	0	0	742.4	689.9	0	724.6	769.8	0	840.5	0	1004	740.1	838.6	734	0
ID 4053	180.904	1.14	0	0	0	0	0	0	1007.3	1167.6	0	1113.8	0	965.2	1107.9	1484.4	995.1	972.1	0	0	971.5	1005.3	0	0	0	1261.1	1171.1	1128.2	0	0	0	1101.5	0	0	0	0	1061.1	0	933.1	0	0	1019.3	1230.5
ID 4644	458.77	1.14	0	0	0	0	0	0	0	0	0	0	0	0	0	495.2	0	0	0	0	0	0	0	634.1	510.4	0	0	0	0	0	0	0	0	0	0	0	0	0	0	0	0	592.4	0
ID 5243	198.876	1.14	0	0	0	0	0	0	0	0	0	0	0	0	0	0	0	0	0	0	0	432.8	0	0	0	515.7	0	0	0	0	0	0	0	0	0	0	0	0	0	0	0	0	0
ID 572	212.852	1.15	0	4723	4875.3	5372.8	5070.4	0	5150.7	5127.6	5517.1	5155.1	5874.6	5027	5512.8	5425.4	5400.4	0	5552.8	4234.1	4491.1	5253.1	4805.8	5380.1	0	5855.3	5683.9	5330.5	5732.8	4871	5636.7	4933.8	5207.4	5621.4	4797.8	4963.1	4892	4928.1	5279.9	5027	6278.3	5995	0
ID 586	465.041	1.15	0	4530.9	4996.4	5145.6	5038.5	5590.5	4771.8	5669.8	5208	5126	5164.5	5078.4	5475.5	5255.6	4848.7	4734.7	4756.1	5562.7	5739.5	5379.1	5164.5	5244.4	5648	4814.8	5442.7	5046.3	5540.3	4948	5234.6	5385.3	4946.5	5183.9	4804.8	5056	5115.7	4797.2	4838	5140.9	4825.6	4983.3	5691.3
ID 1335	533.028	1.15	0	1313.5	1400.4	0	1280	0	1502.2	0	1443.9	1554.2	1427.8	1481.7	0	0	0	1627.7	1400.7	1384.6	1342.3	0	0	1567.3	0	1257.1	1261.7	1521.5	0	1438.4	1277.4	1551.1	1538.7	1401.9	1506.1	1422.8	1294.6	1766.7	1318.5	1489.8	0	1468.1	0
ID 1499	298.993	1.15	0	1084.1	893.7	979.5	1046.2	1410.5	1335.2	1283.2	1297.4	1095.6	1518.8	1423.5	0	1162.8	1220.2	1272.2	1276.6	1285.5	1291.4	1186.7	1160.3	1319.6	1240.6	1277.2	1158.2	1169.3	1291.2	1120.8	1259.3	1309.9	900.4	1455	1095.4	1178.8	967.7	1521.5	1013	1322.3	1239.3	1223.5	1186
ID 1629	283.019	1.15	0	908.3	0	764.9	977.9	1067.1	760.4	1044.6	1215.5	905.5	914.3	923.7	1048.6	986.7	1199.2	1175.1	906.7	906	1068.2	1187	772.1	979	1000	761.3	1079	966.6	1011	1007	1092	1041.2	877.6	860	847.9	716.9	907.3	840.1	681.1	746.8	826	1020.1	1117.1
ID 2140	291.974	1.15	0	533.8	0	0	0	0	0	0	0	0	0	0	778.7	0	0	609.4	0	0	0	589.9	0	0	0	0	0	595.8	703	0	695.8	0	0	0	0	691.9	0	646.7	0	0	0	561.5	0
ID 2308	175.119	1.15	0	514.1	557.4	508.4	520.7	444.8	844.6	659.1	556.3	532.1	721.2	753.6	737.6	653	768.9	659.1	588.5	617.1	630.6	450.8	861.9	512.5	691.4	547.1	539.9	574.2	595.5	674.9	702.7	593.7	434.1	498.2	512.6	668.1	649.9	657.5	615.3	651.2	595	492.4	498
ID 3138	433.093	1.15	0	0	962.1	1103.5	849.7	911.2	0	877.5	834.2	870.9	0	818.6	888.8	958.4	927.8	1393.9	0	996.2	872.2	948.3	953.5	1013.3	695	1353.6	0	991.8	1083.6	1331	1160.5	705	996.7	889.6	772	793.8	889.5	827.5	1183.1	833.2	921.4	832.7	1006.6
ID 3150	467.04	1.15	0	0	921.7	927.7	865.7	788.5	0	0	1169.6	0	804.2	1076.5	1021.4	860.7	1031.3	981.5	0	929.7	1034.9	957.9	962.9	870.4	932.9	852.5	960.1	942.3	1419	864.4	818	774.8	1005.6	1013	819	770.4	794.1	772.1	978	982.9	1017.1	1093.4	0
ID 3152	174.896	1.15	0	0	874.6	803.3	1078.1	0	768.7	935.2	1087.7	1128.1	1067.5	1090.9	1097.7	1098.7	0	1088	1021.6	875.9	1024.1	949.5	1015.1	1068.4	977.5	1254.9	1114.8	1079.6	1006.1	1246.8	1150.8	882.2	807.8	1104.4	1063	972.7	984.1	927.7	0	1037	909.5	984	1376.4
ID 3496	196.878	1.15	0	0	0	3123.5	3001.5	0	3215.6	3417.7	3640	3169.3	3571.8	3153.1	3729.5	3393.5	3623.6	3181.1	3209.7	3232.5	3501	3412.5	3510.3	3513.2	3806.4	3503.8	0	3535.5	3593	3154.4	3500.8	3339.2	3262.8	3588.8	3766.6	4272.8	3799.7	3839.8	0	3448.3	3889.3	3865.7	4300.5
ID 3570	451.067	1.15	0	0	0	475.1	555.7	0	0	0	0	473	725	0	596.6	630.7	0	558.4	849.9	0	467.4	655.9	0	560	468.2	613.9	0	475.1	0	0	493.5	478.6	0	498.7	0	0	0	0	480.3	471	0	0	479.1
ID 3788	601.015	1.15	0	0	0	0	851.7	0	0	0	0	0	894.7	0	0	0	0	0	847.5	0	0	593.6	533.1	0	679.9	0	0	0	0	0	0	0	0	0	0	0	0	0	886.6	0	0	0	0
ID 3794	364.053	1.15	0	0	0	0	723	0	0	0	0	0	0	986.5	0	0	0	0	0	0	0	0	0	0	0	0	0	959.8	0	934	0	0	0	0	778.1	0	0	0	871.7	0	739.5	0	0
ID 3966	517.056	1.15	0	0	0	0	0	485.9	0	0	0	389.8	0	0	0	0	0	591	0	544.6	0	0	577.5	0	502.5	0	493.7	0	0	0	0	0	0	0	0	539.5	0	0	0	0	0	0	380
ID 4002	403.062	1.15	0	0	0	0	0	332.6	0	271.8	0	0	0	339.7	0	0	0	275.7	0	0	0	0	0	0	0	0	0	245.9	0	0	0	0	0	0	0	0	0	0	0	0	0	0	0
ID 4104	276	1.15	0	0	0	0	0	0	202.9	0	263.5	0	0	0	0	0	0	354.3	0	0	0	0	0	0	0	0	0	0	0	0	0	0	0	0	0	0	0	0	0	0	0	0	0
ID 4141	632.964	1.15	0	0	0	0	0	0	0	758.3	0	0	0	0	0	0	0	792	0	0	0	0	0	0	0	0	0	0	716.2	0	0	0	576.2	0	0	0	0	0	0	0	783.7	0	0
ID 4155	551	1.15	0	0	0	0	0	0	0	365.6	0	0	0	0	0	0	0	0	0	0	0	0	0	384.1	0	0	0	0	0	291.2	0	0	0	0	0	216	0	0	0	0	0	0	0
ID 4215	549.002	1.15	0	0	0	0	0	0	0	0	1510.9	0	1128.5	0	1291.6	0	1076.6	1362.7	0	0	1443.8	1195.6	1279.6	1162.3	1124.2	0	1331.5	0	0	0	0	0	0	1249.4	0	1305.4	1288.1	1254.8	1170.1	1116.6	0	1222.2	1295.7
ID 4226	380.027	1.15	0	0	0	0	0	0	0	0	566.2	0	0	0	0	0	0	0	0	0	0	0	0	552.2	0	0	0	0	0	0	0	0	0	0	0	0	0	0	0	789.2	0	0	0
ID 4345	213.075	1.15	0	0	0	0	0	0	0	0	0	281.1	0	0	0	0	0	0	0	212.2	0	0	281.2	0	0	0	0	0	183.3	0	0	171.5	0	0	176.8	0	0	0	198.2	0	0	0	0
ID 4449	616.99	1.15	0	0	0	0	0	0	0	0	0	0	0	1227.7	0	0	0	0	0	0	0	0	0	1127.3	0	0	1253.8	1529.1	1014.9	0	0	0	0	0	0	962.6	0	0	0	1105.5	0	1245.8	0
ID 4542	502.999	1.15	0	0	0	0	0	0	0	0	0	0	0	299.7	0	0	0	0	0	0	0	0	0	0	0	0	0	0	0	0	0	0	0	0	0	0	318.2	0	0	0	0	0	0
ID 4653	550.004	1.15	0	0	0	0	0	0	0	0	0	0	0	0	0	316.8	0	0	0	0	0	0	0	0	0	0	0	0	0	0	0	0	0	231.2	0	0	0	0	0	0	0	0	0
ID 50	296.066	1.16	0	107252	111155	112179	113075	111664	106067	112784	111575	116517	108878	114966	115053	117533	105699	106873	105834	97492.5	100866	107232	104941	92081.2	102165	101626	104334	104746	103320	99584.1	102734	104463	104876	113496	107906	109831	107941	111891	107089	112775	103485	80075	94336.5
ID 355	297.069	1.16	0	9549.4	9930.8	9819.7	9871.6	9641.4	8785.3	9485.9	9624.9	10843.1	9484.1	9536.4	10088.5	9909.5	8945.4	9930.6	9829.8	8525.5	9081.4	9074.3	8535.5	7721.5	8597	9323.5	9031.7	9207	8268.9	8937.6	8155.9	9459.3	9723.2	10503.6	9280.1	9705.3	10246.7	10503.8	10072.6	10127.2	9737.2	6799	8677.8
ID 416	298.065	1.16	0	8044.6	7662.1	7266.7	7864	7920.3	8225.9	8396.7	7786.8	8982.9	8629.6	8398.5	8425.6	7907.5	7553.7	7619.3	7809.6	8110	8368.9	7245.9	7512.6	7450.6	8154.4	7755.3	8359.6	6856	8153.4	6983.5	7652.9	8570.5	8623	8608.3	8749.8	9214.8	8885.7	10175.2	9660	8977.8	7879.7	5971.5	6663.9
ID 578	449.067	1.16	0	4647.8	3890.1	4479.1	4960.5	4553.6	4708.2	4428.3	5601.8	4786	5225.2	4989	5209.8	5051	4436.5	4725.9	4424.2	4523.3	4656.8	4880.2	5069	5180.5	4214.1	4466.9	4553.9	4791.3	4652.1	4372.3	4324.2	4786.6	4854.2	4729.5	4790.5	5103.3	4519.6	4624.1	5146.3	4690.1	4658.8	4643.5	4606.7
ID 1199	208.961	1.16	0	1495.4	1328.1	1387.3	1304.1	1421.3	1535.5	1351.8	1556.9	1286.5	1341.7	1499.5	1457.6	1800.3	1168.4	1583.9	1950.3	1507.2	0	1560.3	1672.4	1493.7	1613.9	1647.6	0	1547.5	1665.7	1729.3	1511.4	1487.5	1444.7	1634.2	1676.6	0	1198	1321	1256.1	1314.6	1285.1	1296.3	1456.2
ID 1634	761.151	1.16	0	881.9	0	0	0	769.9	950.5	1005.5	793.5	0	813.6	936.2	1007.4	953.2	1082.4	914.7	873.2	902.8	924.2	930.3	923.8	0	0	863.7	0	985	1115.4	1063.8	713.4	889.3	640.8	0	945.4	885.9	0	1002.8	1001.6	920.2	866.6	0	842.2
ID 1839	299.068	1.16	0	753.9	0	798.6	694.7	901.7	644.4	797.1	997.4	916.9	686.1	912.4	784.1	1018.9	0	790.9	815.9	723.4	809.8	680.4	610	825.3	0	0	0	0	719.4	705.3	577.9	826.3	771.7	766.5	806.3	660.3	848.9	793	0	806.1	803.3	523.5	554.4
ID 1919	466.044	1.16	0	712.4	798.8	0	0	881.9	0	696	927.4	926.9	714.5	881.7	972.9	883.5	816.3	936.8	777.8	1084.9	897.6	955.5	743.2	978.9	885.3	792.7	792.8	932.3	825.9	873.5	864.2	800.9	742	816.7	715.9	834.4	619.4	755.8	0	676.1	0	0	696
ID 2063	419.035	1.16	0	587.2	600.6	0	523.9	0	613.7	714.1	686.4	0	829.7	734.4	651.7	0	610.2	727.6	657	532.4	645.1	533.1	714	854.8	730.7	744.1	0	448.1	0	734.4	0	548.8	653	0	846.3	0	543.1	468.5	0	562.8	0	737.2	0
ID 2123	450.07	1.16	0	578.8	696.8	0	0	760.3	0	0	869.9	789.1	690.3	795.9	809.9	0	0	716.7	749.8	0	0	648.1	655.8	823.5	594.9	598.2	685	815.8	0	0	849.3	536.6	0	630.5	879.8	685.5	770.5	941.6	734.2	846.1	693.4	737.4	716.4
ID 3146	192.987	1.16	0	0	978.9	1116.3	0	821	778	0	0	901.8	720.5	1033.8	0	871.4	0	0	938.3	0	0	0	911.2	0	0	992.5	948.6	858.5	737.2	930	758.1	0	823.8	887.8	0	721.5	722.1	803.6	0	706	0	0	0
ID 3226	206.055	1.16	0	0	438.1	415.1	274.8	285.8	0	303	320.6	236	0	341.4	0	245.6	0	366.3	487.9	0	287.8	303	427.3	0	0	0	395.4	377.9	357.8	332.5	262.6	461.8	0	254.8	266.4	345.5	232.6	0	291.7	253.3	0	167.7	266.8
ID 3981	791.182	1.16	0	0	0	0	0	372.4	499.3	457.3	0	0	277.3	0	0	513.2	0	0	0	483.3	0	0	280.8	336.1	0	417	0	0	369.4	0	0	0	0	0	0	400.3	253.7	318.2	294.8	0	0	0	449
ID 4193	238.044	1.16	0	0	0	0	0	0	0	193.3	0	0	0	0	0	0	0	0	215.3	0	0	0	0	0	0	0	0	0	0	0	0	0	0	0	0	0	0	0	0	0	0	0	0
ID 4522	501.038	1.16	0	0	0	0	0	0	0	0	0	0	0	321.9	0	0	0	0	313.5	634	302.1	0	0	357.3	503.9	0	0	0	0	0	0	0	0	0	0	0	436.3	454.1	512.3	0	0	422.9	0
ID 4527	517.012	1.16	0	0	0	0	0	0	0	0	0	0	0	393.3	0	559.1	0	575.1	0	0	0	469.2	0	390.4	0	769.7	0	0	529.8	0	606.1	0	0	0	0	0	0	0	475.3	0	0	0	0
ID 4624	238.972	1.16	0	0	0	0	0	0	0	0	0	0	0	0	206.5	320.1	0	0	0	434.9	0	0	0	0	0	275.2	0	0	0	0	0	0	0	0	0	0	0	0	0	469.6	0	350.2	0
ID 4699	201.072	1.16	0	0	0	0	0	0	0	0	0	0	0	0	0	0	323.9	0	249.3	358.3	0	395.3	0	0	0	0	0	0	0	0	0	0	322.3	0	0	0	338.7	291.3	0	0	0	0	0
ID 14	381.079	1.17	0	205703	208706	217419	213574	213319	208838	219158	215520	222683	221450	221696	233522	218050	218369	219324	234019	240960	239839	225781	240362	245374	238115	224788	237632	246374	242492	229634	242581	234790	231475	241410	231147	226101	220842	242724	223917	226588	221321	219884	230933
ID 96	365.105	1.17	0	51340.6	52124.2	56277.6	57501.2	54938.5	52754	59242.9	57782.1	58698.6	58421.6	60845.2	60378.5	59686.6	57822	56766.5	58599.8	55764.8	54656.2	58110.9	56016.9	57103.5	56754.8	57213.2	60536.2	57285.1	57473.6	54826.5	55203.6	52531	50174.4	54497.2	51821.4	51851.3	52195.3	54544.4	53433.6	52397.5	51530.6	49078.7	54842.9
ID 187	382.083	1.17	0	27390.9	30014.4	30444.4	30895.3	30701.5	29705.6	31167.7	30983.2	30681.8	30836.1	31837.7	33912.5	29927.9	30449.8	32676	31714.7	30234.7	30799.7	32646.2	32236.5	34038.7	30274.5	32414.1	32642.7	33173.7	31732.9	31072.7	32706.1	29764.4	29945.9	30376	29539.9	27494.6	27845.9	30650.2	28316.7	29395.4	28818.9	28371.9	31207.8
ID 233	383.079	1.17	0	17492.4	19210.9	19238.9	20896.7	20715	19283.3	20366.7	21069.6	20203.7	21689.9	21017.2	22222.9	20418.1	20610.9	21048.7	20883.5	19588.8	20134.1	21665.1	21997.3	21460.1	21870.8	19524.4	22098.8	21948.6	20806.9	21487.6	21073	19969.5	20647.2	20125.7	19757.6	18638.7	18494.4	20567.9	19084.4	19506.3	20217.9	19657.2	20413.9
ID 277	280.092	1.17	0	15527.5	16147.3	17603.8	16082.2	16446.1	16410.8	15872.5	15817.9	16956.1	17607.5	17365.9	17296.2	16763.9	16388.8	18228.2	17296.5	15977.9	15396.8	15273.8	15886.2	15041.7	15027.4	15253.9	15624	15816.1	14637.1	16417.5	15146	19285.5	19106	19792	18142.3	17182	18450.5	19558.3	17828.4	16821.2	14811.6	12578.2	13916
ID 496	366.109	1.17	0	6888.5	6448.1	6388	7671.7	6623	7047.2	6831.8	7421.1	7060.4	7431.5	8033.5	7535.2	7768.6	6882.8	7717.4	7456.7	8069.3	8558.6	8181.4	7584.7	7840.9	8424.3	7448.1	8209.9	7479.9	7525	7330	8049.7	7799.4	6934.3	7294.5	7501.1	6854.1	7352.9	7295.3	7122.4	6718.2	6436.6	6824	7316.8
ID 793	200.068	1.17	0	3158.5	2763	3292.9	3382.9	3117	3775.7	3650.8	3522	3722.6	3174.9	3183.9	3041.4	3215.2	3900.6	3458.7	3774.4	4311.4	3912.8	4007.2	3875.4	4000.3	3276.9	3747.2	3136.2	3982.2	4123.5	3944	3620.8	4024.9	3619.6	3601.6	3839.9	3853.8	4078	3859.4	4246.4	3682	3800.7	4933.9	4026.3
ID 954	236.992	1.17	0	2124.1	2328.7	2335.1	2065.4	2284	2013	2454	2239.2	2655.2	2102.2	2313.4	2331.5	2819.3	2181.8	2636.6	2320	2075.2	1829.8	2487.5	1809.3	2004.3	2414.7	2521.5	2178.3	1948.2	2275.9	1879.5	2121.4	2116.3	2354.6	2470.5	2129.9	2089.3	2411.2	2263	2350.9	2405.1	2287.3	1783	2160.8
ID 995	384.082	1.17	0	2033.7	2269.3	2736.2	2948.7	2722.2	2713.3	2610.6	2494.5	2794.2	2774.5	2501.9	2921.3	2652.9	2525.7	2538.4	2689.2	2565	2871.7	2894.9	2681.3	2897.5	3249.5	2692.2	2821	2955.3	2690.6	2751.5	2663.5	2848.8	2533	2748.9	2741.3	2300.8	2670.7	2802.7	2686.8	2697.7	2661	2344	3062.4
ID 1105	281.095	1.17	0	1648.3	1153.4	1597.5	1634.5	1497.4	1370.9	1584.2	1618.8	1653.7	1573.9	1523.3	1400.9	1382	1608.8	1759.2	1609.6	1574.6	1221.9	1624.3	1453.1	1406.8	1435.8	1369.9	1317.2	1176.5	1294	1354.9	1396.8	1778	1457.3	1955.7	1602.6	1677.2	1448.8	1884.1	1686	1720.6	1413.7	1235.8	1343.6
ID 1310	367.11	1.17	0	1404.8	1469.4	1473.8	1535.9	1634.2	1497.5	1456.6	1696.8	1844.2	1682.1	1789.4	1752.2	1649.4	1563	1528.2	1753.4	1763.5	1776.1	1895.8	1395.6	1660	1556.6	1768.4	1875.9	1610.4	1924.9	1615.1	1762.9	1687	1396.8	1798.1	1416.1	1707.6	1673.9	1686.2	1467.5	1419.1	1360.5	1412.3	1687
ID 1343	221.019	1.17	0	1338.8	1802	1514.6	1297.8	1470.2	1230.4	1711.1	1513.1	1301.4	1547.6	1340	1546.1	1723.8	1418.5	1676.5	1490.7	1473.4	1492.8	1539.2	1632.3	1761.9	1461	1565.6	1338	1421.5	1436.4	1330.6	1273.4	1460.1	1521.4	1427.9	1799.4	1641.7	1515.6	1663.9	1818.2	1346.9	1304.4	1045.3	1226.1
ID 1399	222.029	1.17	0	945.1	1053.9	1006.1	1071.5	1159.2	1410.1	1344.9	1023.6	1330.7	1147.3	904	1465.5	1188.1	1252.6	1174.9	859.4	1290.4	1260.3	1241.9	1325.3	1593.7	1738.1	1290.6	1537.6	1423.8	1450.7	1396.1	1475.1	949.4	1099.6	1251.6	1086.4	1099.3	941.7	1219.5	1161.9	1186.2	1361.1	1000.2	913.9
ID 1570	745.176	1.17	0	979.3	0	1026.8	0	0	1056.9	0	1009.6	1004.1	0	875.1	1278.9	0	1195	1260.3	0	0	1026	1029	969.4	0	989.7	875.6	1249.8	0	930.1	1047.5	0	966	986.3	893.4	1131.1	981.7	775.9	0	945.6	0	0	0	0
ID 1666	219.026	1.17	0	743.9	683.1	564.9	920.4	838.5	679.2	895.7	978.1	943.1	832.2	788.6	857.6	847.6	995.3	790.8	712.5	720.3	838.7	996.5	743.7	763.1	1001.4	611.4	925.9	851.3	773.3	903.3	773.4	848.8	991.8	816.9	730.7	800.4	761.4	737	712.4	779.7	793.4	807.9	797.5
ID 2139	203.053	1.17	0	396.6	602.7	585.1	403.6	598.2	603	616.5	483.9	683.8	626.1	412.1	556.2	656.6	534.7	665.7	496.6	519.6	576.3	361.6	362.9	482.3	497.5	348.9	366.1	398.3	447.5	420	331.1	425	532.1	451.6	482	354.9	471.7	630.1	494	428.4	375.5	513	493.1
ID 2380	385.083	1.17	0	419.1	525.5	618	464.4	622.8	448.5	419.9	449.9	624.1	615.7	645.5	698.6	647.8	583.9	480.2	667.9	641.9	527.2	656.2	745.3	576.2	666.6	560.9	721.5	563.1	656.7	506.8	537.7	704.4	641.2	671	0	516.4	526.6	658.9	545.4	453.8	624.8	535.7	560
ID 2930	254.019	1.17	0	308.7	405.2	349.2	442.5	0	0	342.6	346.9	429.7	431.3	415.2	342.7	409.3	382.1	499.6	455.9	409.5	0	221.4	384.1	331.7	402.1	437.9	350.2	0	272.2	432.6	456.5	428.1	356.4	528	334.3	512.5	335.1	445.5	453.9	420	324.1	546	478.4
ID 2950	368.113	1.17	0	239.7	0	0	0	0	305.9	0	0	0	0	222.1	0	0	0	0	0	0	0	0	0	353.2	0	0	0	0	0	0	0	0	0	0	0	0	0	0	0	228.6	0	0	0
ID 3321	340.019	1.17	0	0	366	0	507.8	350.4	336.7	343.4	0	0	0	265.8	269.6	313.6	406.1	383.2	382.6	378.3	227	405.6	0	456.1	453.5	360.1	0	0	478.1	416.3	445.5	330.9	427.1	387.1	0	0	257.3	371.5	255	330.6	0	0	309.8
ID 3859	140.995	1.17	0	0	0	0	380.6	0	0	0	0	0	0	0	0	459.6	612.5	0	0	0	0	637.6	467.9	0	0	0	0	0	0	0	0	0	0	332.3	0	0	0	0	0	0	0	0	635.1
ID 4006	439.038	1.17	0	0	0	0	0	278.9	0	376	402.2	0	0	0	447.1	0	506.3	0	391.1	0	0	343.8	0	0	0	0	0	446.6	0	0	0	493.9	478.6	0	460.8	0	435.7	0	379.1	436.5	0	0	0
ID 4194	112.896	1.17	0	0	0	0	0	0	0	289.4	377.1	542.4	314.6	313.1	474.9	551.8	0	0	0	0	420.6	480.7	0	0	406.8	0	0	0	285.7	300.6	0	0	0	480.6	0	503.5	0	0	473	354.5	0	419.8	617.2
ID 4557	762.155	1.17	0	0	0	0	0	0	0	0	0	0	0	301.6	0	0	0	0	0	0	0	247.3	0	0	0	0	0	0	0	0	0	0	0	0	0	0	0	0	0	0	0	0	0
ID 5342	282.096	1.17	0	0	0	0	0	0	0	0	0	0	0	0	0	0	0	0	0	0	0	0	0	0	271.8	0	0	0	0	0	0	0	233.9	151	320.2	0	0	0	0	0	0	0	0
ID 48	104.107	1.18	0	139054	136597	132745	133676	133924	136787	134600	136108	134655	131940	129441	127468	136143	134429	131077	139138	117095	117965	111464	111198	109779	110393	106927	104372	107992	105608	104917	105399	129322	131181	121246	123238	131979	127597	119487	119680	123528	119977	116172	107070
ID 253	723.195	1.18	0	18580.2	19835.9	19373	19826	19491.6	19126.4	19046.5	19630.2	19209	18469.6	19683.9	19384	19785	18206.3	18835	18478.5	19443.9	20449.5	20416.6	17950.8	17624.6	20319.1	18709.3	19795.1	19304	19326.7	18923.7	17912.3	17526.7	18320.3	17852.7	18077.3	18375.4	17771	18079.6	18723.6	17411	17663.1	18342.7	19676.1
ID 290	707.221	1.18	0	14042.5	14298	15543.8	15783.1	14149.4	13590.5	14625.8	15928.1	15018.4	14571.9	15383.2	14768.9	15585.7	14539	14614.8	15553.3	15305	15863	15104.3	13663.4	13498.2	14992.3	15121.6	14469	13779.2	14378	14559.8	12970.9	14139.5	13721.3	14010.7	14006.1	13926	14388.1	13406.8	13785.3	13491.3	13529.7	12349.6	14268.7
ID 429	105.11	1.18	0	8143.4	8271	7758.8	8547.3	8507.4	8691.5	8968.5	8799.7	8565.8	8892.3	7912.5	8737.1	8765.8	8880.4	8277.6	7544.9	5868.9	6203.6	7158.7	5892.4	6622.8	6190.3	5574.6	6130.8	6777.1	6332.4	5760.3	5221.8	7818	6681.1	6311.3	6577.8	6771.8	7247.8	5769	6619.6	6570.6	6613.5	7047	7100.6
ID 542	724.199	1.18	0	5443.3	5094.1	5458.4	5556.6	4687.2	4789.2	4923.2	5437.9	5437.9	4890.8	5663.7	5135	5352.7	5018.2	5053.3	4906	5151.6	5124.3	5836.9	4935.5	5103.3	5298.5	5244.6	5224.5	5229.5	5108.8	4959.5	5759	4684.1	4527.8	5098.7	5046.6	5261.7	4476	4553.2	4927.4	4577.8	4626.2	4653.7	5363.2
ID 678	708.225	1.18	0	3775.1	3861.1	4249.1	4305.5	4217.1	3652.5	4146.8	4439.9	4262.6	3861.4	3812.9	4396.5	4657.8	3819.9	4363.1	3912.4	3757.5	3112	4555.1	3707	4040.9	4157.1	4576.9	4181.2	4188	3539.6	3666.7	3854.5	3634.3	4122.9	4214.8	4084.8	3491.4	3821.5	3734.5	4288.1	3533.6	3660.8	3628.7	3761.1
ID 808	725.197	1.18	0	2945.2	2710.2	2838.7	2982.6	3073.6	2724.9	2575	2948.7	3137	2721.4	3316	3029.1	2862.6	2656.9	2761.1	2897.7	2553.3	2963.3	2973.1	2593.2	2777.1	2869.6	3040.7	3154.5	3122.5	2950.4	3017.9	2596.1	2772.3	2704.6	2765.5	2613.1	2468.2	3056.1	2701.1	2881.8	2521.3	2494.7	2044.1	2702
ID 1420	709.226	1.18	0	1207.8	1243.8	1149	1276.9	1287.8	1149.1	1141	1332.2	1416.4	1459.4	1256.6	1447.8	927.6	1258.1	1220.5	1251.3	1114	1219.7	1277.4	1194.1	1127	1381	1334.3	1363	1316.2	1283.7	1087.9	1135.9	1301.1	1242.8	1368.4	1079.9	1102.9	1233.2	1133.3	1257.4	1114.3	998.4	1108.5	1333.2
ID 1438	638.182	1.18	0	1134	1377.3	1280.8	0	1089.3	0	1142.2	0	1098.3	1122.2	933.5	1054.7	931.1	760.9	986.4	1039.9	0	1037.3	796.5	885.5	873.5	1024.6	966.6	1139.8	0	1004.2	896.2	0	1009.1	952.5	974.7	1077.1	963.4	1181.4	943.7	1095.4	1014.9	1100.3	833.5	1052.8
ID 1546	622.208	1.18	0	1035.7	0	947.2	1187.8	0	918	994.6	0	913.3	0	0	900.8	0	0	1032.5	879.4	840.5	0	0	0	873.8	985	905	878.6	0	0	1050.1	900.2	0	1001.9	1260.2	0	0	0	1104.7	0	0	945	0	0
ID 1584	156.042	1.18	0	930.5	1330.6	1259.4	985.4	929.6	1246.6	1611	1402.4	1752.1	1411.9	1434.9	1502.5	1412.3	1685.4	1627.4	1486.3	1630.7	1868.2	1674.9	1345.9	1669.8	1678.4	1572.7	1594.4	1882.8	1747.3	1524.6	1241.9	1194.5	1242.7	1494	1274.6	1600.3	1274.9	1243.7	1208	1494.6	1526.9	989.3	1362.5
ID 2172	726.199	1.18	0	591	802.1	812.1	641.6	839.9	694.1	718.5	714.3	773.1	704.5	742.8	748.6	687.7	550.5	847.1	670.5	668.1	555.9	783.4	723.6	591.3	576.6	714.9	748.9	550.3	707.8	741.4	642.6	674.7	622.3	648.6	530.6	649.4	675.8	660.7	733.1	753.3	609.9	529.4	519
ID 2350	106.112	1.18	0	411.3	364.9	532.9	487	540.4	367.4	628.4	603.4	458.4	444.5	493	387.6	448.2	574.2	538.1	452.3	0	403.5	391.9	0	500.8	498	388.4	444.2	374.2	0	0	355.4	480.9	388.6	485.5	435.5	528.8	360.8	513.1	434.7	395.3	383.1	362.4	335.1
ID 2543	797.128	1.18	0	473.1	0	0	522.5	0	0	471.9	0	0	522.4	0	434.5	532.8	0	560.3	0	676.1	565.7	0	0	557.8	0	0	656.7	0	490	0	0	0	673.7	0	0	597.3	0	514.3	670.7	0	744.7	0	636.6
ID 3827	455.011	1.18	0	0	0	0	436.8	0	466.9	517.4	0	440.7	582.2	432	590	0	0	465.7	542.6	0	568.1	531	0	466.2	0	0	0	0	644.7	438.4	0	546.6	520.1	394	0	0	468.2	0	569.2	557.7	652.8	0	0
ID 3941	104.127	1.18	0	0	0	0	0	2455.8	2603.6	0	0	0	0	0	0	0	0	0	0	0	0	0	0	0	0	0	0	0	0	0	0	2021.8	0	0	0	0	1952.4	0	1714.7	0	1706.4	0	0
ID 4015	781.152	1.18	0	0	0	0	0	276	0	0	0	0	0	0	0	357.2	0	0	0	0	0	0	0	0	0	0	0	0	304.4	0	0	0	0	0	0	0	0	0	0	0	0	0	403.7
ID 4109	104.141	1.18	0	0	0	0	0	0	277.8	0	0	0	0	0	318.6	0	0	0	0	0	0	0	0	0	0	0	0	0	0	0	0	0	0	0	0	0	0	0	0	0	0	0	0
ID 4122	710.228	1.18	0	0	0	0	0	0	214.2	269.4	237.8	0	0	264.1	0	0	0	0	0	0	0	253.9	0	0	258.6	0	0	319.3	0	0	0	0	0	311.2	0	0	0	0	0	0	0	0	0
ID 4353	727.201	1.18	0	0	0	0	0	0	0	0	0	290.8	0	0	0	0	0	0	0	0	0	0	0	0	0	254.1	242.8	0	0	0	287.3	0	0	0	0	0	0	0	0	0	0	0	0
ID 5299	799.124	1.18	0	0	0	0	0	0	0	0	0	0	0	0	0	0	0	0	0	0	0	0	438.5	0	0	0	0	0	0	315.2	0	331.3	428.1	0	0	265.7	0	431.7	0	0	0	0	0
ID 2346	404.176	1.19	0	471.4	546.1	491.9	727.9	496	662	581	772.7	585.2	489.2	487.5	648.1	718.1	595.8	739.8	588.9	643.4	713.9	799	683.5	815	597.3	684.7	636.7	734.5	632.2	676.4	682.7	616.6	709.1	611.7	471.8	571.4	604.7	526.9	543.9	745.8	567.3	535.6	558.7
ID 3653	150.112	1.19	0	0	0	290.5	0	0	0	285.2	206.1	0	0	0	0	0	0	311.2	0	0	0	0	0	0	0	0	0	0	0	0	0	0	0	0	246.3	0	0	0	0	0	0	0	0
ID 33	258.11	1.2	0	162202	169377	171077	169054	166665	166984	170878	165648	173535	158995	174958	171922	169803	156065	161824	157146	148114	150490	146091	145812	143413	143050	151605	151403	143566	142754	143895	152958	178558	167920	173638	162873	173523	175493	184944	176994	179494	160267	153372	145179
ID 193	184.073	1.2	0	25396.3	25488.6	26122.4	25938.3	25003.8	25472.8	24552.9	24236.8	25150	23186.1	25678.2	24672.2	25867.9	22341.2	26506.9	25119.1	28543.5	28748.3	26054	28225.1	28217.7	27864	31231.6	30703.3	26296.7	28425.9	29017.1	32589	23066.8	23433.1	24366.7	22869.5	23628.8	23356.3	23799	22984.5	27238.5	22682.5	22242	24020.5
ID 292	259.113	1.2	0	14382.1	15193	15270.5	14187.1	15187.9	15844.4	15129.8	15323.4	15588	14007.2	16001.5	15655.1	15664.8	13993.7	13771.7	14050.6	13006.9	13586.5	12574.1	12037	12719.2	12732.9	13647.9	13288.6	13183.3	12431.4	12903.1	13089.2	15244.6	14277.9	15482.6	14395.2	14602.6	15247.2	16793.2	15480.3	16257.5	15002.7	14050.1	13067.2
ID 826	260.115	1.2	0	2879.7	2781.4	2522.7	2126.5	2275.3	2619.6	2603	2743.3	2899.2	2592.8	2486.6	2352.9	2606.1	2073.6	2637.3	2375.9	2243.3	2539.4	2158.5	2358.1	2433.3	2298.7	2591.1	2149.5	2410.4	2007.3	2625.3	2112.9	2722.8	2984	2339.2	2583	2625.9	2606.8	2673.6	2557.7	2622.1	2413.3	2764	1970.1
ID 1081	147.076	1.2	0	1852.3	1453.9	1777.8	1713.7	1360.8	1775	1521	1636	1715.4	1342.1	1759.3	1615.9	1727	1789.6	1591	1771.8	1549.2	1598.7	1418.7	1593.5	1853	1266.5	1314.4	1993	1599.3	1530.6	1478.1	1554.8	1764	1621.9	1453.2	1769.8	1589.2	1502.4	1629.1	1897.7	1810.7	1894.3	1740.4	1860.9
ID 1229	216.063	1.2	0	1520.2	1679.7	1759.9	1158.6	1419.9	1602.7	1405.6	1096.3	1499.4	1245.5	1498.5	1406.3	1280.1	1486.5	1388.1	1123.4	1490.2	1291.3	1286.4	1518.2	1073.7	1527.2	1363.5	1271.2	1177	1713.3	1295.1	1186.9	1464.1	1269.1	1311.1	1521.6	1507	1848.2	1531	1438.4	1327.6	1247.7	1761.5	1567.6
ID 1311	185.077	1.2	0	1438.1	1409.8	1720.7	1727	1453.3	1187.3	1739.5	1149.6	1920	1429.4	1299.4	1186.6	1443.5	1629.1	1539.9	1393.4	1389.7	1266.9	1629.9	1334.1	1644.9	1530.6	1687	1823.2	1645.6	1664.5	2123.1	1798.2	1551.2	1408.9	1565.7	1254.8	1278.6	1524.1	1602.1	1473.1	1417.7	1100.1	1368	973.6
ID 2642	388.181	1.2	0	343.2	372.6	356.2	371.5	453.9	462.1	332.1	375	456.5	0	326.3	400.7	455	484.1	433.8	377.1	630.9	529.8	578	377.1	558.5	477.6	485.7	582	576.9	602.7	467.7	463.7	255	250.4	246.8	236.3	390.7	294.2	297.1	275	0	346.6	0	288.9
ID 3362	418.156	1.2	0	0	321.8	392.6	0	0	174.7	192	0	0	0	325.4	0	0	255.4	0	187.8	0	390.1	0	0	0	0	0	346.3	0	329.6	237.8	0	322.8	286.8	0	285	0	0	0	326.3	0	0	0	0
ID 4344	261.117	1.2	0	0	0	0	0	0	0	0	0	305	0	208.4	0	220.6	0	262.6	0	0	0	0	192.4	0	257	0	0	0	0	0	0	280.6	0	258.8	349.9	0	322.8	0	189	0	246.4	237.4	0
ID 4560	217.069	1.2	0	0	0	0	0	0	0	0	0	0	0	264.8	334	0	0	0	271.2	0	341.4	0	0	0	0	0	302.3	0	0	0	0	0	0	0	240.5	281.3	0	0	0	0	0	0	0
ID 11	163.06	1.21	0	264032	260614	260321	259824	252846	253120	255302	259205	257435	256580	262397	256434	257314	260256	259732	268458	281763	281275	264300	273127	275828	275278	279709	277232	275472	278404	276081	276153	272553	271882	277408	271375	275781	276812	280252	281742	273463	259107	260465	268970
ID 34	343.123	1.21	0	162518	159343	163634	161326	161202	164806	168029	161991	163145	166447	163253	169301	162973	158280	162108	165624	173872	170545	162074	163321	166518	168104	170542	173115	165947	166777	166317	170946	168206	166630	166693	164666	168004	164136	176064	170980	173091	165019	163841	176965
ID 49	325.113	1.21	0	133352	138718	140916	140894	139470	139078	142213	140104	140589	138563	147724	141218	139827	139552	139919	137443	134366	137620	139207	137291	134650	138336	136707	138153	140555	138053	139349	133876	137409	135420	133454	133612	135960	134216	141927	140511	144726	140977	140189	142862
ID 58	360.15	1.21	0	91565.6	97173.1	97309.4	97329.3	98843.8	98945.5	98824.5	99321.4	96687.7	96352.6	100199	100394	99634.1	96814.6	96587	93579.2	94802.9	95746.1	98885.9	92212	92235.5	94898.5	93899.2	95272.2	94113.7	93533.7	95703.5	93211.6	93244.3	91589.8	94856.9	90032.9	96686.8	91893	95871.5	94181.8	96865.3	93612.5	94098.6	104165
ID 112	145.049	1.21	0	39944.9	41885.7	43867	42357.6	45124.8	43551.2	44904.7	43551.3	44428.8	43659.1	44914.3	45564.7	44629.9	44294.3	42226	41414	40752.8	40757.6	44001.6	42806.8	41028.8	42302.9	42093.9	42129	42651.9	42712.8	43199	38941.4	38262.8	39791.9	39717.9	38945	37685.3	38004.6	39601.7	38649	41278.2	43590.5	44905.8	47599
ID 210	344.127	1.21	0	22546.8	23570.6	23707.2	24114.2	22737.1	23687.1	22348.3	22486.4	23585.2	22882	23960.8	23597.3	23565.7	23884.6	24067.3	23511.8	23931.2	23639.2	24264.7	22830.8	22763.8	22869.8	23079.1	23524.5	23674.3	23833.8	22221.4	23830.4	22983	22661.3	23833.8	22547.8	20624.3	22431.4	21783.9	20977.4	21524.8	22581.8	22853.1	23497.9
ID 219	181.071	1.21	0	20361.3	20397.9	19825.2	22694	20577	20758.7	20939.4	20686.2	21012.8	20885.9	21136.9	22109.8	20444.4	20561.6	21650.6	21250.4	21473.9	21691.3	21421.6	21035.2	21230.1	21762.6	22274.4	21548.6	22309.9	20675.7	21246	22630.5	22362.9	21166.3	21591.9	21323.9	21866.8	21821.9	22599.1	21335.7	21758.1	19482	22650.7	21376.2
ID 252	326.116	1.21	0	19020.4	18117.4	19664.8	19267.8	18928.8	19346.6	18121.8	18207.7	18408.8	18896.4	19211.1	18711.3	19678.2	19139	18942.9	20048.3	18574.3	18098.9	18708.9	17899.4	18390.3	19459.2	19125.6	18156.4	19030.7	18172.1	19641.3	18250	18187.1	18418	19009.3	18584.2	17654.6	17907.5	18083.5	17124.9	17601.6	17992.9	18798.4	19988.2
ID 273	164.064	1.21	0	18046.5	18541	17528.2	18435.5	18365.7	18894.3	18857.9	18199.6	19066.4	18875.5	19436.7	19407.3	18895.6	18698.3	18743.3	18668.7	17869.2	17976.6	19092.1	19246.6	19337.1	19667.9	18694.4	18941.2	18311.3	19026.2	19439.2	17946.4	18791.8	17998.8	17940.6	18022.2	18249.1	17544.7	17749.7	17468.3	16095.4	16477.4	18249.6	19269.2
ID 302	361.153	1.21	0	13664.2	13522.1	12969.4	13434.6	13801	12820.6	13358.9	13452.1	13301.7	13428.2	13101.2	13299.8	12704.6	12827.5	13413.7	13231.9	12998.9	13085.7	13090.3	12687.4	13198.3	12272.3	12440	13239	13887.4	13294.5	13270.9	13136.3	12904	12561.6	12907.8	12733.5	13286	12357.1	13082.4	11670.7	14052.6	12373.4	13098.9	13266.1
ID 549	345.128	1.21	0	5558.3	4769.2	5286.5	4842.5	5216.6	5425.8	4711.6	4993	5070.3	5200.6	5347.3	4632.7	4852.7	4454.1	4840.3	5301.5	5152.9	5051.6	5292	5447.6	4977.9	4772.1	4834.9	5194.9	5136.4	5386.7	5230.3	5745.1	5065.7	4832.5	5245.6	4810.8	4757.8	4733.9	5073.3	5438.6	4840.9	5037	4775.8	5295.9
ID 673	327.118	1.21	0	4048.3	4198.9	3738.1	4018.5	3862.2	4067.7	3630	4011	3871.6	3838	3990	3604.1	3494.9	4260	3626.6	4171.4	3974.2	4225.6	3754.3	3839.1	3937	3752.4	4032.1	4232.5	3899.7	3599.7	4106.4	3864.7	3033.5	3714.6	3549.3	3934.1	3580.1	3873.6	3570.2	3407.5	3885.1	3401.3	3908	3860.6
ID 748	307.102	1.21	0	3566.6	3581.7	3446	3477.1	3706.2	3496.4	3717.1	3445	3622.8	3810.8	3604.8	3299.2	3242.1	3385.1	3577.8	3934	3197.5	3712.8	3800.7	3500.1	3374.8	3628.8	3134.4	3325.3	3587.5	3564.9	3529	3373	3306.5	3499.4	3105.2	3402.3	3626.9	3061.6	3297.4	3477.7	3346.7	3184.7	3505.9	3293.7
ID 754	289.092	1.21	0	3604.9	3646	3690.6	3909.7	3294.8	3812	3812	3719.5	3585.7	3814.1	3826.5	3345.9	3746.8	3620.7	3585.7	4061	3876.1	3524.1	3690.5	3377.9	3817	4032.6	3515.3	3451.3	3662.8	3667	3654.7	3139.9	3138.2	3643.1	3459.7	3999.1	3440	3758.1	3519.5	3498.4	3584.8	3395.5	3631.5	4179.7
ID 796	165.065	1.21	0	3223.8	3043.8	2938.6	2985.1	2581.4	2976.5	3305.6	3286.7	3428.1	3011	3119.4	3249.8	3140.6	2870.4	3388	3190.2	3015.3	3511.1	3622.7	3372.4	3535.2	3225.9	3487.4	3280.4	3357	3470.5	3401.5	3005	3153.3	3204.5	3172.8	3117.4	3085.4	3351.9	2959.2	3464.1	3069.1	2676.1	2957	3627.5
ID 821	362.155	1.21	0	2701.3	2980.8	3115.1	2610.6	2762.5	2990.8	2807.9	3107.5	3028.6	2871.6	2928.4	2907.3	2973.5	2585.8	2899.2	2760.4	2870.9	2660.8	2743.6	3055.3	3182.7	2945.3	3219.2	2852.5	2886.2	2665.6	2910	2710.4	2894.5	2847.3	3038.5	2903.1	2503	2860.9	3094.2	2881.5	2813.9	2856.9	2988	3030.2
ID 839	85.0284	1.21	0	2769.7	3231.4	2844	2863.8	3288.2	2815.5	3094.1	2747.1	2939.9	3077.6	2908.2	3164.2	3164.9	3174.2	3083.6	2362.8	2746	2844.9	2693	2499.5	2494.9	2812.5	2744.6	2601.1	2309.4	2491.3	2563.1	2277.7	2212.4	2242.4	2290.2	2408.5	2436.9	2181.9	2016.8	2140.5	1841.4	2068.3	2095.3	2543.7
ID 850	146.053	1.21	0	2860.3	2500.8	3020.1	2757	2808.7	2524.8	2960.1	2807	2727	2840	2682.9	2590.2	3165.8	3104.2	3148.9	2866.6	2830	2430.1	2457.7	2481.5	3085	3003.5	3159.2	2848.1	2595.6	2772.9	3334.7	3131.1	2893.5	3107.5	3088.6	3191.1	2837	2752.7	2716.9	2640.6	2704.7	3128.4	2721.7	3054.6
ID 866	103.039	1.21	0	2469.3	2389.5	2637	2511	2235.3	2509	2290.5	2497.5	2195.7	2515.3	2845.4	2242.5	2501.6	1980.4	2212.5	2375.1	2329.3	2572.3	2317.2	2598.4	2948.9	2529.5	2277.4	2443.1	2665.8	2596.4	2476.7	2587.6	2458.9	2317	2509.1	2516.4	2362.6	2508.7	2361.2	2845.8	2623	2565	2818.2	2402.3
ID 1062	271.081	1.21	0	1624.7	1808	1838.7	1708.3	1682.4	1470.8	2011.5	1819.3	1738.3	1916.9	1857.4	1716.4	1844.5	1955	2316.3	2111.9	1707	1483.5	2094.3	1673.6	1945.5	1594	1629.8	2061.1	1982.8	1776.9	2019.8	2117.3	1716.9	1312.7	1979.5	1780.8	1834.7	1772.8	2024.1	1565.6	1701.5	1734.2	2025.5	2089.1
ID 1326	411.161	1.21	0	1408.1	1243	1280.1	1471.5	1267.3	1324.7	1501	1499.3	1356.9	1301.8	1484.7	1288	1276.9	1339.9	1204	1241.3	1457.4	1172	1190	1373.1	1589.2	1394.6	1442.9	1192.5	1617	1457.2	1397.1	1179	1451.5	1381.9	1020.2	1398.2	1178.8	1268.3	1365.9	1239.4	1229.5	1627.7	1812.4	1835.8
ID 1798	125	1.21	0	914.7	909.8	811.7	743	984.5	683.9	664.6	772.5	836.5	984.9	952.5	613.3	726.8	737	808.3	724.3	894.6	645.5	795.2	873.9	635.3	869.9	835.4	991.3	947.8	770.3	612.3	727.4	786.1	650.2	703.6	862	981.3	806.3	598.7	737.7	859.3	792.7	767.9	830.9
ID 2025	346.131	1.21	0	485.7	472.2	550.5	533	715.7	632.8	502.7	658.6	504.2	710.9	503.3	756	563.1	657.9	597	658.2	539.5	519.7	490.9	478.1	489.4	534.9	489.6	699.6	543.2	408.2	556.7	607	624.4	601.4	471.5	687.4	468.4	613.7	609.3	535	563.8	614.3	554.2	541.4
ID 2052	342.139	1.21	0	702.9	648.9	731.5	839.7	616.8	774.2	663.1	777	744.4	812	612.2	686.4	804.2	560.4	665.1	671.8	713.7	705.5	579	691.4	722.6	860.4	675.5	586.6	737.2	716.7	716.5	652.7	696.8	616.4	694.5	504.7	581.6	590.8	644.6	601.7	707.6	650.7	633.7	618.8
ID 2216	308.106	1.21	0	556.5	475.6	429.5	557.4	444.7	479.8	526.6	406.1	522.1	448.3	556.9	0	500.2	530.5	428.8	549.6	503.8	444.7	496.8	516.7	429.7	471.9	538.9	608.4	331.5	488.4	489.1	504.4	505.4	419.9	610.2	590.8	482.6	522.3	348.1	504.3	520.9	592.7	343.3	499
ID 2479	98.9842	1.21	0	382.7	0	699.4	440.8	585.7	434.4	435.7	370.8	513.6	405.8	405.7	469.5	376.8	412.3	350.3	460.4	382	368.5	638.9	0	556.6	358.7	304.6	605.3	272.5	0	612.7	563.9	340.5	334.7	429.3	347.6	445.9	421.6	397.2	278.4	341.5	0	386.8	435.9
ID 2493	290.095	1.21	0	402	571.5	517.3	560.4	452.1	485.6	382.8	422.4	463.5	375	608.3	591.3	447	448.9	577	593.5	468.7	491.5	557	586.4	445.6	525	592.3	423.3	666.1	451.6	414.4	483.5	546.7	481.9	647.3	469	496.7	339.3	513.8	542.8	550.3	437.2	493	628.1
ID 2518	441.101	1.21	0	369.7	193.7	0	0	339.7	0	280.4	0	0	0	0	0	0	0	284.8	0	0	0	0	0	0	0	204	270.2	196.6	0	0	0	0	0	0	0	0	0	258.5	0	206	0	0	0
ID 2686	328.121	1.21	0	389.1	416.5	377.1	396.3	528.8	508.4	437.7	379.4	0	403.6	423.2	549	473.4	0	461	462.9	529.5	351.7	631.2	330.4	530.3	505.9	387.6	330.3	406	0	0	443.1	432	387	360.1	429.3	447.4	525.9	534.6	410.1	460	0	360	0
ID 2729	412.164	1.21	0	396.2	336.7	475.6	348.4	0	330.4	0	0	220.9	0	280.7	0	0	0	342.4	394.5	0	324.5	293.9	251	241.7	0	0	0	0	287	328.2	301.7	0	0	300	397.3	0	333.5	231	367	295.4	376.2	380.3	309.9
ID 2739	418.192	1.21	0	322.4	483	521.6	385.8	453.6	408.1	0	417	352.7	461	438.8	0	350.1	361.7	528.7	406.2	402.6	543.5	616.1	584.5	461.9	359.3	276.8	355.1	394.1	619.8	621	410.9	353.2	347.7	0	0	0	297.7	0	0	297.6	347.1	325.4	0
ID 2899	784.22	1.21	0	243	0	309.1	0	0	0	0	0	0	0	0	0	0	0	0	0	0	0	0	0	198.9	225.5	0	0	0	0	0	0	0	237.4	0	0	0	0	0	0	0	0	0	0
ID 2903	166.066	1.21	0	260.7	300.2	266.4	309.2	296	0	388.1	0	0	340.1	0	235.1	352.2	271.5	278.7	277	285.4	270.7	291.6	0	278.8	257.7	0	309.3	339.1	253.3	309.8	0	0	0	0	0	0	0	0	0	0	0	0	224.4
ID 3280	432.171	1.21	0	0	318.1	283	414	450.8	292.9	396.1	481.8	401.8	355.8	0	319.9	342.4	422.1	375	324.1	348.3	0	527.8	213.6	537.6	367.9	352.3	423.3	510.9	471.4	0	406.3	244.7	293.9	245.6	351	199.4	0	403.1	0	388.6	329.5	263	378.1
ID 3586	258.165	1.21	0	0	0	403.6	0	0	0	0	0	0	0	0	0	0	0	0	442.1	0	0	0	0	0	0	361.9	0	0	0	0	0	0	597.1	0	0	0	0	0	0	0	408.5	0	0
ID 3702	272.085	1.21	0	0	0	300.8	305.4	0	301.1	0	303.3	0	254.2	350.6	0	0	0	0	0	204.2	0	0	287.5	0	0	307.5	266.9	0	0	376.8	0	478.9	0	293.2	0	0	287.2	265.5	0	0	342.2	367.8	328.1
ID 4004	229.071	1.21	0	0	0	0	0	272.6	0	421.7	260.3	0	0	254.4	0	276.2	212.6	0	329.3	0	0	263.5	241.1	0	0	0	309.4	366.8	240.4	0	0	210.1	0	0	0	262.3	267.1	0	279.7	288.3	0	270.3	0
ID 4484	147.054	1.21	0	0	0	0	0	0	0	0	0	0	0	545.2	0	491	0	527.2	0	0	427.8	0	0	361.8	533	0	0	0	577.8	0	0	0	0	0	650.9	0	0	0	0	0	0	0	0
ID 5542	126.023	1.21	0	0	0	0	0	0	0	0	0	0	0	0	0	0	0	0	0	0	0	0	0	0	0	0	0	0	0	0	0	0	0	0	0	0	0	0	0	197.1	0	0	197.3
ID 55	162.113	1.22	0	102304	107283	102066	104874	107423	108908	108952	108263	109466	109519	103797	108695	109948	109846	103868	106456	116801	112337	119471	118527	114779	116396	114678	115418	117500	113276	114121	109351	107937	107365	110635	113861	103899	98565.2	100224	100125	102937	117679	118008	116617
ID 124	702.266	1.22	0	35126.5	35526.3	34930.1	34370.3	34847.8	35422.3	34258.1	34924.1	34468.7	34521.4	35768.1	36005.4	34704.3	35930.1	35135.3	36345.9	34628.3	33657.5	33093.5	33469.2	35249.4	33646.7	32947.8	35226	33764	31781.7	33786.5	33940.8	32477.8	32664.5	33763.6	33131.4	31673	31900.3	33149.9	31801.3	33591.3	30771.2	32923.1	32676.6
ID 319	127.039	1.22	0	12376.7	11976	12524.4	12267.9	13884.7	12910.9	12574.7	12405.2	12207.8	12939.5	12133.7	13757	13010	12902.9	12636.4	12883.2	12968.4	13243.5	12415.7	12730.3	12595.8	12841.4	12896.1	13020.6	12835	13531.3	12511.6	12968.9	13940.5	12745.4	13610.2	12534.4	13476.9	13950.1	14398.7	13891.6	14946.4	13885	13730.6	15014
ID 342	115.039	1.22	0	1425.1	1348.8	1149.9	1284.8	1218.1	1133.3	932.5	1006.2	1357.9	1301.3	1179.1	1364.5	1168.8	917.5	1260.6	1137.2	1400	1333.9	1197.9	1035.3	1065.8	1302.9	1177.2	1358.8	1299.8	1504.6	1220.1	1199.1	1369.3	1234.9	1431.7	1109	1110.1	1170.5	1330.8	1450.6	1222.1	1020.1	1197.6	1122.2
ID 365	685.239	1.22	0	10487.1	10010.1	10657.1	10689.4	9959.4	10494.7	10549	10268.3	10087.9	10571.5	10461.1	11011.4	10830.9	10038.5	10501.4	10270.8	10341.5	9823.7	10651.8	9895.6	10579	10095.1	9566.3	10368.4	9709.9	10054.1	9889.3	9939.1	9395.4	9323.3	10564.2	9790.8	10158.8	10123.5	9800.3	9941	9569	9321.8	10470.1	9932.4
ID 415	703.269	1.22	0	9226.9	9263	9095.1	9599.1	9578	9302.9	9734.2	9551.6	9824.5	9367.1	10033.9	9875.3	9238.5	9964.3	10411.8	8944.7	8523.9	9243.4	9350.5	9041.5	9040	9295.7	9403.4	8628	9496.7	9588.9	9168.7	9644.5	9059.3	8808	9531	9060	9065.7	8357.9	9342.1	8711.3	9015.6	9505.3	8442.3	8943.7
ID 432	163.116	1.22	0	7892.6	7537.4	7406.5	7682.4	8768.8	8051.5	8704.9	8970.7	9075.1	7922.5	8062.2	8842.9	8400.9	8750.7	7885.3	8714.1	9446.2	8840.2	9588.9	8940.8	8820.4	8903.9	8741	9058.1	8460.9	8320.8	8775.7	8456.9	7771.7	8268.9	8419.7	8502.7	7672	7856.6	7792.4	8797.4	8774	9268.4	8787.5	9250.9
ID 435	163.085	1.22	0	7951.5	7901.2	7910.4	7765.8	7656.1	7972.7	8041.7	7683.3	7858.9	7930.4	8185.1	7776.9	8046.3	8165.2	7962.2	8234.7	8109.6	8224.6	8356.3	8180.9	8118.2	7809.6	7998.6	8413	8523.7	8393	8505	8117.4	7962.6	7701.8	8072.9	7748.8	7733.8	7714.9	7766.7	7440.2	7046.9	7189.3	8570.2	8648.2
ID 524	97.0285	1.22	0	6187.9	6177.2	5989	6002.6	6021.3	6149.8	6542.8	5943.8	5962.4	6365.5	6330.4	5723.8	5691.7	6607.2	6360.4	5737.6	5412.2	6439.7	5566.7	6446	6630.8	5704.5	6278.8	5807.6	5679.7	5488.5	6107.8	5695.9	4763.3	5732.7	5649.8	5476.1	5464.2	5424.8	5058.3	4802.2	5157.1	4292.9	5085.6	5045.8
ID 563	148.06	1.22	0	5265	5256.3	6114.9	5367.6	5745.7	5375	5361.5	5635.3	5371.1	5262	5903.2	5441.7	5733.4	5584.3	5390.6	5638.7	6299.9	6026.3	6417.4	6535.9	6441.3	6980.2	6348.9	6641.8	6151.8	6443.5	6675.1	6415.2	6065.9	5967.5	5995.8	5941.1	5750.4	5487.5	5823.5	5316.2	5012.4	5851.3	5682.8	6415.6
ID 858	686.243	1.22	0	2906.8	2943.2	2801.1	2846.3	2671.5	3005.2	2967.5	2884.9	2705.3	2535.7	3148.6	3158.3	2709.1	2717.4	3128.2	2696.7	2902.2	2559.2	2571.3	2581.2	2858.4	2658.4	2927.6	3122.5	2572.4	3164	2373.2	2931.6	2971.6	3023.1	2452.8	2908.9	2873.6	2716.4	2999.4	2686.3	2844.2	2749.3	3079.1	2611.2
ID 882	704.271	1.22	0	2644.4	2841.2	2697.1	2836.7	2685.7	2674.1	2646.7	2510.1	2691.9	2726.1	2538.2	2991.3	2636.3	2691.8	2777.8	2962	2837.4	2472.7	2600.3	2637.4	2847.8	2698	2762.1	2932.8	2758.2	2539.4	2790.4	2810.1	2630.6	2727	2676.8	2654.6	2583.4	2694	2388.4	2708.7	2620.9	2699	3110.7	2767.4
ID 887	91.0389	1.22	0	2029.6	1997.8	2310.8	2345.5	2262.3	2035.4	2073.1	2215.2	2210	1916	1924.8	2375.9	2339.8	2249.8	2075.2	2347.1	2276.9	2481	1887.4	2185.9	2205.8	2000.9	2118.8	2498.6	2314.4	2275.4	1744.6	2014.5	2249.2	2248.9	2045	2382.4	2519	2239.8	2691.9	1700.5	1917.8	2033.5	2226.8	2252.6
ID 963	109.028	1.22	0	2255.4	2573.3	2570.8	2387.3	2461.3	2578.6	2522.5	2922.4	2284.3	2143.8	2449.4	2659.7	1988.4	2700.8	2295.3	2472.6	2063	2395.6	2632.7	2046.6	2041.1	2434.4	2356.7	2132.1	2158	2440.7	2343.8	2015.8	1980.9	2144.5	2051.1	2073.3	2395	1778.5	1862.1	2189.9	2327.9	2248.6	2122.9	2282.3
ID 1168	456.183	1.22	0	1376.2	1810.8	1633.5	1752	1593.3	1999.4	1594.7	1866.1	1243.4	1719.4	1682.4	1621.7	1728.6	1747.7	1285.5	1585.8	1627.7	1814.8	1686.9	1461.3	1552.3	1725.4	1758.6	1996.4	1772.8	1404.1	1790.9	1608.7	1673.6	1671	1520.8	1833.5	1797.5	1524.4	1731.7	1490.7	1602.6	1225.2	1037.1	1567.4
ID 1215	182.074	1.22	0	1551.6	1580.8	1371.9	1538.9	1599.3	1303.1	1498.4	1556.7	1586.7	1427.8	1415.2	1663.8	1378.4	1585.5	1543.9	1756.4	1686.5	1428.1	1536.8	1457.7	1576.3	1663.5	1631.6	1720.1	1786	1313.7	1482.5	1390.4	1637.1	1416.7	1941.9	1498.9	1662.5	1391.1	1466.2	1269.9	1311.9	1399.9	1448.8	1518.2
ID 1392	128.042	1.22	0	1116.2	1140	823.2	877.5	998.8	1048	907.2	995.7	926.7	919.7	933.8	811.1	820.3	777	875.2	1045.3	797.7	835.9	1050.7	851	871	1202.6	1033.3	936.7	1010.9	997.4	951	950.6	1150.5	1048.2	1028.3	838.6	806.3	985.3	1125.5	911	856.4	732.5	901.2	916.1
ID 1562	490.177	1.22	0	1096.6	1243	921	1018.9	913.2	774.9	1003.6	863.2	1136.2	1021.3	807.3	923.5	875.2	998.5	1053	1165.2	949.3	1225	1021.2	1111.4	1171	916.5	1161.2	1105.5	1248.7	997.2	1128.2	935.7	963.7	1004.3	1008.4	1139	1003.3	1013.3	1209.5	887.6	880.7	1119.7	1131.6	843.8
ID 1685	130.05	1.22	0	870.7	912.8	1077	727.9	935.6	988.1	1112.7	788	1071.3	1168.2	928	938	1340.1	986.7	1222.7	1097.7	959.9	1172.5	1182.2	1178	1103.9	1279	1337.8	1234.8	1062.1	1109.7	1307.6	1046.3	1108.8	792.3	1095.7	915.7	1009.2	814.6	983.2	1036.6	1180.1	1253.9	1234.9	1138.5
ID 1699	99.044	1.22	0	851.7	942.4	1019.4	761.7	770.4	832.8	983.7	835.1	930.7	901.2	1035.6	1040	1187.6	892	895.5	929.3	1196.1	1017.9	914.2	975	885.5	909.3	989.3	1055.5	986.1	880.6	968.3	758.9	950.4	767.4	866.8	989.7	1021.2	885.2	890.6	995.3	978.7	980.9	719.4	1111.4
ID 1771	164.117	1.22	0	823.4	1119.1	978.8	858.3	949.2	644.1	689.8	1163.2	939.5	1018	828.3	1038.4	1017.4	1139.8	917.5	853.8	893.4	1039.1	906	967.1	863.6	1199.1	1076.4	989.9	972.3	777.3	1024.4	1200.2	810.6	909.4	904.7	898.7	857.5	1141.8	924	1018.4	1100.9	1082.6	1100.9	994.1
ID 1849	687.245	1.22	0	831.4	853.4	907.4	921.3	803.5	917	854.1	977.1	924.3	851.1	1119.6	811.9	986.5	1004.3	880.2	748.6	953.8	701.2	788.7	846.7	801.4	827.6	929.1	933.3	790	971.7	673.6	786.5	830.7	946.2	847.6	899.1	690.2	780.9	1056.2	655.7	881.3	959.9	814.8	1048.5
ID 1942	783.216	1.22	0	673.4	630.5	562.2	485.4	618.4	485.1	584.5	567	574.2	554.4	557.6	529.3	579.1	707.4	564.8	584.3	487.6	595.5	597.6	570.2	523.4	583	504.9	550	496.2	577.1	617.8	568.3	707.7	535.7	584.1	482.3	585.2	561.9	596.7	578.8	560.4	542.9	486	567.9
ID 2129	667.229	1.22	0	476.9	701.2	738.7	718.3	614.5	585.4	658.5	632.6	548.9	832.1	606.1	652.3	602	545.1	648.9	698.6	643.5	581.3	562.1	545.9	595.1	739.9	757.7	597.5	683.6	682.8	677	575.2	686.3	582.4	805.7	793.4	492.6	594.8	691.1	632.8	575.3	504.3	763.2	573.3
ID 2186	151.144	1.22	0	661	703.4	542.5	473.4	433	673.8	0	351.7	408.5	523.9	418.6	595.2	650.9	445.4	487.3	664.2	570.8	591.7	468.4	525.6	664.3	623.7	495.2	391.7	669.7	683	355.8	0	0	438.6	0	461.2	245.3	0	266.9	289.6	0	428.6	478.4	490
ID 2311	705.274	1.22	0	534.1	557.4	550	627.8	517.9	600.3	688	474.8	589.7	767.2	633	495.9	657.5	514.1	673.6	596.1	569.7	567.4	609.6	591.2	523.8	678	422.6	527.2	512.1	572.6	651.2	721.3	618.7	587.9	562.4	550.1	584.9	628.1	593.2	471.6	441.9	521.2	576.4	695.1
ID 2356	149.064	1.22	0	432	247.1	0	380.3	0	0	414.8	0	0	468.1	0	0	271	0	0	0	360.7	333.4	281.5	0	511.7	334.3	368.8	0	395.2	395.9	455.2	496.9	338.6	328.9	326.6	302.9	504.6	0	442	335	428.8	0	408.3	293.4
ID 2404	98.0318	1.22	0	340.1	626	410.8	318.9	0	570.3	383.4	428.1	0	385.5	495.1	0	492.9	0	395.3	363.5	312.2	0	386.3	394.3	0	475.4	0	488	343.2	0	0	327.7	289.7	0	528.4	0	323.9	0	315.8	311.9	269.9	404.9	325.8	0
ID 2575	241.071	1.22	0	429.7	0	0	376.7	370.1	432.9	0	0	403.1	0	0	432.7	295.8	376.1	340.2	414.7	316	420.2	537.3	415.9	259.7	384.5	338	400.9	0	0	356.7	0	356.1	0	357.4	0	316	0	0	363	313.9	0	377.5	0
ID 2604	457.186	1.22	0	323.8	440.6	0	0	0	372.9	483.7	0	410.7	0	0	314.9	336.4	325	0	0	0	0	425.1	0	395.5	437.8	0	0	0	0	0	302.8	0	385.7	309.2	383.3	0	0	437.4	399.5	0	332.8	0	0
ID 2827	491.18	1.22	0	253.8	304.8	0	0	265.2	401.7	0	297.3	0	308.2	340	0	200	0	0	222	0	233.2	359.1	0	0	0	0	245.7	337.9	0	0	192.4	0	0	0	313.8	0	0	385.9	291.8	0	0	0	0
ID 2870	363.158	1.22	0	307.1	424.4	279.2	252.8	374.7	301.2	0	291.9	381.8	0	490.7	349.1	300.7	402.7	0	358.5	337.9	358.7	349.3	347.2	351.2	506.5	376.1	314.2	415.8	416.6	0	364.7	240.2	449.6	300.8	320.7	463.6	0	0	321	354.9	350.3	269.4	0
ID 3316	183.075	1.22	0	0	347.6	400.8	372.2	0	342.9	331.5	0	0	371.4	345.1	350.6	372.5	0	0	286.5	0	261.3	307.1	347.9	309.2	0	0	0	0	0	0	471.2	263.6	264.3	400.9	325.2	0	0	0	0	313.8	316.3	0	277.3
ID 3416	505.175	1.22	0	0	278.8	0	0	283.7	174.9	0	231.8	179.9	0	312.7	272	0	0	0	241.1	0	247.1	0	0	0	223.9	0	0	0	0	0	207.8	0	0	314.7	0	0	336.4	0	328.1	0	0	249.5	0
ID 3443	688.249	1.22	0	0	201.7	0	0	0	0	0	0	0	0	241.8	0	0	0	0	0	0	0	0	0	0	222.1	0	0	0	0	0	0	0	0	0	0	0	0	0	0	0	0	0	0
ID 3648	102.091	1.22	0	0	0	257.9	0	245.2	0	0	0	0	0	0	0	0	0	0	276.8	0	0	255.6	0	0	233.3	191	0	0	0	0	0	235.8	0	188.6	0	0	0	303.1	0	0	0	0	0
ID 3676	101.023	1.22	0	0	0	238.6	0	378.1	289.5	423.3	0	0	0	0	0	397.4	0	0	0	0	333.3	0	0	0	326.3	0	296.4	453.3	0	326	0	0	0	0	0	0	0	183.3	0	0	0	311	321
ID 3715	668.231	1.22	0	0	0	225.4	228.4	0	0	0	0	332.1	0	0	0	0	0	0	0	0	0	0	0	0	0	0	0	0	0	239.3	0	0	0	0	0	0	0	0	0	0	0	0	0
ID 3896	102.055	1.22	0	0	0	0	245.9	0	0	0	318.6	0	0	0	0	0	0	0	0	0	398.2	0	221.9	0	278.3	0	0	0	226.9	299.2	0	0	0	0	0	0	0	0	0	255.7	0	0	0
ID 3911	176.103	1.22	0	0	0	0	230.5	0	288.1	0	0	0	0	0	0	0	0	0	0	0	0	0	0	0	0	0	306.2	0	271.3	0	0	0	297.5	225.6	0	0	0	0	0	0	0	0	0
ID 4615	247.058	1.22	0	0	0	0	0	0	0	0	0	0	0	0	253.3	0	0	0	0	0	0	0	0	0	0	0	0	0	0	0	0	0	0	0	0	0	207.9	0	0	0	216.5	0	0
ID 5515	110.032	1.22	0	0	0	0	0	0	0	0	0	0	0	0	0	0	0	0	0	0	0	0	0	0	0	0	0	0	0	0	0	0	332.6	304	0	0	0	0	0	0	0	0	0
ID 857	180.087	1.23	0	1184.2	1207.6	0	1410.9	1199.8	1692.2	0	1441.9	1425.5	1576.8	1348	0	1733.4	0	1366.6	1352.1	0	0	1177.5	0	1522.8	1268.9	1068.1	0	1259.4	0	0	0	1179.5	0	0	0	0	0	0	1237.2	0	1172.5	0	1379.2
ID 880	193.155	1.23	0	2640.3	2425.6	2580.4	2364.6	2509.2	2376.1	2013	2326.8	2525.2	2386.7	2242.8	2189.5	2595	2441.3	2050.9	2777.9	2386.5	2410.7	2481.3	2215.5	2505.7	2319.6	2168.9	1836.4	2810.7	2403.6	1922.1	1915.6	1509	1738.9	1122	1449.3	1714.6	1725.9	1636	1569.1	1838.4	1922	2447.5	2212.3
ID 1077	198.097	1.23	0	1973.1	1598.2	1982.9	1800.2	1759.8	1544.1	1505.6	1921.1	1798.2	1391.2	1597.1	1963.3	1609.8	1828	1543.2	1884	1659.4	1479.9	1304	1553.5	1726.2	1896.8	1557.9	1294.8	1621.2	1556.3	1695	1375.3	1702.5	1720.5	2146	1903.4	1896.6	1766.4	1847.9	1775.8	1320.4	1235.5	1451.6	1361.9
ID 2182	146.081	1.23	0	630.7	717	701.7	606.6	672.8	529.7	690.2	697.3	653.4	574.8	607.9	820.6	711.5	705.4	594.9	750.3	584.3	783.2	861.7	681.4	693.3	506	522.3	837.9	751.7	593.5	699.3	930.5	769.8	661	759.3	723.1	566	701.7	685.4	518.2	586.7	627.8	684.5	525.6
ID 2836	194.157	1.23	0	245.7	0	0	0	415	0	0	0	0	311.3	294.8	294.8	0	0	348.8	243	0	328.8	0	0	276.4	0	256.8	0	353.7	0	0	281	301.1	0	0	0	0	0	0	0	0	0	0	0
ID 2960	302.063	1.23	0	267.7	189.4	361.4	0	0	0	0	0	0	0	0	0	0	0	0	336	284.6	297	0	0	261.7	216	0	0	0	413	256.1	0	0	0	0	0	0	0	303.3	0	321.4	0	0	0
ID 3281	227.126	1.23	0	0	381.5	0	0	0	0	0	0	0	0	0	0	0	0	268.9	0	0	0	0	0	0	0	0	0	0	0	0	0	322.8	0	0	412.9	0	280.9	0	0	0	342.3	0	279.7
ID 3885	310.114	1.23	0	0	0	0	248.3	0	0	0	0	0	0	0	0	224.5	0	0	0	0	0	0	0	0	0	0	0	0	0	0	0	0	0	206.7	0	0	0	0	0	0	0	0	0
ID 4113	389.18	1.23	0	0	0	0	0	0	279.5	0	0	252.8	0	0	0	337.5	0	315.7	0	0	213.9	0	210.5	0	0	0	0	0	0	0	0	0	251.3	229	0	0	0	223.9	0	0	0	0	0
ID 5536	148.097	1.23	0	0	0	0	0	0	0	0	0	0	0	0	0	0	0	0	0	0	0	0	0	0	0	0	0	0	0	0	0	0	0	0	0	320.4	0	227.3	0	0	0	0	0
ID 192	114.066	1.24	0	27415.6	28308.6	28270.7	28847.8	28369.2	29097.3	28901.3	28296.4	28984	28122.5	27707.6	27943.5	29595.9	28508.4	28638.3	28881.2	29381.5	30598.9	28615.1	30103.7	28834.9	29382.2	29641.7	29984.7	28492	29543.6	29119.9	28901.6	30010.8	29063	29199.4	26916.3	28891.5	28378.3	28844.9	28307.5	26565.2	22841.6	20837.6	24424.9
ID 263	146.118	1.24	0	17939.4	19122.7	18263.1	18308.4	18005.2	18185.6	17666.3	16646.2	16934.7	17464.6	16980.6	17414.5	17851	18349.1	16949.1	17744.1	19255.9	19125.5	17160.7	18980.4	19130.2	19121.6	17907.1	17223.2	19562.4	19026.6	17219.1	18075.5	18662.3	17897.7	19695.9	20266.9	19537.6	19146.3	18552.4	20484	21315.2	20968.3	17978.3	20454.9
ID 1202	115.069	1.24	0	1336.8	1631.4	1258.5	1523.1	1183.7	1412.4	1294.1	1419.8	1480	1231.4	1578.2	1366.1	1342.3	1499.6	1335.9	1534.6	1468.1	1301.8	1087.6	1343.9	1172.5	1479.8	1323	1282.8	1314.5	1546.4	1245.3	1298.9	1560.6	1511.6	1370.1	1291.7	1291	1398.7	1366	1262.3	1162.8	1287.2	1252.7	1082.9
ID 1372	147.121	1.24	0	1315.5	1575.7	1783.9	1354.4	1484.1	1456	1155.8	1741	1501.7	1571.7	1493.5	1442.7	1536	1446	1279.3	1754.1	1279.9	2087.2	1615.8	1367.4	1782.7	1681.9	1525	1434.6	1379.1	1560.6	1590.8	1679.2	1649.3	1562.9	1521.3	1681.9	1608.2	1743.1	1338	1545.4	1577.7	1659.6	1910.3	1797.5
ID 3699	160.097	1.24	0	0	0	283.4	0	279.5	0	0	368.5	0	0	0	0	0	0	0	0	452.5	0	0	227.6	0	0	0	0	0	306.3	362.5	0	198.1	0	260.3	0	0	0	0	0	0	0	0	240.4
ID 4407	207.145	1.24	0	0	0	0	0	0	0	0	0	0	332	0	0	0	0	0	265.6	0	0	280.2	0	0	331.3	0	0	0	0	0	0	0	0	0	0	0	0	0	0	0	0	0	0
ID 31	132.077	1.25	0	189723	197780	191663	191898	196272	192039	192887	194486	200187	191397	196160	203367	200101	190721	196133	197122	184446	187448	190782	191796	183927	186708	194589	196718	189975	188874	187642	187733	187611	185586	194636	185025	178547	180279	185684	171616	155081	157814	150515	134899
ID 62	118.086	1.25	0	76923.9	77426.9	79890	79507.7	82752.2	82197.3	78390.6	76824.1	77027.7	78153	76513.7	76681	77781.5	80748	78118.9	74621.4	71621.9	73034.3	77188.3	77604.7	73908.8	71571.9	70290.7	67701.4	76176.5	71752.5	71212	67425.8	58021.7	60742	57714.5	62854.2	55912.3	56636.1	55983.5	59235.9	64071.7	71385.5	71997.7	59971
ID 423	133.079	1.25	0	8414.4	8262.7	8269.2	7913.3	8253.6	8504.9	8358.8	7967.3	8446.3	8496.1	8207.9	8518.2	8720	8184.2	8748.7	8282	8268.2	7368.9	7981.9	7283.9	7701.6	8222.3	8142.6	7846.2	8165.2	8108	7789.5	8332.5	8468.4	8666.4	8916.7	8195.4	8329.7	8649.7	9381.3	8091.3	7743.5	8368	6739.1	7325.5
ID 595	132.1	1.25	0	4731.9	4805.4	4963.8	4404.6	4659	4656.9	4665.3	4976.6	4795.8	4816.2	5043.2	4987.8	4661.5	4481.1	4844.2	5183.7	4709.5	4708.2	4116.8	4677.6	4191.7	4481.2	4723	4412.6	4182.4	4341.9	4123.5	4811.6	5419.2	4894.7	5378.2	4686.5	4569.9	5461.2	5425.4	4724	4837.1	4902.6	4319.4	4337.2
ID 684	119.09	1.25	0	4243.4	4489	4938.7	4112.2	4196.4	3770.5	4413.5	3603.4	3857.5	3833.6	3810.3	3725	4044.2	4431.5	4074.2	4364.8	4549.9	4452.8	4158.8	3744.5	4265.6	3901.5	3645.8	3851.5	3355.2	3941.4	3946.5	3963.2	3605.8	3439.2	3549.4	3092.9	3886.7	3595.5	3595	3412.3	3457.5	4026.2	3705.3	3917
ID 757	90.055	1.25	0	3524.6	3552.8	3788.4	3791.9	3142.6	3199.1	3397.7	3366	3429.5	3571.4	3795	3839.3	3469.7	3820.9	3567.9	3538.4	3433.4	3814.3	3225	3081.1	3160.6	3506.6	3483.1	3467.6	3133.3	3380.1	3277.7	3414	3459.8	3356.9	3240.8	3376.3	3472.2	3131.8	3757.5	3543.7	2798.7	2512.3	2439	2729
ID 1019	249.155	1.25	0	2158.9	2257.4	2292.6	2216	2207.4	2416.5	2102.4	2533.4	2141.2	2605.5	2608.8	2526.6	2288.9	2159.2	1842.5	2335.8	2250.6	2282.9	2392.4	2431.2	2275.7	2055.8	2199.5	2232.7	2612.1	2570.4	2014.8	2204.6	1884.5	1861.1	2002.9	2033.8	2051.3	1838.5	1793.7	1975.5	1904.5	2201	2276.7	2407.8
ID 1607	134.081	1.25	0	1024.8	1231.7	721.9	872.5	1184	1291.8	987.9	1068	978.3	959.8	1341.6	1164.7	813.1	1080	1033.5	960.5	865.3	963.8	884.5	1194.3	1004.9	937.6	1055	1162.2	941.3	1003.5	1039.7	1075.9	918	1213.8	1033.8	1005.6	683.9	1027.8	953.3	915.9	767.3	888.3	671.5	931.6
ID 1784	120.091	1.25	0	717.4	521.5	553	460.8	342.5	303.2	381.7	276.7	362.5	354.9	368.2	364.4	496.8	392.9	0	553.2	433.9	429	535	433.6	498.5	510.3	440.9	433.2	404.5	566.1	330.2	457.8	332.5	322.3	475.3	347.3	492.4	0	421.9	388.4	428.1	407.4	424.6	372.8
ID 1836	474.193	1.25	0	780.8	777	729.5	786.3	827.4	724.6	763.1	852.9	822.1	682.5	822.5	855.7	701.4	775.2	828.5	752.7	797.8	750.8	749.3	647.8	901.9	752.7	755.4	776.5	660.2	711.7	695.3	687.2	765.5	658.1	760.9	799	759.9	744.4	684.4	779.7	763.2	776	761.4	729.6
ID 2066	255.097	1.25	0	659.3	701.8	718.1	713.6	703.7	798.3	630.2	761.4	841	799.8	852.9	676.2	645.2	706.3	605.8	699.1	744.6	787.3	888.2	656.7	836	900.6	810.8	1056.1	795.1	835.9	1080.7	692.7	729.3	689.9	771.5	660.7	902.3	716.7	819.6	831.6	856.6	896.5	622.6	588.5
ID 2946	250.159	1.25	0	273.7	300.3	302.5	0	0	0	318.4	0	0	0	0	281.8	387	0	291.4	305.1	0	432.7	0	258.9	0	270.2	172.9	0	0	0	0	0	0	0	0	0	239.5	0	302.2	0	239	0	0	0
ID 3342	403.156	1.25	0	0	304.4	499.9	306.6	291.9	350.9	431.6	496.4	379.1	0	347	402.4	397.3	380.9	439.1	0	345.6	420.6	295.8	289.3	454.6	357.6	422.1	385.4	290.3	360.3	326.2	282.8	366.5	373.6	489.6	588.4	346.1	396.8	502.5	406.5	400.8	463.3	432.5	511.3
ID 3445	475.196	1.25	0	0	182	0	0	0	0	0	0	0	221.8	0	0	0	0	0	0	220.7	0	0	0	0	0	0	0	0	0	160.1	0	0	0	206.8	0	0	0	0	0	0	0	0	0
ID 3642	274.092	1.25	0	0	0	284.8	0	0	0	203.6	322.9	0	0	0	0	0	0	373.7	0	0	0	273.8	0	0	304.4	310.2	246.2	0	0	293.7	0	0	0	0	329.4	0	0	0	0	0	0	312.3	0
ID 3705	384.149	1.25	0	0	0	239.6	0	0	0	0	0	0	0	0	0	0	0	0	0	0	0	0	0	0	0	0	0	0	0	0	0	0	0	0	210	0	0	0	0	0	0	0	0
ID 3898	86.0713	1.25	0	0	0	0	255.7	0	0	0	0	0	0	0	0	0	0	0	0	0	0	0	0	0	0	0	0	0	0	0	0	0	0	0	274.4	0	0	0	0	0	0	0	0
ID 4262	458.188	1.25	0	0	0	0	0	0	0	0	344.2	340.5	0	229.1	222.5	318.7	290.6	0	0	335.7	0	0	261	322.7	0	269.5	301.2	370.1	0	0	0	243.4	0	248.8	0	293.6	0	0	0	214.8	201.9	0	224.7
ID 5272	124.058	1.25	0	0	0	0	0	0	0	0	0	0	0	0	0	0	0	0	0	0	0	291.3	0	0	0	215.5	206.3	0	0	0	0	0	0	0	0	0	0	0	0	0	0	0	0
ID 555	123.055	1.26	0	1321.3	1620.6	1608.3	1576.9	1691.9	1420.4	1477.8	1354.4	1875.4	1512.4	1553.4	1789.7	1732.5	1637.2	1595.8	1722.2	1730.7	1570.6	1616.4	1995.7	1732.3	1932	1676.1	1547.9	1844.6	1912	1935	1997.5	1869.3	1624.5	1562.5	1509.6	1688.8	1502.2	1896.2	1711.2	1560.8	1825.6	1454.4	1719.2
ID 1768	133.044	1.26	0	920	752.9	887.5	772.5	773.1	892.3	696.5	781.6	837	1012.9	903	806.4	657.9	820.1	847.3	1092.6	0	0	0	0	0	0	0	0	0	0	0	0	893.1	935.3	775.5	864.3	751.7	849.1	677.2	775.2	827.4	742.4	650.2	760
ID 3326	155.01	1.26	0	0	317.4	0	0	0	0	0	0	0	0	0	0	0	239	0	0	169.9	0	0	0	0	0	0	0	0	0	0	0	392.3	0	0	0	0	0	0	0	0	0	0	0
ID 3402	155.081	1.26	0	0	258.9	401.4	0	345.2	0	0	0	0	0	0	314.7	0	0	0	0	0	0	0	0	0	0	0	0	0	0	0	0	0	0	0	0	0	0	331	0	0	233.6	284.6	0
ID 3796	162.076	1.26	0	0	0	0	541.6	0	546.2	683	0	0	0	627	0	871	0	0	0	0	0	764.1	773.1	740.2	613.6	0	0	0	748.3	0	0	0	0	0	640.6	0	546.4	0	728.8	0	0	605	0
ID 4600	118.123	1.26	0	0	0	0	0	0	0	0	0	0	0	0	233.3	0	0	0	0	0	0	0	0	0	0	0	0	0	0	0	0	0	0	0	216.6	0	0	0	0	262.1	0	288.3	0
ID 328	186.076	1.27	0	12017.9	12455.5	11934.2	12139.4	12454.7	11376.4	12142.5	11725.2	11352.5	11791.8	11626.6	13947.4	12556.8	12079.8	12493.5	11746.7	11266.8	10629.3	10265	10475.2	10855.6	11153.2	9789.7	10562.2	10380.9	10525.5	9516.7	10829.1	12510	13062.3	12899	12786.9	11758.1	11877.6	13439.3	13340.9	10933	9961.3	11973.6	13130.6
ID 332	222.097	1.27	0	10478.4	11389.5	11861.4	11514.1	11278.6	11323.1	11383.9	12004.4	12319	11631.4	11960.6	12271.3	11863.8	12699.4	12156.4	13875.6	11637.4	11491.2	10687.1	10493.3	11569	11791.1	9506.1	10031.4	11851.6	11427.3	9783.7	10497.2	13746.4	13876.3	13723.2	14052.7	13109.7	13595.9	15004.2	14007.4	13359.6	12187.1	13092.3	13107.5
ID 438	138.055	1.27	0	7314	8169.9	8646.1	8503.2	8176.2	8816.7	8384.3	7747.9	8726.2	8842.6	8779.3	8592.3	8311	8388.2	8149.5	8435	6652.6	6372.5	7433.3	7383.5	6940.9	7251	6123.9	6686.3	7010.1	7262.1	6823.2	6526.9	7342.4	7884.4	7757.5	7820.2	7841.4	6972.2	8238.9	8028.2	7529.4	8386.9	7510.9	8532.7
ID 660	144.065	1.27	0	4000.8	4189.7	4601.7	4039.8	3935.7	3957.5	4235.5	3946.7	4690.6	4047.1	4654.2	4586.1	4391.5	4411.4	4318.4	4588.2	3900.5	4022.6	3332.9	3750.2	4312.5	4059.6	3477	3649	3631.9	3398.5	3395.5	3649.4	4266.6	3983.8	4977.6	4307.1	4796.1	4258.6	4443.1	4612.8	4029.5	4140.2	4431.9	4211.5
ID 925	116.07	1.27	0	2135.8	2199	2437.5	2365.8	2309	2262.4	2209.7	2312.5	2388.5	2197.7	2155.3	2758.2	2640.2	2197.9	2355.8	2841.5	2688.8	2852.5	2394.7	2384.2	2750.6	2710	2599.2	2555.9	2295.7	2770.7	2632	2417.3	2098.2	2661.8	2788.6	2357.4	2898.2	2521.6	2839.2	2563.7	2234.3	1909.7	2262.6	2264.3
ID 1436	223.1	1.27	0	1141.2	1117.7	1365.4	973.5	1324.2	1116.2	1148.4	1333	1037.4	1302.8	1180.9	1155	1526	1138	1466.3	1335.4	1352.8	1049.6	1219.3	1133	997.5	1355.8	1180.7	1275.3	1092.9	864.3	819.1	1080.6	1245.4	1277.5	1415.8	1507.3	1433.9	1149.6	1369.8	1183.7	1086.6	1320.7	1206.4	1375.6
ID 1631	187.079	1.27	0	1018.3	1075.8	1046.1	1318.6	997.3	1175.5	1260	1023.8	1243.9	1073.6	1224.8	1173.8	1046.9	984.9	1058.4	1261.1	824	960.8	899.4	958.3	892.3	1080.6	904.5	964.7	905.6	1047.6	759.5	940.9	952	1183.1	962.3	1023.4	1206.3	1000.7	1129.6	1171.5	1101.5	1113.4	909	1058
ID 1633	159.051	1.27	0	1047.9	968	1164.8	1028.1	966.9	1042.7	903.9	851.1	999.3	758	841	897.3	916.9	1034.2	933.6	766.6	945.2	918.6	971.8	1066.5	1002.7	985.3	1103.9	789.9	1032.7	993.9	936	942.7	674.5	710.6	928.7	994.3	730	902.6	917.4	831.6	841.9	662.5	954.2	1136.6
ID 1805	116.045	1.27	0	828.9	773.6	614.5	925	825.8	691.6	786.9	563.6	747.8	731	597.6	691.4	528.2	688	672.2	760.4	677.2	738.2	802.8	775.4	843.6	523.5	674.2	612.9	341.8	524.3	637.9	555.5	486.8	662.3	572.6	825.8	553.7	565.1	651.8	655.7	588	801	713.8	754.3
ID 2502	564.213	1.27	0	398.7	410.7	315.6	394.1	371.7	350.6	456.8	355.4	355.1	320.4	364.8	560.5	392.4	399.8	400.1	455	275.7	417.9	283.3	318.1	394.6	340.9	315.2	355.3	314.4	320.4	278.5	0	327.4	350.5	465.3	362.9	316.2	274.1	473	415.5	532.2	324.7	405.7	437.2
ID 2687	239.124	1.27	0	341.5	0	243.8	0	410.4	420	290.3	275.3	377.2	279.4	0	353.7	337.4	384.3	0	382	287	249.8	272.5	381.1	345.8	0	0	0	311	0	0	328.3	290	333.7	365.5	392.4	0	0	259	281.3	367.4	0	0	390.9
ID 3291	96.0444	1.27	0	0	377	0	368.6	504.9	309.4	387	478.8	496.9	390	440.3	250.6	479.5	374.8	354.1	383.2	252.3	359.6	0	335.1	422.3	379.2	0	285.3	393.3	464	268.7	0	403.6	0	0	304.6	348.2	290.8	0	267.1	265.7	321.7	0	350.9
ID 3398	170.033	1.27	0	0	282.2	379.4	215.7	198.9	0	0	0	291.9	0	0	0	339.7	0	244.9	0	0	267.8	408.8	0	274.2	0	255	0	212.2	286.9	0	0	0	0	0	368.7	0	0	0	222.4	316.6	353.2	0	0
ID 3845	224.102	1.27	0	0	0	0	302.1	237.6	300.1	0	0	298.6	249.5	0	313.4	0	0	0	0	0	0	0	0	0	0	0	0	0	0	0	0	0	0	0	303.5	0	221.1	0	0	0	221.3	0	0
ID 4664	183.111	1.27	0	0	0	0	0	0	0	0	0	0	0	0	0	205.4	0	0	0	0	0	0	316.8	0	0	0	0	0	0	0	0	0	0	0	0	0	0	0	0	0	0	0	0
ID 5208	330.139	1.27	0	0	0	0	0	0	0	0	0	0	0	0	0	0	0	0	0	0	250.9	0	0	0	0	0	0	0	0	0	0	0	0	0	0	0	0	0	0	0	220.2	0	0
ID 198	204.087	1.28	0	24778.2	24553.3	25398.4	24256.9	24535.3	24318.6	23485.4	25205.1	24819.1	25712.1	25527.3	24824.9	23593.2	25355.2	24952.6	24904.6	21151.8	21375.8	20475.5	21828.1	21786.4	22497.1	21431.5	19931.2	22627	22332	19529.2	20002.5	25987.3	24676.1	26516.3	26092.6	24727.5	25525.5	26116.6	24723.7	21856.2	21143.7	24047.3	22584.1
ID 625	168.065	1.28	0	4231.3	4477.4	4476.2	4217.4	4884.1	4058.9	4487.1	4792.3	4089.7	4075.7	4155.6	4320.6	4411.2	3929.3	5027.7	4677.6	3891.2	4127.9	4342.6	3717.8	3841.5	4025.7	3385.1	3595.8	3546.9	3415.4	3853.8	3550.8	4554.3	4725.6	4986.6	4622.7	4584.1	5169.5	4908.4	4784	4373.4	4160.7	4572.9	5183.2
ID 984	205.09	1.28	0	2062.7	2319.9	2110.1	1940.8	2192.1	1994.9	1875	2086.7	2286.2	2107.8	2239.5	2051.9	2409.9	1954.9	2074.5	2008.3	1896.8	2132.4	1680.4	1996	2187.8	2107.4	1546.7	1586.5	1902.3	1807.5	1472.8	1746.4	2143.4	2219.9	2016.9	2197.9	2379.9	2289.2	2507.6	2448.3	1932.2	2370.6	2284	1984.9
ID 1046	126.055	1.28	0	2094.9	2678.6	2655.8	2612.7	2361.1	2462.6	2669.8	2397.3	2714	2538.4	2317.5	2549.7	2807.7	2295.8	2220.7	2521.7	2101.3	2215.4	2028.8	2275.2	2162.5	2744.4	1987.5	1984.9	2063.4	2099.4	2035.5	1796.3	2418.5	2670.3	2820.3	2660.5	2390.2	2628	2685.9	2630.5	2325.8	2185.9	2285	2663.7
ID 1689	139.058	1.28	0	683.4	742.2	710.6	792.1	649.3	855.9	732.5	639.8	564.7	1027.5	643.6	759.8	724.9	886.4	827.2	546.1	680.2	658.8	724.9	479.4	812.5	639.7	492.2	524.2	539.2	573.8	513.1	699	706.5	705.2	639.2	664.4	705.3	824.6	707	618.3	671.1	567.3	640.9	689.3
ID 2336	206.091	1.28	0	359.6	307.2	284.5	362.5	450.1	425	301.6	0	349.5	375.3	463.6	423.4	473.9	0	0	0	0	377.4	0	452.9	0	463.8	0	285.7	272.1	317.2	0	296	557.3	448.1	569.1	359.8	0	424.4	431.5	435.7	266.9	0	299.7	331
ID 2449	265.111	1.28	0	502.8	500.8	506.3	430.7	484.6	514.3	481.5	483.1	480.8	474.5	512.7	453.1	504.2	479.9	757.3	465.4	496.5	566.4	462.9	478.6	430.9	348.4	555.3	647.7	402	354.5	311.4	276.6	453.7	452.8	483.1	612	443.6	462.7	487	699.1	488.7	502.9	440.3	396.3
ID 3275	169.069	1.28	0	0	414.6	394.5	472.6	0	523.5	344.5	365.8	304.9	544.3	455	410.5	322.7	434.8	0	474.1	0	430.4	353.5	417.9	349.4	561.1	406.5	0	355.7	0	266.7	0	0	0	403.1	520.3	383.8	423.8	464.8	410.6	381.9	466.6	420.8	414.1
ID 3983	98.06	1.28	0	0	0	0	0	225.6	255.6	0	0	0	0	0	0	0	0	0	342.3	0	209.4	0	0	0	0	0	0	242.4	0	0	0	0	0	299.2	0	0	205.9	0	0	0	0	0	0
ID 5337	131.089	1.28	0	0	0	0	0	0	0	0	0	0	0	0	0	0	0	0	0	0	0	0	0	0	343.9	336.7	274	0	0	329.2	0	0	0	0	0	0	0	0	0	0	0	0	0
ID 2396	145.105	1.29	0	480.6	718.1	563.8	586.4	443.6	0	600.9	493.3	477.2	530.7	326.4	566	594.3	476.5	408.5	460.5	1395.7	908.2	1016.1	1199.3	1117.9	1311.9	1260.4	1101.1	823.5	861.7	1363.6	833.9	0	321.9	431.2	333.7	373.1	0	340.8	417.5	0	0	0	0
ID 2425	122.071	1.29	0	448	531.3	568.7	400.4	658.9	696.3	645.1	692	638.7	432.8	601.3	596.8	530.4	308.2	486.7	502.9	539.7	622.8	550.8	480.2	507.8	625	327.1	0	560.1	639.5	614.8	416.4	696.9	537.2	630.7	374.5	509.4	472.8	508.1	665.1	544.3	457	383.4	343.2
ID 4266	144.048	1.29	0	0	0	0	0	0	0	0	289.8	0	0	0	0	310.7	0	261.6	298.7	0	0	0	0	0	0	0	0	293.4	0	0	0	0	0	0	0	464.2	0	0	0	0	0	296.5	0
ID 4599	188.08	1.29	0	0	0	0	0	0	0	0	0	0	0	0	270.3	0	0	0	0	0	0	0	0	0	0	0	0	0	0	0	0	0	0	0	0	0	0	0	0	0	0	202.6	0
ID 10	160.133	1.3	0	309932	311697	318476	316305	314009	305226	311593	310661	321341	305298	308983	320161	325879	305766	309413	311319	286307	284876	277371	280644	279766	290606	267897	275487	292632	280923	259817	271889	307995	296265	308366	290118	291997	296475	292493	293505	303166	274616	294214	306276
ID 195	161.136	1.3	0	26376.6	27417.2	27899.4	27631.3	27345.1	26952.2	27630.2	27231.9	28971	27186.5	27798.1	27072.2	29671.4	26803.8	27476.3	28778.1	25009.3	26285.1	24705.2	25006.2	25983.5	27022.6	23695.1	23345.5	26257.8	25498.9	24527.3	22866.1	27221.4	25382.7	29127.7	26304.7	26648.9	25839	26101.4	26363.5	26396.9	25413	25801.7	28047.6
ID 431	160.158	1.3	0	8244.6	0	0	9356.4	0	0	0	0	0	0	0	0	0	0	0	0	0	0	0	0	0	0	0	0	0	0	0	0	0	7742.2	7999.4	0	0	0	0	8310.2	9537	9896.6	0	0
ID 436	155.118	1.3	0	7658.5	7773.8	7564.5	7332.3	8186.7	7248.6	7302.7	8092.8	7264.2	7285.1	7320.5	8194.4	7571.8	7350	7491.3	7489.9	5120.6	5112.3	5382.7	5134.7	5559.1	5187.5	5480.4	6327	5550.8	5871.9	5849.7	5958.5	929.3	954.3	1245.1	1198	1170.8	1049.1	1349.2	1291	0	0	0	0
ID 523	144.102	1.3	0	5758.8	6067.9	5803.9	5515.8	5458.8	5458.8	5522.8	5995.6	5519.4	5662	4912.4	6114.1	5196.6	5670	6092.1	5772.4	12862.1	13670.9	12698.5	13194.4	13351.9	12873.9	13665.7	13608.1	13015.6	12813.9	13479.3	14516.6	3198.1	3218.7	3415.8	3431	3568.1	3236.7	3211.1	4193.3	3844	3978.7	2928.3	3926.7
ID 904	162.138	1.3	0	2548.7	2251.6	2429.2	2255.3	2043.2	2164.8	2561.7	2026.4	2329.6	2207.8	2039.1	2156.1	2262.3	2291	2222.8	1999.1	1812.4	1916.5	1965.4	2096.9	1959.3	2058.3	1664.1	2201.1	1895.4	1837	1690.6	1987.1	1720.2	1914.7	2326.2	2457.3	2044.5	1953.7	2260.7	2170	2044.9	2456	2136.1	1966.1
ID 1079	156.102	1.3	0	1863.1	2123.9	2205.8	1654.6	2349.6	2216.4	1905.5	2253.9	2306.2	2224.4	2122.2	2061	2305.5	1885.7	2168.1	2144.4	1466.7	1827.7	1978.8	1701.5	1897.5	2019.3	703.6	576.5	1811.8	1862.7	860	649.7	8461	8042.5	5635.8	5144.9	8220.4	8630.9	5940.5	5383	12357.8	11494.2	9517	10229.8
ID 1693	101.06	1.3	0	922.6	1001.9	890.4	955.8	870.5	870.8	949	848	845.5	932	819.6	982.4	888.5	651.3	1073.2	916.6	702.6	971.3	776.9	830.8	958.9	861.3	672.4	947.9	682.5	685.5	994.5	891.6	901.7	885.4	812.3	945.5	737.3	659.2	835.8	910.5	928.4	949.8	1104.6	880.7
ID 1757	142.123	1.3	0	850	1062.9	879.1	827.6	1005	906.4	882.3	890.9	989.8	948.6	907.1	1099.2	826.3	986.7	740	855.8	1440.6	1627.3	1581.5	1842.3	1626	1420.4	372.9	366.3	1715.8	1341.4	410.1	318.5	1810.2	1800.9	1448.8	1358	1848.8	1570.1	1511.7	1453.6	2057.5	2194	1705.9	1845.9
ID 1866	156.121	1.3	0	807	729.3	828.4	718.5	926.2	988.2	703.8	490	907.8	736.1	765.6	665.9	842.6	1030.8	0	664.5	668.8	594.8	490.1	0	767.6	561.6	581.1	516.6	524.9	0	0	0	0	0	0	0	0	0	0	0	0	0	0	0
ID 3122	160.176	1.3	0	0	1443.4	0	1441	1497.3	0	1598.4	1401.1	0	1441.5	1522.8	1729	1578.7	0	1340.1	0	0	1061.2	0	0	0	1180.8	0	0	1239.7	0	801.7	0	0	1351.5	1518.9	1317.6	1230.3	0	1273.4	0	1367	1436.8	0	1991.4
ID 3422	116.107	1.3	0	0	245.6	150.2	357.7	0	0	364.3	0	0	0	0	0	285.8	0	0	0	0	303.1	0	194.3	231.3	0	0	0	0	328.7	0	0	0	0	0	0	0	0	0	0	0	0	0	0
ID 3459	219.05	1.3	0	0	252.4	0	336.2	0	0	239.3	0	0	0	0	0	0	0	0	0	0	0	0	0	0	0	0	0	0	0	0	0	0	0	0	0	0	0	0	0	0	0	0	0
ID 3578	112.076	1.3	0	0	0	417.6	0	0	0	0	0	0	0	0	0	0	0	0	305.7	0	0	0	0	0	0	0	184.3	0	0	0	0	0	0	0	0	0	0	0	0	0	0	0	0
ID 4162	157.105	1.3	0	0	0	0	0	0	0	326.3	0	315.6	0	0	0	0	0	337	0	0	0	0	0	0	0	0	0	0	0	0	0	690.8	969.2	543.4	682.3	721.2	617	623.7	674.6	1158.3	1030.9	860.8	826.1
ID 7	204.123	1.31	0	400046	412910	406283	410990	409582	400795	418113	413120	433751	411981	428031	427597	432313	407987	409945	414779	442025	447486	455290	455183	445748	458998	431050	451723	455958	456105	424150	434834	389239	376724	381870	370552	380713	372999	384354	354223	343468	338467	318007	323087
ID 120	205.126	1.31	0	39058.5	40396.4	39631.5	39241.2	38210.4	37922.2	40074	41196.8	40914.3	39107.8	41305.9	39787.1	44311.8	37484.2	39978.8	41030.2	48170.2	48572.2	45834.5	46569.7	46776.5	48762.3	44499.8	45071.1	48114.8	46113.4	42735.5	44406.6	40981	38830.6	40104	39102.6	40985.2	40261.3	41460.5	39946.6	39136.2	37558.6	34977.9	35101
ID 309	204.151	1.31	0	13129.2	14466.7	14556.9	14711.1	14437.7	14064.6	15373	14493.3	16148.1	0	0	15840	16027.1	14758.8	14645.9	14711.3	16520.5	16741.6	16598.8	16021.1	16652.8	16843.3	15309.4	16064	16227.4	16158.9	14556	15233.8	13206.9	13041.4	13293.3	13027.4	13755.2	12915	14095.6	0	13489	13663.6	11095.2	12420.5
ID 619	206.128	1.31	0	4571.7	4963.6	4667.4	5426.6	5406.5	4854.4	6177.6	5422.4	5479	5132.8	5271.1	5238.3	5355.6	4753.6	5192.4	4511.8	5106.2	5450.4	5249.3	5141.5	5209.5	5233.5	5102.5	5564.5	5540.2	6076.7	5022.2	4984.3	4584.2	4187.6	4465.6	3925.2	4439.8	4522.5	4255.5	4173.1	4249.6	4155.8	3929.5	4708.7
ID 964	204.171	1.31	0	2367.5	2774.6	0	2763.6	2803.5	2592.6	2990.3	0	0	2961.5	3082.8	3246.5	3169.3	2752.9	2646.9	3027.7	3313.6	3276.9	3554.4	3408.7	3576.9	3695.1	3408.1	3478.9	3656.5	3625.7	3154.5	3065.9	2451.1	2225.4	2183.1	2106.5	2390.1	2040.2	2213.5	2635.7	2301.7	2638	1813.8	2422.6
ID 1341	178.086	1.31	0	1243.6	1002.2	973.2	1032.8	1047.7	947.4	886.4	1032.2	943.7	1086.6	911.4	1045.6	948.9	1173.7	1284.3	1020	1047.6	1045.4	1126.7	866.7	1095	1190.8	990.5	1293.8	1059.2	846.6	1222	940.6	1330.8	1243.2	1393.1	1369.5	1104	1224.5	1591.3	1242.1	1606.7	1252.9	1185.5	1450.1
ID 1585	197.128	1.31	0	816.2	1060.9	1004.2	775.7	726.9	1107.6	1026.8	1032.5	1102.2	1035.3	1037	913.8	970.9	830.5	1165.9	971.7	1161.7	1736	1550.1	1294.4	1584.8	1504	2052.3	2018.5	1538.2	1710.7	1889.3	1619	395.6	0	300.1	373.5	556	357.5	379.4	384.1	0	0	0	0
ID 1787	171.113	1.31	0	659.2	954.1	705.1	639.1	775.8	933.8	674.2	810.5	807.6	659.9	833.3	700.9	1087.6	839.7	684.3	659.2	462	374.2	391.8	485.5	414.1	411.1	551	310.8	417.4	388.7	409.8	741.9	0	0	0	0	0	0	0	0	0	0	0	0
ID 2120	282.119	1.31	0	669.6	762.9	562.5	730	645.5	603.2	590	691.3	610.4	629.9	783.4	845.4	666.4	659	435.5	631.9	637.8	839.8	770.7	629.1	676.1	729.5	592.3	619.6	530	711.4	689.2	541.3	479.5	579.1	661.5	574.2	609.8	408.3	696	558.5	635.6	657.7	0	404.2
ID 2205	172.133	1.31	0	306.3	362.9	0	0	0	326.6	0	454.9	219.6	307.9	330.2	0	0	328.8	0	0	0	0	0	276.1	0	311.2	295.7	0	0	0	0	0	0	0	334.9	0	302.5	0	320.1	0	0	0	0	0
ID 2669	192.159	1.31	0	268.9	0	436.9	297.6	224.7	0	369.5	361.8	294.2	297.3	333.2	240.6	389	287.4	0	211.4	0	319.3	282.7	383.9	436.3	0	185.1	0	0	0	284	0	288.4	269	256.4	0	0	324.5	346.6	0	336.3	0	0	370.5
ID 2753	207.131	1.31	0	403	0	0	427.8	0	365.7	409.3	454.2	279.8	320.8	428.6	463	356.8	0	457.1	363.1	478.5	0	524.7	0	435.3	0	483.5	531.2	0	486.1	422.5	672.2	437.5	485.7	0	410.6	0	388.6	446.1	385.8	404.5	310.1	348.2	327.4
ID 2923	217.129	1.31	0	297.7	0	0	284.5	0	0	254.6	0	0	0	0	0	0	0	260.5	0	0	0	0	0	0	0	0	0	0	0	0	0	187.3	0	0	0	0	0	0	293.4	0	0	0	0
ID 3247	150.077	1.31	0	0	408.7	247.7	0	220.7	364.7	235.8	554.7	0	284.3	394.2	0	361.1	578.5	263.8	320.8	353.7	0	272.8	337.8	0	380.6	378.7	366.4	0	0	255.1	449	271.4	309.7	336.1	0	430.2	337.9	344.6	369.7	409.8	440.2	0	0
ID 3293	190.107	1.31	0	0	323.9	0	261.3	349.2	365.4	0	253	0	0	237.4	316	312	320.6	383.9	298.5	333.9	282.6	0	0	356.6	309	0	0	0	0	179.5	0	0	0	388	292.1	0	0	342.3	0	0	352.2	0	221.5
ID 3319	229.154	1.31	0	0	296.7	189.9	0	347.3	304.4	374.1	0	369.9	0	337.7	0	319.5	334.1	390.3	309.8	0	0	0	0	0	0	0	331.4	279.2	0	190.7	0	310.3	0	0	313.5	313.8	214	238.1	278.4	0	403.9	0	363.9
ID 3377	143.119	1.31	0	0	336.9	0	326.2	399.7	270.3	0	357.5	372.5	245.4	419.4	323.8	0	248.6	0	0	370.5	0	0	0	345.6	0	0	245.9	295.1	264.3	293.3	402.5	276.5	0	290.6	346.3	0	0	252.9	336.8	0	0	424.6	0
ID 3666	229.118	1.31	0	0	0	208.5	0	403.5	0	258.8	0	0	0	0	306.4	0	0	0	0	0	0	0	0	0	0	0	329.7	311.3	262.8	0	306.2	0	0	0	0	0	0	0	0	0	0	0	0
ID 3972	134.045	1.31	0	0	0	0	0	436.7	0	0	0	0	266.4	0	0	0	0	0	0	0	0	0	0	209.1	0	0	0	0	0	0	0	0	205.5	0	0	0	0	0	243.1	360.4	0	0	0
ID 4171	177.048	1.31	0	0	0	0	0	0	0	343.5	0	0	0	0	0	0	0	0	0	0	0	0	0	0	0	0	0	0	0	0	0	0	0	0	213.8	0	0	0	0	0	0	0	0
ID 4229	204.194	1.31	0	0	0	0	0	0	0	0	606.5	0	0	0	0	0	0	519.4	0	0	0	0	735	773.7	802	746	0	685.2	787.7	0	0	456.4	0	0	0	0	450.9	531.4	498.9	0	0	0	0
ID 293	157.024	1.32	0	14807.1	14332.1	14843	14035.2	14563.6	14901.3	12749.4	12909.2	14161.7	13904.5	13558.7	13681	13216.7	13198.8	13107.8	14395.5	12922.9	13434.4	12768.2	13237.4	14291.8	13359.3	12754.5	13235.1	13358.8	12986.5	13089.7	13581.4	14478.7	15776.4	13941.6	14129.1	12904.1	13548.4	13497	13735	15498.1	14262.2	14323.5	14083.9
ID 2040	158.027	1.32	0	767.8	802	783.2	649.8	778.5	943.9	814.8	742.8	785.1	793	1085.7	838.3	826.6	927.5	660.2	833.7	697.4	835	985.4	807.1	704.2	784.8	671.3	840.8	896.4	626.1	923	795.8	830.5	813	926.2	793.3	807.2	840.9	926.8	922.4	1059.8	1046.7	1037.5	905.7
ID 2623	111.019	1.32	0	302.5	0	372.5	0	523.6	0	354.3	0	0	345.6	379.7	423	363	0	0	0	347.6	330.5	376.2	336	304.2	0	391.5	307.8	158.9	0	0	391.7	0	254.5	341.7	288.3	0	0	0	257.6	0	211.2	0	0
ID 2879	164.092	1.32	0	306.1	309.1	318	425.1	0	330.9	305.1	415.8	379.1	0	0	0	0	0	0	426.1	392.8	0	0	0	0	469	0	0	0	0	0	0	0	0	0	0	0	0	0	351.5	0	0	0	0
ID 3228	241.154	1.32	0	0	462.1	440.4	0	0	0	0	0	408	0	483.6	0	543	454.7	488.3	0	397.4	391.6	0	0	0	0	0	382.8	351.6	311.5	0	334.1	0	442.7	392.2	378.6	372.6	0	385.9	0	0	0	347.5	0
ID 3437	159.029	1.32	0	0	264.7	0	0	0	0	0	0	0	0	0	360.3	0	298.4	0	266.2	0	359.5	0	181.6	0	0	0	0	297.4	0	237.6	0	0	0	0	0	0	0	337.8	0	258.6	0	0	284.7
ID 3811	139.014	1.32	0	0	0	0	403.6	0	0	421.6	534.3	0	579.7	0	0	0	0	0	0	452.7	0	0	470.8	0	0	0	0	0	0	363	366.1	0	0	0	254.5	353.7	0	0	303.8	295.1	0	0	0
ID 1153	244.092	1.33	0	1785.1	2082	2389.6	1827.3	2000.9	1987.1	1929.1	1724.1	1981.6	2167.2	2173.1	2364.8	1925.4	1857.3	2026.7	1867.3	1836.4	1840.4	1810.8	2035.4	1706.4	1901.5	2228.1	2450.4	2146.8	1853	2034.6	2394.1	2213.6	1866.4	1968.4	1760	2198.6	2145.1	1734.4	1972.8	1671.3	2287.9	1963.4	1913.6
ID 750	112.05	1.34	0	3283.5	3491.3	3760.9	3116.5	3055.5	2945.6	3079.5	3002.9	3249.5	2972.7	2915.1	3183.6	3234.1	2728.5	3026.1	3010.6	3518.3	3977.8	3429.8	3490.4	3397.5	3389.7	3410.6	2987.8	2867.3	3657.1	3249	3240.1	3203.7	3080.5	2929.8	2836.8	3792.3	3706.8	3036.4	3077.4	3148.4	2952	3217.1	3207.7
ID 3444	245.095	1.34	0	0	273	0	0	0	0	262.3	0	0	343.2	0	0	0	0	0	0	0	0	0	0	0	0	0	334.2	0	0	0	0	0	0	263.2	0	0	0	0	0	0	0	0	0
ID 3563	203.139	1.34	0	0	0	402.6	0	0	0	0	0	0	0	0	0	0	0	0	0	0	0	531	0	0	0	0	0	0	420.9	0	0	0	0	0	0	0	0	0	0	0	0	0	0
ID 1090	130.086	1.35	0	1783.4	1731.9	1834.4	1589.5	1426.3	1508.4	1519.1	1625.2	1915.1	2043	1473.4	1707.4	1863.8	1587.8	1905.3	2104.3	3253.2	3467.4	3620.2	3697.8	3558.2	3186.9	4268.4	4082.6	3603.6	2969	4076.2	4175.2	1434.1	1239.3	1522.6	1339.5	1287.2	1477.1	1981.9	1675.1	1252.1	1119.9	1128.3	1109.1
ID 475	158.118	1.36	0	6730	6935.2	7888.2	6885.6	7499.7	6846	7854.9	7631.7	7549.6	6680.7	7623.8	7517.4	7876.7	6992.4	7478.7	7278.7	16862.8	17887.8	17612	17630.9	17543.8	17768.7	16975.3	17426.2	17428.8	17369.8	16219.3	16401.6	1321.9	1356.5	2184.7	1818.7	1302.7	1628.1	1910.8	1694	1783.5	1802.6	1356.7	2102.3
ID 1098	260.053	1.36	0	1892.8	1977	1915.5	1350.4	1719.2	1793.9	1380.5	1478.9	1640.3	1696.5	1629.8	1737.6	1286.3	1492.8	1663.6	1657.8	1836.5	1273.2	1311.1	1771.2	1416.8	1617.3	1527.3	1246.5	1530.8	1412.9	1419.3	1518.5	1777.9	1833.6	1686	1777.4	1360.4	1420.1	1721.8	1980.5	1294.9	1411.5	1182.9	1787.4
ID 1466	86.0965	1.36	0	1070.6	836.4	1130.3	1142.7	1046	939.1	849.2	921.9	1110.5	981.2	972	773.5	1137.1	983.5	852.7	802.3	1064.9	1210.2	893.4	1233.4	1030.8	1306.5	760.8	886.4	963.2	1017.2	959.2	977.8	829.9	865.4	838.6	799.9	786.8	997.7	707	785.7	906.7	887.4	1083.1	889.2
ID 1872	159.121	1.36	0	686.2	560.2	548.5	607.9	715	688.2	567.9	635.6	551.5	570.2	586.7	712	546.3	641.4	604.9	554.7	1551.7	1339.8	1507.5	1253.5	1477.2	1892.6	1347.8	1819.1	1689.7	1491	1424.3	1536.8	0	0	0	0	0	0	0	0	0	0	0	0
ID 2757	300.12	1.36	0	356.7	0	0	0	281.3	0	283.9	364.8	0	344.5	347	429.3	411.1	384.9	292.7	0	324.1	0	344.2	328.4	421	297.3	357.5	0	0	0	0	0	0	0	331.6	422.9	267.3	0	0	0	335.6	0	0	0
ID 4667	209.056	1.36	0	0	0	0	0	0	0	0	0	0	0	0	0	237.4	0	0	0	0	0	0	0	0	0	0	0	0	0	351.5	0	0	0	0	0	0	0	0	0	0	0	0	0
ID 2097	202.18	1.37	0	525.9	436.7	614.8	554	529.4	517.4	460.5	640.1	566.3	416.8	502.1	744.8	492	644.9	716.8	825.5	0	526.6	512.7	815.3	497.7	381.4	0	0	693.6	448	0	499.6	604.5	0	597.2	1548.7	567.3	516.7	681.1	1414.8	527.5	0	425	0
ID 2056	228.098	1.38	0	660.3	584.9	645.8	815.5	652.2	641.4	494.4	517.9	741.1	664	669.8	780.4	594.5	728.2	570.2	520.9	744.9	690.2	638.8	999.2	798.8	601.3	523.4	781	652.4	714.1	544.3	641.2	656.1	508	527.6	712.5	592.7	582.9	718.7	517.5	532.3	394.5	453.8	452.2
ID 3336	460.202	1.39	0	0	326.9	0	0	0	263.9	0	242.2	0	0	0	0	0	315.9	0	451.6	0	0	289.7	293.1	259.5	0	0	260.9	0	275.9	0	0	0	0	0	0	0	0	0	0	0	0	0	0
ID 4211	248.149	1.39	0	0	0	0	0	0	0	0	1472.2	0	0	1490.7	0	1447.6	0	1349.8	0	0	0	0	0	0	0	0	0	0	0	1515.8	0	0	0	0	0	0	0	0	0	0	0	0	0
ID 4225	142.086	1.41	0	0	0	0	0	0	0	0	469.4	427.5	0	478.8	0	0	513.1	0	0	0	0	0	0	0	0	0	0	0	0	0	0	0	0	0	329.8	0	0	0	341.7	0	0	0	0
ID 3555	291.951	1.42	0	0	0	463.1	0	0	0	0	0	0	0	0	0	0	0	0	0	0	0	0	0	0	0	0	0	0	252.6	0	0	0	0	0	0	0	0	0	0	0	0	0	0
ID 5175	226.082	1.42	0	0	0	0	0	0	0	0	0	0	0	0	0	0	0	0	0	0	267.5	0	0	0	0	0	0	0	0	0	0	0	0	0	0	235.4	0	0	0	0	0	0	0
ID 63	118.086	1.46	0	4473	4728.3	5162	4898.6	4727.9	5026.6	3766.6	4800.1	4703.1	4517.7	4634.9	4520.7	4373	4142.4	4054.8	4376.7	3302.9	4017.3	4123	3842.1	4315.4	3901.2	3758.6	3785.7	4017.5	4103.4	4053.9	3739.3	3845.2	3661.3	3772.9	3795.7	3652.2	3302.5	3782.1	3823	3358	3324	3553.4	3056.7
ID 2012	262.128	1.46	0	479.5	523.6	672.3	0	560.8	445.5	0	0	625.8	0	0	0	0	404.1	0	0	0	0	0	0	0	0	0	0	547.1	0	452.1	0	494.5	0	733.5	482.1	432.2	0	0	0	0	0	0	0
ID 3346	268.946	1.47	0	0	300.4	0	363.6	369.1	0	0	377.5	382.6	0	510.3	0	429.7	279.4	317.5	540.5	0	0	363	369.6	392.7	504.8	0	0	320.6	379.5	0	0	517.8	356.7	0	434.3	0	0	0	534	497.3	294.6	412.6	0
ID 3876	252.972	1.47	0	0	0	0	314	0	0	0	0	0	0	0	0	0	0	0	0	0	0	0	0	0	0	0	0	0	291.5	0	0	0	0	0	0	0	0	0	0	0	299.3	0	0
ID 379	230.99	1.48	0	10384.1	9297.5	10446.6	10043.2	9825	10428.6	9994.1	9992.3	10397	9754.5	10176.3	9761.8	10316.5	10037.2	10265.5	9313.4	8804.1	9120.8	9785.1	9866	9089.3	9296.7	9303.1	9644.6	8893.7	9073.9	9374.9	9774.4	8858.3	9312.2	8825.9	8586.2	9434.8	7997.8	8606.6	8068.9	8305.2	8810.5	7343.1	8063.4
ID 1018	111.007	1.48	0	2116.1	2065.2	1959.7	2020.7	2131.1	2299.8	1547.6	1870	1877.9	1927.5	2049.3	1979.7	1808.3	1893.1	2056.1	1595.4	1769.7	1943.4	1463.1	1798.3	1837.8	2206.6	1619.9	1977.3	1511	1554.4	1861.4	1897.9	1797.6	1671.4	1752.7	1507.7	1563.5	1713.7	1541.5	1700.6	1575.9	1520.8	1300.6	1336
ID 1769	231.993	1.48	0	706.9	821.7	598.2	656.4	631.1	770.9	637.8	592.9	884.1	726.1	646.9	697.9	699	717.1	804.4	747.9	775.2	670.6	601.9	727.4	789.8	709.1	601.6	620.2	595.2	645.6	637.9	601.9	737.5	543.6	640.3	692.8	526.2	542	776.8	777	770.7	628.1	525	668.3
ID 323	210.061	1.49	0	12094.2	11911.7	12764.8	11453.9	12422.8	11828.3	11957.2	11014.8	11358.5	10757.1	11323.4	11039.2	10813.2	11200.1	10313.9	9957	9990.5	10245.1	9863.1	9345.6	9902.7	10473.7	9573.2	10153.9	10027.1	9588.3	9300.4	11080.9	10470.5	9019.7	9504.3	8842.2	9814.9	8924.3	9799.8	9823.5	10046.3	9228.9	8580.1	8962.1
ID 346	175.024	1.49	0	11196.2	10960.1	11607.6	11429.2	11226.3	10760.5	10710.1	12012.8	11363.6	10784.5	11228.4	11502.2	11314.1	10682	10351.8	9799.6	9441	9690.4	9157.6	9588.5	9251	9346.4	9858.4	9953	9469.2	9246.5	9141.1	9837.7	8654.1	8233.7	9027.1	8189.2	9034.5	8461	8477.6	8205.1	8314.9	8308	7551.6	7635.5
ID 349	193.034	1.49	0	10807.8	10536.3	11862	10629.6	11234.2	10903.4	10033.7	9872	10959.6	10364.6	10377.7	10715.1	10983.3	9476.5	10307.6	9729	9007.2	9765.3	9048.6	9729.7	9863.4	9835.3	10045.1	10558	10008.2	9614.4	8905.6	11204.2	9492.9	9128.1	9596.6	8230.2	9653.6	8865.7	8867.5	8485.3	7814.6	7551.6	7733.6	7010.6
ID 398	215.016	1.49	0	9408.9	9820.5	9961.1	8421.7	9352.7	8401.6	8927.2	9182.8	8393.9	8701.2	9097.4	8698.4	9046.1	8689.9	8706.6	8149.5	7435.6	7717.7	8323.9	7511.4	7399.1	7314.1	7437.2	7675.8	8007.6	7109.9	7243.1	7740.3	7437.7	7170.2	8040.3	6714.6	7150.7	7062.5	6888	6148.9	6352.9	6412.6	5686.9	6754.1
ID 626	168.065	1.49	1	1602.8	2190.4	1682.2	1876.9	1854.7	1750.4	1902.3	1871.6	1849.6	1603.4	1785	1582.8	1753.6	1727.1	0	1757.4	1504.2	2050.1	1775.1	1645.3	1868.2	1862.8	1564.5	1519.3	0	1566.9	1594.5	1649.4	1652.4	1676.7	1901.1	0	1814.5	1839.6	0	1785.5	1787.8	0	0	1572.3
ID 680	139.003	1.49	0	3975.7	4108.2	3968.1	4065.9	4062	3646.7	4238.5	3703.9	3139.8	3549.7	3543.9	3496.9	3837.3	3933.3	3842	3370.6	3251.5	3787.2	3308	3155.4	2878.6	3189	3358.3	3525	3149.5	3494.1	3276.5	3200.2	2686.5	2670	3208.7	2915.8	3204.5	3047.7	3096.9	2635.8	2611.9	2338.9	2230.1	2185.6
ID 780	129.018	1.49	0	3149.7	3441.3	3335.8	3212.9	3358.4	3074.2	3485.5	3469.1	3137	3016.1	3326.3	3218.7	3340.6	2942.1	3654.4	3105.8	3507.4	3205.6	3037.3	2510.9	2559.7	2924.3	3022.8	3232.2	3246.3	2857.7	3248.9	3389.9	3044.6	2608.3	2744.5	2712.1	2903.8	2837.3	2989.3	2993.3	2738.7	2763.5	2416.5	3168
ID 792	147.029	1.49	0	3341.1	3017.7	3105.3	3068.9	3821.6	3200.5	3615.1	3221.5	3080.8	3139.4	3713.8	3252.6	3297.3	3065.4	3082.2	2455.7	3263.9	3141.2	2662.3	2968.9	2680.6	3309.1	3245.7	3086.9	3233.3	2954.5	3314.7	3356.8	3374.4	2595.3	3222.3	2899.9	3131.6	3136.8	3651.2	2818.7	3265.6	2977.1	2780.2	3487.7
ID 1627	176.027	1.49	0	990.6	946.7	680.7	897.2	940.2	806.8	821.2	917.6	756.5	969.4	827.4	855.4	767.6	770	895.8	728.8	727.3	577.5	827.3	651.7	823.9	707.9	772.5	840.2	1115.8	820.6	636.9	762.7	691.3	615.4	547.9	809.5	540.1	679.4	526.8	605.5	465.6	669.3	795.9	781.7
ID 1673	211.064	1.49	0	885.7	867.1	721.5	1076.9	815.5	746.3	861.8	1019.2	872.8	733.3	1023.6	906.4	871.2	776.3	953.7	751.1	876.6	706.4	933	980.9	700	987.2	826.2	892.2	856.5	715.8	748	771	691.2	946.9	748.4	764.1	804.4	684	734.9	840.5	711.4	875.6	657.7	777.1
ID 1686	130.05	1.49	0	455.8	492.3	448.8	428.1	509.3	561.7	552.4	0	522.6	517.9	411	395.5	407.4	409.4	446.7	401.7	509.9	478.9	555.7	465.6	554.2	0	437.5	483.3	483.2	506.7	438.1	447.3	349.7	0	0	428.4	445.7	457.1	422.9	0	376.1	550.1	0	396.7
ID 1776	194.038	1.49	0	869.6	840.6	625.2	793.7	777.6	841.7	798.2	783.9	688.2	609.1	628.3	886.7	836	722.7	741	537.1	809.9	559.8	553	633.1	613.2	735.5	498.4	607.3	654.7	643.9	734.2	786.4	796.5	545.8	537.2	667.1	747.2	565.4	572.7	645.8	443.4	631.2	717.4	574.9
ID 1845	232.989	1.49	0	841.8	812.8	970.3	895	999.2	821.6	759.5	676.7	840	840.5	704.1	724.1	889.3	889.7	694.3	827.7	873.1	810.4	695.6	847.4	701.5	661.9	682.5	785.3	807.8	803	712.7	742.6	607.7	653.3	674	705.9	803.3	730.5	610.5	779.5	828.1	759.1	652.3	633.7
ID 2036	216.02	1.49	0	523.2	603	671.5	661.6	578	552.4	628	680	758.9	621	541.9	606.3	609.6	602.9	508.2	632.8	664.4	526.6	581.5	541.4	367.6	459.6	462.4	582.5	437.3	558.1	533.8	672.6	584.5	436.2	528.6	586.1	656.2	706.9	542.7	608.9	341.3	524.8	610.3	509.7
ID 2589	140.006	1.49	0	353.6	0	344.1	234	0	0	0	0	0	0	0	213.1	259.2	325.3	281.2	0	0	332.3	0	0	0	0	202.4	0	0	0	253.1	0	0	265.1	0	0	0	0	0	254.9	0	0	0	0
ID 3451	130.022	1.49	0	0	192.5	0	317.5	266.5	0	0	0	0	357.5	0	279.8	0	266.6	0	257.9	0	0	298.4	0	0	0	0	224.9	241.1	0	0	157.4	0	0	0	0	0	0	213.2	233.8	0	0	0	0
ID 3669	195.038	1.49	0	0	0	252.5	0	0	0	0	0	271.8	0	236.8	0	0	0	0	0	0	245.9	0	0	0	0	0	0	0	0	0	0	0	0	0	0	0	0	0	0	0	0	0	0
ID 4108	407.044	1.49	0	0	0	0	0	0	314.6	209.4	0	0	0	0	0	0	0	0	0	0	0	0	0	0	0	0	0	0	0	0	0	0	0	0	0	0	0	0	0	0	0	0	0
ID 5526	165.04	1.49	0	0	0	0	0	0	0	0	0	0	0	0	0	0	0	0	0	0	0	0	0	0	0	0	0	0	0	0	0	0	0	203.3	0	0	0	0	0	0	0	229	0
ID 3017	423.015	1.5	0	206.1	211.6	0	0	0	244	0	178.5	0	0	293.9	247.4	0	0	249.5	0	366.5	0	0	0	188.6	0	0	225.4	0	0	0	0	0	0	0	0	0	0	0	0	0	0	0	0
ID 4346	212.066	1.5	0	0	0	0	0	0	0	0	0	253.4	0	0	0	0	0	0	0	0	0	0	0	0	0	0	0	0	309.6	0	0	0	0	0	302.4	0	0	0	0	0	0	0	0
ID 4629	157.013	1.5	0	0	0	0	0	0	0	0	0	0	0	0	0	1404.7	0	0	0	0	0	0	0	1393.9	0	0	0	0	0	0	0	1901	0	0	0	0	0	0	0	0	0	0	0
ID 5361	148.035	1.51	0	0	0	0	0	0	0	0	0	0	0	0	0	0	0	0	0	0	0	0	0	0	0	294.1	0	0	0	0	0	0	0	0	0	0	0	0	0	0	0	265.4	0
ID 737	248.149	1.52	0	2974.9	2896	2670	3090	2746.7	3255.8	3015.3	3103.1	3535.7	3021.8	3442.6	2903.5	3529.2	2511.1	2983.4	2440.1	3183.3	3076.4	3149.2	3030.3	3033.4	3332.3	2922.3	2791.3	3516.4	3201.5	2768.8	2437.2	2667.5	1978.4	2367.8	2191.3	2304.4	2130.2	2642.5	2326.8	2018	1930.4	1929.9	1756.8
ID 1782	131.034	1.52	0	694.1	788	781.4	750.3	886.7	786.6	892.2	1062.9	676.4	687.3	955.5	792.4	845.2	665.7	668.2	751.8	612.1	688.8	540.9	742.8	836.3	794.4	838.2	661.9	618.3	625.6	724.5	562.4	687.7	743.1	503.4	667.1	611.9	773	731.8	672.1	702.2	869.6	511.6	490.9
ID 3200	249.152	1.52	0	0	522.1	494.6	0	528.9	631.2	401.2	364.1	464.9	0	0	0	0	0	421.9	0	0	0	0	0	0	0	0	0	0	0	0	0	0	0	0	0	0	0	0	0	0	0	0	0
ID 679	150.056	1.53	1	3628.4	4140.7	3883	3769.9	4189.6	4002.3	3520.4	4152.1	3769.8	4196.3	3537.7	4819.8	4351.6	3617.1	3785.8	4014.3	3496.8	3544.3	4236.9	3585.9	4286.1	3789	3619.4	3766.2	3776.3	4097.4	2807.1	3367	3580.5	3684	3613.4	3703	3972.5	3786.3	3741.4	3755.7	3319.9	2997.3	2543.7	2623.4
ID 3354	133.032	1.53	0	0	322.9	0	0	0	0	0	161.9	0	0	225.8	0	0	0	0	0	0	0	0	0	0	223.5	0	0	0	0	0	0	0	0	0	0	0	0	0	0	0	0	0	0
ID 707	132.102	1.54	0	2981	3047.9	2949.6	3384.2	3316.9	3132.9	2813.3	2948.2	3040.3	3239.6	3233.2	2635.4	3283.4	2290.2	2617	3034.8	3234	3152.8	2743.6	3310.6	3393.4	3445.5	3265.5	3827.1	3997.8	3240.5	2833.4	3224.2	3091.3	3189.8	3098.7	2798.2	2795.9	2751.8	3088.7	3007.4	2364	2656.2	1958.2	2222.6
ID 4086	133.105	1.54	0	0	0	0	0	0	351.2	0	0	0	0	0	0	0	0	0	0	0	363.3	0	0	0	0	0	405.2	0	220.2	0	0	0	0	0	0	244.3	0	0	0	300.4	0	0	0
ID 2021	151.06	1.55	0	581.3	839.2	618.4	632.3	702.2	630.9	573.2	737.2	558.9	606.6	782.2	668.9	717.1	724.5	538.9	649.9	570.8	624.9	664	754.2	753.1	742	510.8	727.6	0	595.7	641.8	805.4	553.1	682.8	621.3	0	571.9	581.2	860.8	706.4	574.5	0	587.7	531.6
ID 2047	182.08	1.55	1	597.5	821.1	678.5	699.6	613.1	772	702.9	0	633.6	709.1	747.6	696.2	584.7	819.3	659.5	695.1	673.6	523.6	645.6	671.9	735.9	588.1	0	719.6	574	591	583.9	688.5	530.6	764	642.6	593.7	682.4	545	579.4	474.1	635.5	650.6	528.5	557.5
ID 2848	189.123	1.55	0	270.5	280.2	0	0	0	255.6	0	404.5	0	0	0	0	295.2	240.4	0	0	0	260.1	355.4	0	544.6	364.9	0	0	289.3	347.1	0	0	0	0	0	0	0	0	0	0	0	0	0	0
ID 3544	136.076	1.55	0	0	0	433.6	316.2	0	0	0	0	441	547.3	0	405.1	351.5	355.9	0	0	0	380	0	0	374.2	0	303	345.6	309.4	301.8	296.3	0	320.8	0	0	0	0	330.3	315.3	0	0	0	0	295.3
ID 5394	158.082	1.55	0	0	0	0	0	0	0	0	0	0	0	0	0	0	0	0	0	0	0	0	0	0	0	0	0	226.9	0	0	0	0	330.8	0	0	0	0	0	0	0	0	0	0
ID 5541	222.124	1.55	0	0	0	0	0	0	0	0	0	0	0	0	0	0	0	0	0	0	0	0	0	0	0	0	0	0	0	0	0	0	0	0	0	0	0	301.2	290.5	0	286.6	0	0
ID 125	218.139	1.56	0	34224.2	35043.3	34202.4	32925.6	33785.4	33957.7	34705.8	34877.3	35755.6	34713.2	34627.3	36321.1	35764.4	32472	32824.8	32638	34565	37569.2	39156.9	38999.7	38972.1	37557.3	34071.8	35002.2	40199.8	37903.8	32096.7	32349.8	29232.3	29077.3	33171.1	32576	28975.7	29837.3	34213	32099.4	34594.5	34709.8	28641.1	35172.8
ID 274	169.036	1.56	0	17247.3	17315.5	17999.9	16567.3	17283.5	16196.7	15988.5	17126.7	15670.4	15509.7	14296.8	15205.3	15331.8	14167.2	13885.2	13888.4	15200.2	17104.3	14282.2	14477.6	14829.5	14338.8	11388.5	12207.6	14063.7	14127.3	11842.9	11645.9	12138.9	12354.1	13098.3	13799	12889.6	11735.5	13565.3	12147.4	13159.9	11703.1	13258.6	12795.7
ID 504	220.118	1.56	0	6557.6	7467.1	7085.8	7042.8	7514.8	7389.4	7395.1	7343	8088	7573.7	7734	8262.5	8106.4	8331.4	7604.7	8297.1	9132.5	9296.9	10878.3	10434.8	9915	9924.6	10218.4	11359.7	11844.8	11491.3	10726.4	11429.3	10589.8	10304.2	12702.6	11138.2	10456.9	10748.6	11887	11251.4	10516	10244.9	8815.6	10514.3
ID 554	123.055	1.56	1	4952.6	5602.5	5381.5	5105.5	5368.9	4639.9	5018.7	5901.7	5336	5442.2	5269.6	5406.8	5443.5	4727.4	5011	5361.3	5214.1	5107.1	6055.9	5585.2	5282.2	5599.7	5154.1	5625.4	5944.2	5660	5313.4	5381.9	5569.5	5817.2	5824.3	5155.9	5381.8	5435.1	6231.5	6012.4	6172.3	5943.6	4324.6	5025.2
ID 706	219.142	1.56	0	3499.9	3550.5	3638.6	3648.2	4247.8	3959.2	3959.5	4122.5	4245.5	3909.1	3489	3530.5	4285.9	3769.2	3554.1	3609.1	4020.2	4108.6	3864.6	4758.3	4494	4888.5	3878.1	3592.9	4301.9	4123.4	3835.9	4300.1	3856.4	3506.1	3918.3	3913.1	3707	3885.6	4255.4	3542.6	4133.5	3682.6	3575.5	3296.5
ID 833	113.034	1.56	0	3013	2977.2	2864.8	2933.5	3594.9	2641.8	2765.8	2768.2	2932.2	2941.7	2754.1	3450	2524	2702.4	2865.8	2660	2098.8	2453.7	2695.1	2430	2915.2	2854.6	2270.1	2574.5	2684.4	2877.9	2497.7	2348.5	2433.8	2586.5	2777.2	2988.4	2132.7	2334.4	2577.1	1977.6	2680.9	2622.5	2101.3	2705.8
ID 1096	262.165	1.56	0	1628.8	1770	1863	1534.7	1633.1	1288.9	1697	1727.2	1674.9	1727.3	1913.1	1604.3	1870.3	1440.2	1739.2	1703.8	2032.5	1583.1	1940.5	1853.9	1498.9	1867	1891.8	1910.3	1860.7	1734.5	1763	1494.7	1488.3	1572.4	1908.1	1622.9	1472.1	1567.9	1782	1420.6	1721	1215.2	1500.4	1699.7
ID 1456	170.038	1.56	0	1081.3	1164.1	1352.7	1257.3	1057.8	1049.6	1007.7	1119.6	799.8	841.9	867.9	1124	880.9	1026.9	1004.9	832.4	972.9	1137.8	1024.5	932.6	787.6	905.5	686.9	761.2	786.3	1007.9	498.1	722.1	759.7	670.4	615.3	691.8	845.9	675.8	931	847.1	707.9	777.2	737	907
ID 1624	221.121	1.56	0	747.1	753.4	833.2	868.6	809.3	686.8	691.3	783.6	655.5	746.1	942.9	909.1	896.3	1003.2	958.7	835	1046.9	1075.5	803.9	1088.6	905.4	1142.8	810.6	1103.4	1006.6	1020.1	1108	889.2	1007.3	1093.5	1088.9	1160.6	1105.9	1150.8	1175.9	1013.3	1278.9	1245.8	1164.6	1079.3
ID 1663	257.113	1.56	0	979.7	893.3	909.4	853	1086.5	807	867.3	1047.2	1047.8	831.8	906.5	1069.2	1127.2	740.8	813.1	949.8	987.4	1188.3	808.6	840.4	731.1	859.3	741.9	823.7	898.3	838.5	886	900.9	1019.3	865.2	882.2	990.3	798.2	1009.1	891.6	1032.8	1081.6	927.7	771.4	693.3
ID 1688	139.05	1.56	0	717.8	680	678.5	731.2	803.5	693.5	588.6	576.9	742.2	691.4	679.5	719.6	885.1	849.9	732.8	657.8	766.3	969.9	790.3	742.9	751.6	729.6	787.3	808.5	678.5	781.8	930.1	820.2	772.1	0	590.7	830	867.2	649.9	784.4	563.2	701.8	805	606.1	524.9
ID 1770	159.065	1.56	0	739.6	754.5	674.9	890.1	642.9	933.1	664.1	842.3	791.8	698.8	719.1	733.2	686.3	858.4	944.2	784	831.8	778.8	857.4	824.3	786.8	898	694.9	1039	746.5	721.6	676.8	609.7	654.2	666.4	1161.3	784.1	658.6	818.5	987.6	851.2	870.2	794.2	750.5	654.4
ID 2239	167.074	1.56	0	524	0	609.6	473.1	387.5	432	453.1	566	507.1	0	0	576.5	381	388.4	518.2	445.8	449.4	0	488.9	450.3	605	0	492.8	452	452	459.1	0	483.3	493.4	390.7	413.2	0	480.9	368.2	493.6	392.8	501.3	503.5	0	487.4
ID 2329	166.051	1.56	0	508.3	601.6	512.7	403.3	501.9	458.5	717.9	461	490.7	770.1	617.8	469.7	517.8	671.7	472.4	493.6	509.7	430	513.4	619.2	609	768.1	439.1	474.7	631.9	488.3	370.7	616.9	490.5	564.6	537.2	526.8	458.8	518.1	537.6	529.5	545.5	545.2	508.1	359.1
ID 2365	202.107	1.56	0	560.2	494.3	670.3	570	0	0	655.3	524.2	534.5	475.6	687.9	619.4	732.5	707.8	499.3	674.6	715	728.9	717.2	506.2	711	629	791.8	774.3	820.5	788	841.2	882.8	604.4	795.5	938.1	952.2	874.9	590.9	980.4	1071.5	809.4	798.5	515.8	823.6
ID 2391	196.097	1.56	0	465.4	467.1	420.2	440.8	633.8	425.7	672	453.2	387.6	406.8	494.6	539.7	663.6	510.2	495	504.5	0	0	0	0	0	0	0	0	0	0	0	0	538.9	447	531.4	538.9	395.1	404.3	654.9	486.3	415.5	561.7	422.5	377.5
ID 2694	160.097	1.56	0	356.2	443.9	272	447.4	0	347.1	465.8	519.8	399.3	363.3	339.3	370.2	0	0	319.2	410.1	0	0	0	0	0	0	0	0	0	0	0	312.3	562.1	409.4	389.9	384.8	346	474.4	452.9	424	672.5	433.3	449.8	0
ID 3207	245.077	1.56	0	0	599.8	648.3	481.1	507.4	445.5	465	553.4	464.8	617.6	550.7	418.6	565.5	570	459	523.3	523	454.8	432.5	442.2	557.6	679.1	469.5	448.4	481.1	638.3	592.8	407.7	0	464.2	638	549.7	485.2	454.2	606.9	526.2	531.6	552.1	597.6	488
ID 3267	184.097	1.56	0	0	370.9	0	435.6	0	359.6	0	499.6	519.4	0	0	0	557.4	0	417	457.8	307.9	387.3	444.8	512.4	0	609.6	209.1	507.1	0	579.4	0	472.8	410.4	467.7	438.1	459.7	527.7	404.4	435.2	411	438.7	309.8	328.9	395.4
ID 3564	220.143	1.56	0	0	0	526.1	0	634.3	628.2	0	589.8	598.6	521.9	0	0	551.3	595.1	580	0	611	0	538.4	587	0	577.4	0	559.7	0	0	0	0	0	0	0	511.2	666.7	0	0	0	0	647.6	0	0
ID 3585	241.154	1.56	0	0	0	479	460.3	496.5	429	586.5	556.8	0	367.3	454.8	594	0	515.1	0	447.2	484.4	0	646.4	389.4	0	0	0	433.2	497	0	0	425.9	377.9	0	407.6	521.1	0	529.3	0	0	286.7	479.9	0	0
ID 3624	229.154	1.56	0	0	0	395.3	364.9	339.5	0	334.3	0	0	334.3	0	0	371.7	274.6	0	370.2	295.6	320.2	284.3	0	0	0	0	333.3	352.8	0	354.6	338.6	0	399.1	424.9	390.8	0	0	0	0	0	328.3	328.7	0
ID 3825	125.061	1.56	0	0	0	0	456.2	0	0	0	0	0	0	0	0	0	0	0	0	0	0	0	0	0	0	0	0	0	0	0	0	0	0	0	0	0	0	0	0	0	0	0	358.2
ID 4107	158.154	1.56	0	0	0	0	0	0	305	0	0	0	329.6	256.2	0	0	0	0	0	0	0	0	0	0	0	0	0	286.4	0	492	359.9	0	0	0	0	0	0	0	0	0	0	0	0
ID 5305	237.086	1.56	0	0	0	0	0	0	0	0	0	0	0	0	0	0	0	0	0	0	0	0	349.6	0	0	0	0	0	0	0	0	0	0	269.3	0	0	0	0	0	0	0	0	0
ID 194	184.061	1.57	0	1013.9	1069.2	1195.9	1196.8	877.6	1431.7	1077.3	1191.4	1037.7	1082.7	1188.2	904.7	1305.4	928.5	902.5	948.3	1131.3	1278.8	1210	1291.5	1009.3	1136.7	983.6	1194.8	1359.6	1479	924.9	1111.4	1236.6	1056.7	1373.1	1250.7	1335.8	1130.1	1290.8	1114.4	1257.5	1268.1	948.8	890
ID 288	232.154	1.57	0	15296.7	15935.7	16465.1	13992.6	14594.9	15682.8	16021.9	16417.4	18335.6	17325.2	17222.8	19891.3	19160.1	17275.2	15279.8	16677.8	17061.7	17194.4	17651.1	17052	18056.8	18336.4	15822.5	18526.1	20236.9	19054.6	17636.8	18484.7	18225.5	17368	17628.8	17852.7	17832.8	17687.3	18588.2	18314.4	19363.1	19195.1	17579.7	17803.9
ID 665	166.072	1.57	0	3771.8	4004.9	3720.2	3241.1	3655.2	3452.6	3077.4	3628.5	3681	3260.8	3599	3450.3	3620	3649.6	3599.5	3554.8	4047	4206.3	4119.3	3818.8	3695.4	4098.4	3816.4	3513.6	3591.4	4067.5	3749.3	3564.9	3902.2	4386.7	4233	3695	3350.2	3916.5	4137	3572.3	3899.6	3331.1	3005.1	3068.9
ID 1102	195.122	1.57	0	1856.7	1842.4	1826.5	1526.3	1635.6	1936.6	1522.2	1775.3	1657.5	1815	1678.5	1838.6	1923.2	1867.7	0	1483.8	1518	1551	1542.2	1508.6	1686	1447	1523.6	1619.3	1438.7	1285.2	1665.9	1476.4	1471.5	1682.4	1425.3	1350.6	1745.9	1605	1382.3	1526.4	1883.5	1511.2	1275.6	1429.9
ID 1120	233.157	1.57	0	1599.7	2235.6	2101.7	1982.8	1801.7	2026.2	1851.1	1992.1	2315.4	2012.1	2126.6	2321.3	2085.7	1846.3	1902.3	2278	2251.6	2256.6	2043.1	1982.9	2321.9	2496.9	1859	2295.9	2283.2	2364.9	2093.8	2283.5	2085.1	2286.5	2201.7	2081.5	2375.9	1975.5	2220.2	2575	2281	2698.8	1997.8	2510.4
ID 1412	169.133	1.57	0	1165.4	937.3	1150.3	940.1	1049.3	968	882.1	856.6	919	981.8	986.9	1073	872.8	1018.6	1012.7	1083.3	473	518.2	457.9	402.8	476.9	405.6	570.8	517.6	499.8	553	539.9	0	0	0	0	0	0	0	0	0	0	0	0	0
ID 1515	239.149	1.57	0	1165.3	1252.6	1000.4	1032.5	0	1117.4	960.7	924.2	852.6	1179.7	1000	1006.8	1070	975.7	925.7	1062.2	1211.2	1111.3	996.6	1279	1140.8	959	1276.9	1151.9	1246.4	1278.2	1274.9	1213.3	1104.9	945.2	1382.9	1032.9	1080.5	1467.2	870.8	1253.8	1170	1096.2	1175.9	1216
ID 1875	137.046	1.57	0	716.2	635.5	637.7	688.7	725.6	649.7	594.7	673.1	0	743.3	775.2	973.7	673.8	716.5	816.6	537.1	837	882.4	794.9	805.8	978.6	1012.2	849.2	899.8	760.8	748.2	657.2	833.1	723	788.6	550.4	733.4	588.3	459.7	598.5	484.5	612.8	675.1	0	485.7
ID 2042	152.057	1.57	0	471.2	372.5	0	438.3	456.6	387.4	0	379	0	342.7	0	0	269.2	399.4	290.4	0	540.5	511.7	0	634.1	0	417.8	510.6	580.5	473.1	0	0	381.7	0	548	599.3	633.7	630.4	466.8	574.8	487.2	713.8	0	478.5	491.2
ID 2157	307.122	1.57	0	531.1	573.1	673.4	550.4	555.5	0	567.4	627.1	526	626.9	648.6	725.6	816.5	662.7	548.2	549.3	743.9	436.7	495.4	608.4	464.1	545.8	425.9	555.6	581.7	595.3	494.6	548	460.7	541.1	521.2	714.4	474.1	467.6	646.8	715.7	418.9	572.6	439.8	590.3
ID 2219	100.076	1.57	0	544.3	446.1	501.9	635.2	0	463	0	523.1	0	615.4	401	399.4	0	422.4	498.6	531.1	647.7	447.4	636.9	403.4	401.5	693.5	370.2	0	0	476.2	474.2	391.8	389.2	312.8	650.6	483.4	402.1	0	524.1	0	0	419.3	0	479.2
ID 2314	124.043	1.57	0	518.2	520.6	453.1	299.1	529.2	421.6	501.3	496.4	0	466.2	458	418.6	421	362.8	463.5	424.9	510.8	359.4	420.7	473.1	281.7	393	393.5	476.9	0	0	505.5	0	498	0	571.3	357.9	423.3	410.3	482.1	0	344.3	0	381.8	0
ID 2539	124.058	1.57	0	387.4	441.3	0	511.8	500.9	404.5	0	361.5	449.8	459.2	552.3	509.1	0	511.3	601.1	0	416.1	370.9	396.5	412.5	0	514.8	371.7	612.7	429.7	484.3	615.3	0	481.3	0	565.8	0	510.6	0	543.6	559.5	504.5	0	400.4	0
ID 2869	165.055	1.57	0	297.1	418.9	0	0	0	0	0	0	0	0	0	0	0	0	0	0	0	0	0	0	0	0	0	0	0	0	0	0	0	0	0	0	0	0	0	0	0	0	0	0
ID 2891	261.06	1.57	0	295.2	0	0	0	0	0	0	0	0	0	0	0	0	0	0	0	0	0	0	0	0	0	0	0	0	0	0	0	0	0	0	0	0	0	315.1	0	0	0	0	0
ID 3229	173.081	1.57	0	0	545.4	368.4	0	0	458.6	0	495.2	557.5	538.1	539.4	535.9	544.2	614.1	0	623	0	554.8	0	590.9	454.1	712.7	476.3	575.1	595	607.3	611.7	538.1	518.2	388.7	0	528.9	484.5	0	452.2	577.7	618.7	515.7	348.2	0
ID 3241	144.023	1.57	0	0	295.6	444.2	366.7	444.4	0	0	371.9	0	352.1	448.9	0	413.3	483.5	0	322	499.6	350.7	377.1	381.5	286.3	0	477.5	0	330	237.6	316.4	0	242.5	0	0	333	231.3	0	0	252.5	0	0	0	0
ID 3347	152.009	1.57	0	0	191.9	273.7	194.9	0	236.1	274.3	0	0	0	0	0	0	0	0	0	0	0	336.1	0	0	332.9	0	0	0	0	0	0	0	0	0	0	0	0	0	0	0	0	0	0
ID 3394	276.144	1.57	0	0	295.6	314.2	302.7	0	0	0	408.3	256.1	0	0	271.3	0	0	0	0	0	0	0	0	0	0	364.4	248.1	0	0	0	0	174.2	0	0	0	0	0	0	0	0	0	0	0
ID 3574	234.159	1.57	0	0	0	385	250.3	0	0	0	0	0	432.2	313.4	0	0	332.6	324.6	343.2	0	0	0	0	415.9	0	0	0	461.6	304.4	339.9	0	0	0	0	394.8	290.6	287.4	340.1	263.7	348.6	0	0	297.6
ID 3714	263.167	1.57	0	0	0	279.4	0	0	0	282.1	0	393.1	228.7	263.1	236.6	0	313.6	0	0	0	0	388.5	0	0	0	0	0	0	323.6	0	262.2	254.6	0	0	0	0	0	0	0	0	0	0	0
ID 3724	217.155	1.57	0	0	0	274.6	0	0	0	0	0	0	0	0	262.3	0	0	0	0	0	0	0	0	0	0	0	0	0	0	0	0	0	0	0	0	0	0	0	0	0	0	0	0
ID 3992	120.081	1.57	0	0	0	0	0	352.7	459.8	0	0	0	320.9	0	450.5	0	0	0	0	420	0	0	0	0	0	0	0	0	0	0	0	0	0	0	0	477.7	0	339	0	513.7	0	362.5	0
ID 4156	126.066	1.57	0	0	0	0	0	0	0	439	0	0	0	0	0	0	0	399.1	0	0	0	0	0	0	0	0	0	0	564.7	0	0	0	0	0	0	0	0	0	0	0	0	0	0
ID 4332	240.102	1.57	0	0	0	0	0	0	0	0	0	325.1	352.8	0	0	0	0	0	0	0	0	0	0	0	0	0	0	0	0	0	0	0	0	354.3	0	0	361.5	0	0	0	0	0	331.6
ID 4671	302.197	1.57	0	0	0	0	0	0	0	0	0	0	0	0	0	240.5	0	0	0	0	0	0	0	0	0	297.1	0	0	0	199.8	0	0	0	0	0	0	0	0	0	0	0	0	0
ID 5527	167.055	1.57	0	0	0	0	0	0	0	0	0	0	0	0	0	0	0	0	0	0	0	0	0	0	0	0	0	0	0	0	0	0	0	0	194.6	0	0	0	178.2	0	0	0	0
ID 5528	249.196	1.57	0	0	0	0	0	0	0	0	0	0	0	0	0	0	0	0	0	0	0	0	0	0	0	0	0	0	0	0	0	0	0	0	314.8	0	0	0	284.8	0	0	0	0
ID 752	254.161	1.58	0	3419.9	3834.2	3354.4	2985.3	3161.3	3282	3057.4	3288.1	3404.3	3228.7	2983	3332.6	3287.3	3022	3116.8	4091.7	3457.6	3210.2	3533.4	3398.5	2852.5	2893.8	2762	3268.8	3175.2	3559.5	2846.8	2797.2	3333.5	3226.8	3751.3	3375.3	3665	3062.8	3760.8	3081.5	3707.3	2874.4	2711.6	2695.3
ID 1375	243.183	1.58	0	1178.6	2010.3	810.2	1105.5	1046.2	1257.5	899.7	1207	1508.7	1462.1	1222	1237.9	1337.4	1008.9	1370.7	1103.8	1372.9	1632.7	1257.7	1610	1287.2	625.4	1799.2	791.3	928.9	815.1	1423.6	772.7	1161.1	754.3	1502.8	988.2	870.9	727.3	1771.8	1127	1084.6	1350.1	744.6	921.6
ID 1854	255.163	1.58	0	749.6	564.5	646.9	469	522.9	412.5	615.6	531.4	665.5	601.5	0	468.2	476.1	474.9	500.6	464.1	431.5	568.8	446.7	0	0	397.7	438.1	623.9	445.2	542.6	564.2	452.2	606.1	567.4	595.3	549.1	495	473.1	469.4	460.4	544.3	486.7	452.1	428.1
ID 2571	243.684	1.58	0	408	0	0	0	324.5	0	0	359.2	388.2	358.8	399.3	0	0	0	473.3	379.6	0	511.6	0	546	0	216.6	440.2	412.2	334.8	0	566.6	399.9	0	0	461.9	0	0	0	0	387	0	0	0	0
ID 4543	161.081	1.58	0	0	0	0	0	0	0	0	0	0	0	266.3	0	0	0	0	0	0	0	0	0	0	0	0	0	0	0	0	0	0	0	0	0	0	0	0	420.3	0	0	0	0
ID 437	199.004	1.59	0	7568.8	8794.4	8413.7	10157.4	7980.5	8365.9	12931.4	10689.9	9297.5	9980.9	8953.6	10075.9	9445	8966.1	9389	9258.6	8138.7	8647.9	7773.1	8647.2	6895.2	6928.4	6954.2	7538.3	7782.9	6739.6	7477.5	7208.9	10212.4	8886.9	8469.4	9696.1	10080.1	8626.4	9156	10663.8	9024.5	8551.5	8606.3	9487.3
ID 762	201.002	1.59	0	3442.4	3494.4	3984	3615.6	3659.9	3627	5194.6	5031.9	4715.5	4659.6	4014.1	4172.5	4142.6	4355.1	4114.3	3986.4	3747.4	3758.2	3811	3896.6	3783.7	3152.7	3482.2	2918.1	3266.5	3057	3376.9	3095.2	3897.1	3927.8	3993.4	4026.7	4235.5	3749.8	4063	4838.3	3925.9	3357	4151.9	4173.5
ID 1701	242.1	1.59	0	873.8	1045.9	1064.8	1127.8	1042.6	877.1	913.1	953	1104.8	1049.1	1054.7	1070.6	1182.4	839.2	768.8	796.3	945.2	823.9	858.9	750.5	861.3	763.7	1006.7	912.8	839.1	569.2	810	643.8	892.7	641.2	903.1	867.1	914.1	833.1	1009.9	763.3	857.3	718.6	618	771
ID 2051	122.097	1.59	0	703.7	951.6	0	692.3	827.7	656.3	607.1	620	649.7	661.8	682.7	507.8	858.8	694.9	617.7	623.1	833.4	528.1	0	710.8	663.9	713.6	0	714.7	0	0	720.8	0	578.4	721.8	726.6	570.1	767	0	0	570.5	663.3	0	549.9	0
ID 2243	148.977	1.59	1	443.3	663.6	653.1	607.4	599.8	618.8	907	745.4	671.5	827.3	814.4	755.6	831.8	713	709.5	845.8	574.3	653.6	751.9	796.7	787.5	696.9	707.7	689.1	749.7	635.4	669.3	589.6	1074.7	841.8	717.2	837.1	1107.1	667.4	854.1	771.7	916.3	574.8	834.4	916.6
ID 3383	150.975	1.59	0	0	294.6	0	311	372.7	0	549.5	336.8	316	0	436.5	303.9	532.7	450.4	331	436.1	0	0	0	327.7	0	0	0	0	0	0	274.5	365.2	303.6	0	0	371.1	347.5	0	0	0	0	0	472	0
ID 3525	181.026	1.59	0	0	0	925.9	0	0	0	924.7	0	0	0	0	0	0	0	0	0	0	0	0	0	0	0	0	0	0	0	0	0	0	0	0	0	0	0	0	0	0	0	0	0
ID 5213	330.06	1.59	0	0	0	0	0	0	0	0	0	0	0	0	0	0	0	0	0	0	228.7	0	0	219.5	0	0	0	0	0	0	0	0	0	0	0	0	0	0	0	0	0	0	0
ID 1064	258.074	1.6	0	1783.5	1540.4	1517.1	1073	1542.9	1312.8	1421.2	1249.8	1699.8	1525	1462.8	1884.2	1880.8	1454.4	1394.2	1300.1	1317.4	1176.4	1247	1343.1	1102.3	1227.9	1298.5	1074.9	1136.9	1095.1	1137.6	1107	1028.9	1298	1404.5	1085	1238.9	1159.3	1602.2	1327.3	1456.7	1137.2	1076.6	1111.8
ID 2385	200.006	1.6	1	565	598.8	724.8	730.1	616.1	731.9	958.1	977.2	755.7	649.9	803	813.6	871.8	755.1	880.5	815.5	708.4	802	611.6	783.1	626.6	605	625.1	618.4	611.9	595	622.7	0	666.7	720.9	696.7	740.3	709	641.9	620.2	862.8	581.8	658.2	619.1	840.2
ID 3340	124.076	1.6	0	0	382.8	0	0	0	261.3	0	0	0	0	0	0	0	0	0	0	0	0	0	0	0	0	0	0	0	0	0	0	0	0	0	0	0	0	0	0	0	0	230.4	0
ID 3407	202.005	1.6	0	0	219.9	320.1	0	0	0	0	471.4	0	0	0	392.3	0	438.4	0	0	404.7	0	0	0	290.2	0	0	0	0	0	0	0	0	0	403.6	0	0	359.6	0	0	0	271.4	432.6	0
ID 4024	314.11	1.6	0	0	0	0	0	188.6	0	0	0	0	0	0	169.5	0	0	0	0	0	0	0	0	0	0	0	0	0	0	0	0	0	0	0	0	0	0	0	0	0	0	0	0
ID 3249	171.993	1.61	0	0	322.3	296	210.2	0	0	0	323.3	320.4	272.1	271.2	278.9	339.9	0	243.5	0	0	0	0	0	0	0	0	0	0	0	0	0	306.6	0	0	305.1	0	0	0	0	0	0	0	243.2
ID 3338	158.972	1.61	0	0	260.3	287.1	0	0	0	434.5	295.1	369.4	381.2	422.4	404	0	263.4	0	0	0	0	0	0	0	0	0	0	0	0	0	0	0	0	0	0	0	0	0	0	0	0	0	0
ID 4146	233.079	1.61	0	0	0	0	0	0	0	582.7	474.2	0	0	0	0	0	0	0	0	0	0	0	0	0	352.9	0	0	0	0	0	0	0	0	357.8	0	0	0	0	0	0	0	0	0
ID 4318	142.993	1.61	0	0	0	0	0	0	0	0	0	341.6	367.7	1420.4	1479.2	493.9	420.2	1553.2	2157.3	0	0	0	0	0	0	0	0	0	0	0	0	0	0	0	0	0	0	0	0	0	0	0	0
ID 5317	381.08	1.68	0	0	0	0	0	0	0	0	0	0	0	0	0	0	0	0	0	0	0	0	0	2428.8	0	0	0	0	0	0	0	2030.1	0	0	0	0	0	0	0	0	0	0	0
ID 2992	219.141	1.94	0	263.3	0	372.2	0	0	0	0	255.1	0	0	0	0	0	0	0	0	0	0	0	0	0	327.6	0	0	284.9	0	0	0	0	0	0	245.4	0	0	0	0	0	0	0	0
ID 126	218.139	1.95	0	1289.9	1472.9	1465.6	1620.2	1533.4	1374.5	1571.8	1556	1360	1561.7	1491.3	1674.7	1501.3	1654.3	1341.7	1482.2	1613	1493.9	1590.1	1884	2029	1826.3	1607.2	1625.6	1869.7	1767.8	1464.8	1788.9	1511.1	1310.6	1585.4	1404.9	1212.7	1532.4	1712.2	1440.2	1575.4	1522.1	1203.9	1359.3
ID 3837	113.034	1.99	0	0	0	0	272.3	0	0	0	0	284	0	0	336.1	294.7	0	0	0	316.1	268.2	329.3	454.8	0	406.2	268	0	468.8	0	0	0	0	0	352	391.8	226.5	345.5	0	0	319.2	0	0	283.1
ID 2459	166.072	2.5	0	494.2	309	369	495.6	363.6	419.3	372.1	579.4	435.6	478.1	490.7	524.9	439.9	494.4	608.2	373.4	625.1	511.5	449.3	264.9	464.3	575.8	680.8	625.1	568.4	398.6	420.3	446.2	469.2	459.8	512	332.3	624.2	468	337.5	506	475	387.4	359.3	0
ID 4347	137.046	2.51	0	0	0	0	0	0	0	0	0	229.9	0	0	0	0	0	0	0	0	0	0	0	0	0	0	351.3	0	0	0	0	0	0	0	0	0	0	0	0	0	0	0	0
ID 2098	254.161	2.59	0	685.2	855	819.2	1047.4	776.2	816	1093.4	1338.2	951.7	1043	683.9	911.5	966.2	1205.4	1105.3	1069.1	956.2	838.2	788.2	1130.9	852.8	1054	900.8	1077.2	988.1	758.6	923.6	988	1013.8	999.9	1207	1110.1	1125.1	905.9	1108.5	897.8	1117.8	872.5	790.8	798.7
ID 1279	123.055	2.65	0	1307	1509.7	1497	1511.4	1579	1592.8	1746.4	1510.2	1675.7	1502.1	1499.4	1520.4	1406.3	1609.1	1567.4	1917.1	1829.3	1681	1873.4	1519.4	1503.7	1942.2	1622.2	1583.9	1602.2	1469.8	1779.5	1504.2	1796.4	1702.4	1532	1536.5	1386.8	1714.7	1924.1	1350	1725.3	1508.1	1205.7	1201.1
ID 2256	184.061	2.73	0	295.8	0	0	293.4	273.1	355.7	0	381.1	0	333	381.8	0	440	285.1	337	361.1	0	274.8	345.7	277	0	413.6	402.8	0	335.4	283.9	213.3	0	361.5	370.3	308.4	0	301.9	0	0	0	0	355.4	248.2	0
ID 3010	182.067	2.79	0	218.5	0	0	0	0	0	235.6	0	0	0	0	0	0	0	0	0	0	220.5	0	0	0	322.8	0	266.4	359.1	273.8	0	0	0	0	0	0	0	0	0	0	0	0	0	0
ID 289	232.154	2.86	0	8900.1	9043	10599.5	9995	9208.2	8984.6	10228.2	10714.6	11080.2	10326.2	10231.9	10744.5	10589.8	9853.3	10146.5	10351.1	9176.2	9441	8355.3	8341.2	9220.6	9103.6	7835.3	8626.4	8824.2	9003.4	7660.3	8599.3	8943.4	7653.5	8365.1	7581.4	8296.9	7985.7	8559.4	8415.8	8327.1	7183.1	6776.6	7361.7
ID 1610	233.157	2.86	0	1097	1030.4	1375.6	1101.8	1068.2	1291.8	1297.6	1397.5	1424.4	1324.8	1237.7	1272.4	1212.5	1209.4	1133.6	1201.7	1199.2	1224.1	1087.1	1383.9	819.5	1156.6	837.3	999.8	1005.6	1100.9	844.2	1171	925.8	802.2	1138.4	987.5	1041.9	1000	1339.7	1043.9	1203.2	932.3	868	941.2
ID 4423	234.159	2.86	0	0	0	0	0	0	0	0	0	0	255	0	0	0	0	0	0	0	0	0	0	0	0	276.6	0	222.5	0	0	0	0	0	0	0	0	0	0	0	0	0	0	0
ID 2826	243.183	2.93	0	356.5	0	0	0	0	0	0	0	364.9	0	416.5	0	0	0	0	394	0	630.4	0	403.8	0	0	390.4	345.7	0	0	426.5	0	0	0	391.8	0	0	0	0	0	0	0	0	0
ID 5197	166.073	2.93	0	0	0	0	0	0	0	0	0	0	0	0	0	0	0	0	0	0	245.9	0	0	0	0	0	0	0	0	0	0	0	0	0	0	0	0	0	0	0	0	232.1	0
ID 4249	142.992	2.99	0	0	0	0	0	0	0	0	222.1	867.9	735.3	2892.5	2896.7	831.1	756.7	3280.8	3255.8	0	0	0	0	0	0	0	0	0	0	0	0	0	0	0	0	0	0	0	0	0	0	0	0
ID 4559	184.019	3	0	0	0	0	0	0	0	0	0	0	0	260.2	349.9	0	0	0	0	0	0	0	0	0	0	0	0	0	0	0	0	0	0	0	0	0	0	0	0	0	0	0	0
ID 3700	166.087	3.04	0	0	0	323.7	0	0	0	0	0	0	0	0	0	0	0	0	0	0	0	0	0	0	0	0	0	0	0	0	0	0	0	0	0	0	0	0	334.1	0	0	0	0
ID 4235	243.684	3.1	0	0	0	0	0	0	0	0	412.9	0	0	0	0	388.6	0	0	0	0	0	0	332.7	0	0	0	0	0	0	0	0	0	0	0	0	0	0	0	0	0	0	0	0
ID 1813	243.183	3.11	0	442.7	522.8	0	498.3	551.3	657.9	360.1	644.7	867.6	512.3	646.6	558.7	683.9	542.4	727.5	861.9	765.3	807	597.5	793.5	402.8	433	543.7	525.2	454.1	330.3	571.2	581.3	593	0	877	472	696.7	372.4	981.4	355.9	664.8	657.9	544.6	789.3
ID 1036	242.1	3.19	0	2106.6	1819.7	1885.1	1982	2129	1773.4	2245.7	2289	2116.4	2381.4	1679.8	2375.2	1909.7	1877.4	1903.1	2203.2	2274.8	1760.1	1745.6	1970.8	1535.7	2005.3	1841.4	1602	1998.6	1883	1949.3	2047.4	2048.6	1603.3	1994.7	1720.1	1967	1910.5	2119.4	1993	1899.9	1807.7	2014.7	1476.6
ID 610	220.118	3.2	0	4707.3	4772.7	4961.3	5430	4499.6	4626.2	5394.9	5505.6	5329.8	5127	5115.3	5262.7	4991.5	5509.8	4797.2	5651.1	5007.7	4867.4	5430	5097.5	5496.3	5346.5	5555	4880.2	5098.8	6289.8	5288.7	5051.2	5196.9	4633.3	5843.6	5554.2	5406	4775.2	5668.2	4720.1	4704.8	5753.9	4147.7	4786.7
ID 2323	202.107	3.2	0	368	467.4	395.3	361.8	443.1	292.5	490.9	277.2	454.3	376	0	448.8	455.2	391.3	462.1	362.2	450	0	468.2	537.4	323.2	438.6	0	259.2	315.4	308	448.3	246.7	601.2	373	403.7	400.3	341	482	391.2	348	324.1	348	390	379.4
ID 2456	221.121	3.2	0	464.1	426.3	588.2	357.7	575.6	635.4	540.9	619.3	569.7	498.8	600.2	624.4	520.2	358.3	720.6	582.9	614.4	517.8	525.1	525.2	535.8	707	474.4	545.6	571.1	560.7	620.8	511.6	499.1	439.9	486.2	595.8	702.3	736.6	619.7	579.7	677	453.9	405.6	469.5
ID 2633	258.073	3.2	0	361.3	229.9	336.8	370.1	384.9	387.4	440	493.7	364.4	425.3	360.5	416.4	427.3	571.4	288.5	301.5	392.7	400.6	0	335.4	291.4	0	452.8	332.3	309.5	269.2	328.6	290.3	248.4	298.9	392.1	334.6	409.3	292.8	262.5	278.9	431.7	410.2	330.7	241.9
ID 2777	243.103	3.2	0	253.4	0	0	0	0	0	298.6	0	0	0	0	0	0	295.6	292	0	0	0	0	0	0	0	0	0	0	0	0	0	0	0	0	252	235.7	357.5	272.5	0	0	0	0	255.2
ID 3977	264.082	3.2	0	0	0	0	0	347.5	0	302	0	349.3	0	332.4	0	267.6	0	333.1	0	0	0	0	313.8	0	310.5	239.7	270	0	0	0	0	312.2	0	0	0	279.9	224.4	0	338.2	275	0	277.6	427.2
ID 5413	184.097	3.21	0	0	0	0	0	0	0	0	0	0	0	0	0	0	0	0	0	0	0	0	0	0	0	0	0	0	0	266.7	0	0	0	193.9	0	0	278.3	301	0	0	0	0	0
ID 3694	214.03	3.24	0	0	0	327.7	371	0	0	382.1	380.7	1153.6	1062.9	4366.2	4942.9	1338.6	1192.4	4761.6	4859.7	0	0	0	0	0	0	0	0	0	0	0	0	0	0	0	0	0	0	0	0	0	0	0	0
ID 4306	182.988	3.24	0	0	0	0	0	0	0	0	0	433.1	0	945.5	941.7	332.1	283.5	1008.5	1063.5	0	0	0	0	0	0	0	0	0	0	0	0	0	0	0	0	0	0	0	0	0	0	0	0
ID 4551	236.011	3.24	0	0	0	0	0	0	0	0	0	0	0	293.6	0	0	0	283.8	321	0	0	0	0	0	0	0	0	0	0	0	0	0	0	0	0	0	0	0	0	0	0	0	0
ID 3423	328.152	3.26	0	0	289.2	180	279.2	0	0	0	0	286.9	0	0	0	0	0	0	213.6	0	0	216.4	0	0	245.4	0	0	317.5	277	0	0	0	0	0	0	0	265.2	0	0	247	234.9	0	0
ID 4556	216.026	3.26	0	0	0	0	0	0	0	0	0	0	0	275.9	418.8	0	0	0	0	0	0	0	0	0	0	0	0	0	0	0	0	0	0	0	0	0	0	0	0	0	0	0	0
ID 4602	196.019	3.26	0	0	0	0	0	0	0	0	0	0	0	0	268.4	0	0	0	265	0	0	0	0	0	0	0	0	0	0	0	0	0	0	0	0	0	0	0	0	0	0	0	0
ID 5532	193.099	3.26	0	0	0	0	0	0	0	0	0	0	0	0	0	0	0	0	0	0	0	0	0	0	0	0	0	0	0	0	0	0	0	0	0	430.7	0	0	0	294	0	0	0
ID 3918	242.011	3.28	0	0	0	0	182.8	0	0	0	0	0	223.1	0	0	0	0	0	0	0	0	0	0	0	0	0	0	0	0	0	0	0	0	0	0	0	0	0	178	0	0	0	0
ID 4179	162.055	3.28	0	0	0	0	0	0	0	235.6	0	0	0	0	0	0	0	0	0	0	0	0	0	0	0	0	0	0	0	0	0	0	0	175.7	0	0	0	0	0	0	0	0	0
ID 3614	121.028	3.32	0	0	0	393.6	342.2	0	0	350.7	348.1	0	0	0	404.4	383.8	0	383.4	0	1087.5	900.7	1089.3	1037.9	1118.7	1155.1	1003.2	689.2	1265.1	962.3	567.3	1047	0	0	0	0	0	0	0	0	0	0	0	0
ID 3908	196.061	3.32	0	0	0	0	237.2	0	0	0	460.7	249.5	0	344.3	0	0	0	0	0	683.5	667.6	581.2	698.7	553.5	842.4	392.1	751	790.9	723.3	512.3	463.7	0	0	0	0	0	0	0	0	0	0	0	0
ID 3006	218.042	3.33	0	205.9	0	233	243.1	234	285.8	311.5	0	266.8	0	275.8	0	0	0	265.2	0	562.5	822	714.8	742.9	549.1	764.9	413.9	483.6	512.3	487.9	508.2	673.5	0	0	0	0	0	0	0	0	0	0	0	166.2
ID 5046	240.024	3.33	0	0	0	0	0	0	0	0	0	0	0	0	0	0	0	0	0	407.2	317.2	0	0	328.2	359.4	0	0	419.5	348.3	226.5	314.9	0	0	0	0	0	0	0	0	0	0	0	0
ID 326	246.17	3.36	0	5384.8	6840.8	6733.8	6124.5	6139.2	6172.3	5837.2	0	5021.6	5491.7	5557.3	4962.2	5236.7	5592.3	5263.5	0	5250.2	0	0	4799.7	5393.1	0	0	5213.8	5958.8	5897.9	5418	4765.9	4966.9	4960.9	4649.4	4859.4	4788.7	0	6278.5	5468.8	5323.7	5268.2	5284	4986.3
ID 2958	244.027	3.36	0	249	0	0	273.2	0	0	272.9	112.9	272.4	335.7	0	0	0	0	0	291.8	407.7	398.7	437.6	417.7	391	502.9	233.2	229.8	389.5	344.1	324.9	277.2	0	0	0	0	0	0	0	0	0	0	0	0
ID 2621	244.154	3.48	0	254.8	334.4	0	294.8	0	303.1	300.8	333.2	453.8	0	354.1	365.9	512.2	468.2	380.8	0	317.9	340.7	360.6	445.9	312	374.5	0	0	379.6	363.7	358.6	304.9	304.7	401.5	403.8	0	338.8	341.6	328	297.4	300.8	383.5	0	413.4
ID 1516	239.149	3.52	0	966.1	0	0	0	0	0	0	0	1069	0	0	0	0	987.3	0	1126.4	0	0	0	0	1153.2	0	0	0	0	884.5	0	1024.8	0	946.4	0	0	0	0	0	0	0	0	1018.2	0
ID 3309	229.059	3.59	0	0	368.6	0	0	0	301.1	285.9	332.1	292.2	0	0	0	0	340.8	417.1	361.7	0	0	0	0	0	0	0	0	0	0	0	0	0	0	307.6	0	323.5	0	0	0	311.8	0	0	0
ID 3323	188.07	3.6	0	0	344.4	266.5	379.2	316.1	307.3	344.8	0	292.5	394.2	0	0	330.3	350.5	307.3	365.8	269.9	0	0	0	0	296.4	353.7	292.1	0	0	338.4	0	0	0	373.9	0	322.5	442.8	401	376.2	296.3	0	0	256.1
ID 1097	247.173	3.66	0	1685.4	1729.4	1702.4	2011.4	1586.9	1540.1	2162.5	1981.6	2194	2020.1	1683.4	1685.8	2089.8	2025	1882.5	2164.2	2089.5	1814	1726.1	1846.5	2026.3	1752.6	1457	1525.6	1880.1	1630	1376.7	1651.7	1545.9	1791.4	1723.9	1442.1	1622.6	1624.9	1715.2	1653.9	1853.5	1634.1	1444.7	1666.6
ID 2838	248.175	3.66	0	233.2	0	0	0	0	0	374.4	0	0	0	0	352	0	258.9	0	285.8	0	0	0	0	0	0	0	0	0	0	0	138.9	0	0	227.5	0	244.1	0	0	0	0	0	0	0
ID 325	246.17	3.67	0	12184.8	12755.2	14149.4	13757.9	12948.7	12549.1	16105.8	14775.9	15787.2	14610.4	14709.6	16267.3	15294.8	14473.3	14425.9	13833	10977.4	12561.3	12521.2	12640.7	13401.4	12344.5	11342.7	13498	12704.1	13358.7	11855.2	11579.1	11651.9	10819	12042	11295.7	11434.2	11409.2	13621.1	11157.1	12996.8	12537	9872.1	9874.3
ID 3533	187.096	3.67	0	0	0	756.4	0	0	0	0	0	0	0	0	0	0	0	0	709.6	0	0	0	0	0	0	0	0	0	0	860.3	0	0	0	0	0	0	0	667.6	0	0	0	0	0
ID 4085	316.212	3.67	0	0	0	0	0	0	322.1	323.3	274.8	283.4	0	0	0	321	346.8	243.1	303.7	443.9	314.7	304.1	323.3	0	0	0	0	0	0	0	275.6	372.7	236.6	329	0	0	0	0	245.8	0	419.8	0	272.3
ID 2423	283.175	3.8	0	348.7	283.5	372.1	0	0	314.3	0	0	346.1	0	0	0	0	0	0	0	519.6	395.1	350.2	315.8	0	385.4	0	0	0	0	444	0	426.5	0	348.2	0	0	0	0	299.4	0	0	372.9	0
ID 5464	130.159	3.87	0	0	0	0	0	0	0	0	0	0	0	0	0	0	0	0	0	0	0	0	0	0	0	0	0	0	0	0	0	602.5	496.1	0	0	0	0	0	0	0	0	0	0
ID 2406	266.139	3.89	0	406.5	434.9	578.6	501	475	692.8	654.7	643.2	654.3	702.5	540.6	745	702.6	636.8	573.1	605.6	679	594.8	715.4	623.2	580.7	722.3	688.3	594.6	577.5	880	655.5	563.3	507.3	486.4	516.4	438.3	501.8	0	427.7	397.6	322.3	375.2	296.2	312.2
ID 5369	576.129	3.93	0	0	0	0	0	0	0	0	0	0	0	0	0	0	0	0	0	0	0	0	0	0	0	256	0	181.5	0	0	0	0	0	0	0	0	0	0	0	0	0	0	0
ID 159	202.047	3.94	1	30015	26990.8	27780.5	27399.9	28405.9	24966.9	31256.5	30093.4	29665.9	29887.2	31437.2	32221.5	29588.6	30798.2	29640.4	28498.4	37469.9	37099	34681.4	36606.9	37358.5	38520.6	31564.9	31674.7	36539.7	37892.2	29178	30752.9	27328.9	26871.5	23184.5	25308.5	28851.6	25186.4	25728.1	23514.7	25575.2	21680.1	22543.9	21931
ID 191	180.065	3.94	1	27591.8	27747.1	26576.4	27927.9	29897.2	28343.5	32918.4	33355.5	31950.3	31923.1	32289.1	34005.5	32106.1	31549	31384.4	27633.4	37217	36018.4	38323.8	35691.3	36737.5	37256.7	29414.6	30665.1	36037.1	37839	29349.7	30691.8	27401.3	27423.7	24401.3	24485.7	28403.9	26719.4	26196.6	24535.7	26873	24876.5	22580.2	23365.3
ID 196	105.034	3.94	1	26070	25575.5	25917.5	25047.8	27754.1	25417	30703.8	28466.6	28552	29186.3	29014.6	29633.5	29886.1	28049.7	29153.5	25673.2	31721.2	33742.8	33708.7	31588	31987.8	33714.5	28277	27983.9	32227	31928.7	27054.1	26571.8	25121.6	24166.8	22155.3	21729.8	25110.5	25007.4	23362.4	22651.9	23342.8	22726.7	22280.5	18726.8
ID 561	218.021	3.94	1	4984.2	4983.3	5170.4	4935.2	4937.3	4565.5	5041.4	5267.3	5258.8	4815.3	5484.1	5252.4	5241.7	6169.2	6082.1	6383.8	6495.6	5884.7	5113.3	5860.7	6180.5	6414.8	5753.3	5220.1	6259.3	6083.9	5608.3	5256.7	5126.9	5071.1	4745.5	4666.7	4912.8	5026.1	4858.3	4935.5	4294.1	3892.4	3510.6	4346.4
ID 764	203.051	3.94	0	3277.1	2740.9	3017.5	2913.1	2782.6	2831.9	3087.2	3406.2	3239.7	3486.8	3330	3328.1	3461	2891.9	3170	3308.2	4090.9	3585.3	3358.3	3429.1	3791.5	4082.9	3159.4	3485.9	3716.3	3652	3015.5	3259.1	2608.3	2973.4	2668.9	2563.9	3043.9	2954.7	3113	2630.8	2121.9	2434.1	2354.4	2275.2
ID 790	181.069	3.94	0	3039.5	3369.6	3062.1	3304.5	3548.8	2619.8	3467.7	3639.4	3652.5	3682.8	3471.8	3606.9	3613.4	3035.6	3423.8	3145.7	3583.6	3820.1	4114.5	3642.9	4319.5	4380.3	3431.2	3555.6	3974.9	4149	3478.9	3281.9	2714.8	2686.2	2654.7	2426.9	3081.3	3003.2	2621.4	2647.7	2744	2631.5	2520.5	2533.6
ID 978	106.037	3.94	0	2194.3	2220.1	1899.3	2010.6	2166.2	1783.7	2325.5	2181.6	2247.5	1968.4	2388.6	2171.6	2055	2446.5	2061	2097.6	2504	2670.2	2418.4	2370.3	2486	2738.2	2055.3	2463.3	2521.5	2621.9	1953.9	1926	1998.7	1819	1732.7	1608.1	1975.7	1785.6	1886.6	1935	2063.8	1857.6	1817.6	1893.9
ID 1500	162.055	3.94	0	1115.8	1387.7	1084.4	1111.9	1301.5	1247.9	1500.1	1412.4	1319.1	1274.2	1114.3	1617.2	1257.2	1401.6	1269.3	1347.6	1116.6	1285.5	1191.1	1551	1686.5	1590.9	1428.8	1420.8	1445.6	1667.6	1006	964.2	1470.8	1278.8	1335.5	1303.1	1145.8	1370.2	1294.4	1055.4	1161.5	927.9	1200.5	1176.6
ID 2106	403.087	3.94	0	614.9	569.7	338.6	0	449.2	483.5	621.5	468.8	0	485.7	409.9	0	563.6	405.9	434	450.7	475.8	514.9	493.9	465.1	503.1	436.1	562.4	422	475.5	577	483.9	419.2	365.9	0	325.4	0	365.8	341.9	363.8	362.2	323.1	0	0	0
ID 2508	397.076	3.94	0	434.5	427.7	342.3	350.5	0	0	456.5	0	356	350.1	310.6	360.3	0	339.8	431.1	425.3	0	349.2	0	0	0	414.1	0	489.7	398.4	0	313.7	398.2	337.2	0	0	401.7	0	486	0	434.2	0	0	383	312.7
ID 2701	220.02	3.94	0	370	0	0	451.3	444.3	422.8	589.2	0	572.6	423.8	459	549.9	560.6	363.1	435.6	433	599.3	0	362.9	495.2	441.4	513.4	546.8	0	614	607	0	548.2	0	0	297.1	0	399.7	395.2	433.6	370.5	356.1	487.5	0	0
ID 3145	381.105	3.94	0	0	1026.9	1103.2	1123.2	989	987.1	1198.4	958.1	959.4	1114.8	1117.8	1024.6	1190	931.6	1150.5	941.7	988.1	1107	1054.1	1108.4	1060.7	1220	916.1	926.2	1140.7	1161.3	787.8	917.1	849	857.8	794.7	896.1	658.9	755.7	648.8	785.6	1003.4	732.2	842.6	806
ID 3198	134.06	3.94	0	0	473.6	0	0	0	0	0	0	0	0	0	440.2	0	517.5	462.7	0	534.5	0	487.5	407.7	511.2	0	476.6	0	0	0	0	0	623.1	0	0	372.7	474.6	0	419.1	0	374.1	0	0	0
ID 3529	239.089	3.94	0	0	0	749.5	0	0	0	594.3	877.5	0	595.2	0	0	817.8	0	0	0	0	654.8	654.2	848.4	676.7	0	692.6	0	770.3	0	741.1	804.8	0	736.3	0	0	612.5	0	0	0	0	0	0	0
ID 3530	182.071	3.94	0	0	0	473.6	472.8	507.1	0	0	478.9	408	0	429	0	397.8	349	0	297.6	420.7	0	399.9	440.9	559.2	0	0	0	456.4	0	352.8	424.5	0	0	257.8	0	0	0	0	428	360.1	0	0	0
ID 4073	382.109	3.94	0	0	0	0	0	0	452.1	303.2	0	0	0	0	0	0	0	0	0	0	0	0	0	0	0	345.9	284.4	0	290	0	0	0	0	0	0	335.7	0	0	0	0	0	0	0
ID 4149	95.0495	3.94	0	0	0	0	0	0	0	445.2	0	0	0	0	0	0	0	0	0	0	0	337	0	0	0	0	0	0	0	0	0	458.3	0	0	0	0	0	0	0	0	0	0	0
ID 1578	240.003	3.95	1	824.4	1054.7	1094.5	934.3	792.3	766.3	1041.7	788.8	771.1	1008.9	1158	987	939.7	1186.3	985.7	1142.2	1092	1066.8	983.3	838.9	962.6	1074.1	1106.2	950.1	1010.9	1250	859.9	0	981.5	1124	753.3	1027.6	783.6	940.5	772.9	0	851.7	0	796.7	866.6
ID 3636	204.053	3.95	0	0	0	399.7	319.1	0	0	0	466.1	442.3	452.6	473.6	485.4	372.3	0	353.7	0	0	0	0	460.5	440.1	390.9	382.9	418	0	0	0	0	0	0	0	311	0	377.6	0	0	0	0	0	0
ID 3961	224.176	3.95	0	0	0	0	0	471.4	0	0	0	0	0	0	0	0	0	0	0	0	0	0	502.3	0	420.3	0	0	440.9	291.1	0	494.2	426.4	0	0	0	0	0	0	0	542.8	0	431.1	0
ID 4635	219.024	3.95	0	0	0	0	0	0	0	0	0	0	0	0	0	566.6	646.7	0	577.8	0	0	735.5	760.8	646.1	738	0	0	680.1	851.8	0	726.9	0	0	0	0	0	0	0	0	0	0	0	515.9
ID 627	224.029	3.96	1	3909.2	3800.4	3745.9	4264.3	3387	3697	4541.6	4447	3730	3916.2	4416.5	4367.2	4020.8	4114.8	4111.8	3988.4	4692.9	4941.1	4833.3	4659.8	4529.8	5115.6	4450.8	4561.7	4353.9	4813.4	4203.9	4581.9	4371.3	4337.9	4318.9	4318.7	3742.7	3564.9	3537.1	3896.2	3032	3944.6	3512.4	3844.8
ID 3973	225.033	3.96	0	0	0	0	0	384.3	0	572.8	0	0	624.3	483.2	542	526.5	0	0	0	0	0	576.3	0	411.3	0	0	0	0	0	423.6	0	0	0	0	0	0	0	0	0	0	0	0	0
ID 3248	310.06	3.99	0	0	473	0	0	0	0	0	0	0	0	0	0	0	405.1	0	0	0	0	0	0	0	0	0	0	0	0	0	0	0	0	0	0	0	0	0	0	0	0	0	0
ID 341	115.037	4.03	0	2210.5	0	2323.7	0	0	0	0	1969.1	1965.6	0	0	0	0	0	0	1648.2	0	0	1222.8	0	0	0	0	0	0	0	0	0	0	0	0	0	990.3	0	0	0	0	0	0	0
ID 3172	201.052	4.18	1	0	666	802.1	691.2	628.7	944.6	831.7	814.7	847.7	838.1	667.5	822.9	908.8	676.5	964.6	766	1190.2	1079.8	1072.6	1370.2	1257.5	1188.6	852.5	857.2	1060.6	1200	937.8	857.9	965.7	1176.3	1101.7	826.6	1036.5	936.4	996.4	957.8	756.7	767.2	782.3	833.5
ID 5173	146.089	4.18	0	0	0	0	0	0	0	0	0	0	0	0	0	0	0	0	0	0	459.5	514.5	0	528.3	455.5	0	0	441.2	415.5	0	0	0	0	0	0	0	0	0	0	0	0	0	0
ID 711	185.078	4.19	1	3863.2	4077.6	4327.7	4540.6	4346.1	4222.1	4607.1	4453.6	4964.8	4151.8	5079.1	4042.3	4748.3	4670.5	4295.3	4252.2	6368.5	6726	6170.3	6619.3	7157.8	7315.9	4948.8	4558.2	7305.2	6726.6	4550.9	4230.9	5379.6	5131.8	4770.8	4927.8	5069.5	5577.6	5197.7	4854.1	3390.4	3706.9	3913.4	3976.8
ID 840	145.086	4.19	1	2952.8	2973.2	3063.9	3071.7	2751.2	2886.3	2979.1	3507.9	3018	3636.4	2977.2	2807.4	3097.2	2925.2	3171.1	3272	4679	4948.8	4709.3	4520	5115.4	5642.8	2981.7	3475.1	4856.8	4941.7	3325.4	3313.5	4042.7	3226.6	3370.4	3659.3	4127.6	3883.3	3817.1	4056	2527.9	2660	2525.4	2454.9
ID 1949	163.096	4.19	1	696.4	583.6	1002.3	800.5	705.4	591.6	709.7	603.7	646.3	799.6	908.6	541.3	742.5	0	636.3	870.8	1279.7	1195.6	1088.6	1282.8	1180.2	1368.5	764.4	826.4	1423.3	1465.5	997.1	656	899.3	847.8	1093.8	793.3	887.5	1181.5	1150.8	916.5	567.8	679.2	0	658.1
ID 2487	186.082	4.19	0	453.8	383.7	0	0	0	0	0	463.9	0	0	0	0	384.8	485.5	0	0	561.6	0	595.1	487.5	520.3	608.9	500.2	0	512.6	690.1	0	0	0	0	0	0	415.4	494.2	611.1	370.1	387.9	0	0	0
ID 1954	107.049	4.22	0	548.2	706.6	735.6	746.6	688.7	0	748.2	951.3	542.1	644.1	680.7	563	624.4	715.8	534	525.9	681.7	547.9	666.5	670.1	707.7	529.9	638.9	592.9	938.6	898.9	646.6	556.7	706.9	501.4	668.7	504.9	606.7	459.8	614.6	499	459.5	399.9	449.7	468.3
ID 1967	182.081	4.22	0	711.8	774.6	752.8	798.1	940.8	624.4	748.5	682.6	840.5	705	732.6	720.7	804.8	979.3	621.4	1060.6	900.9	823.9	736.8	0	869	894.7	564.2	632.2	915	698	543.6	0	767.6	661	874.2	671.6	514.4	628.1	659.8	679	719.1	440	673.8	644.1
ID 3616	226.045	4.22	0	0	0	333.6	0	269.8	325.1	389.4	0	392.2	0	470.8	531.7	490.3	357.7	0	0	255.7	0	0	383.4	0	405.7	0	0	0	0	0	0	303.5	0	294.8	508.7	0	460.3	0	331.5	0	0	0	0
ID 3802	204.063	4.22	0	0	0	0	531.6	522.5	448.5	601	562.4	760	502.5	486.7	507.6	566.6	718.4	551.7	530.2	669	511.4	604.5	491.4	508.4	562.3	457.1	410.8	486.3	458.7	0	0	398.8	0	0	333.6	0	464.9	0	0	0	412.3	387.8	414.3
ID 3637	91.0543	4.27	0	0	0	301.5	0	0	0	0	0	0	375.2	363.2	0	0	338.9	0	0	367.8	0	0	479.1	318.8	495.8	0	0	432.3	0	0	310.7	207.9	0	339	0	0	0	0	0	0	259	367	0
ID 668	194.081	4.28	0	3696.9	3800	4220.2	4366	4315.8	3954.2	4547.4	4065.9	4361.5	4294.6	4387.7	4455.2	4062.1	4502.9	3986.5	4458.2	6978.3	6672.5	6364.4	7287.7	8868.1	7873.9	5344.6	6168.7	8755.5	6726.5	5533.3	6116.2	4125.9	4150.4	4714.4	4309.8	4808.6	4989.5	4618.2	4099.9	5467	4904	5596.3	4824.1
ID 1069	216.063	4.28	0	1822.1	1832.6	2263.1	1452.2	1618.5	1634.9	1653.2	1880.8	1714.3	2126.6	1669.7	1848.6	1760	2039.6	2012.8	1802.1	2947.1	2381.5	3241.1	3179.1	3075	3236.8	2138.2	2637	3137	2931.3	2115.7	2468	1645.3	1769	1892.9	1648	2316.8	2007.4	1922.8	1765.4	2225.5	2095.2	2256.7	1880.7
ID 2494	195.085	4.28	0	492.1	829.1	550.6	569.3	602.4	0	596.4	0	509.8	516.2	0	0	612.5	748.8	515.4	574	812.6	954	972.8	1017.4	987.7	909.7	660.2	732.7	924.5	939.4	854	684.9	505	640.7	555.7	707.3	468.2	566.7	571.2	768.3	686.3	894.1	649	688.5
ID 3730	254.019	4.28	0	0	0	254.5	0	0	0	0	0	0	0	0	0	0	0	0	0	286	0	275.5	380.4	359.9	0	0	326.3	0	344.8	0	0	0	0	0	0	0	0	0	0	0	352.7	0	0
ID 3986	217.066	4.28	0	0	0	0	0	271.3	0	0	408.3	271.6	0	324.3	0	0	0	0	0	273.2	0	0	396.2	329.3	0	0	315.5	283	335	320.2	0	0	0	0	0	0	246.5	0	386.2	0	360.6	370.1	0
ID 4000	176.07	4.28	0	0	0	0	0	321.8	0	0	0	0	0	0	0	0	0	0	0	0	491.8	322.1	287.6	0	0	0	0	354.5	522	360.9	357.1	0	0	0	0	0	0	0	0	0	0	0	0
ID 4195	232.036	4.28	0	0	0	0	0	0	0	286.4	0	0	0	0	0	0	0	0	0	373.8	386.1	405.6	255.5	542	380.6	263.9	296.5	394.8	338.1	339.4	322	0	0	0	0	0	251.2	0	0	0	367.5	361.1	0
ID 1913	238.045	4.29	0	809.9	739.6	1011.8	868	765.5	825.9	841.5	926.4	854.1	916.9	775.5	1018.5	1024.4	840.9	817.1	930.6	1472.4	887.2	1234.7	1402.6	1265.1	1108.5	1170.5	1128.5	1386.6	1293.9	1197	939.4	938.8	1001.9	717.5	897.4	747.9	829.4	883.8	857.2	1255.5	1144.2	1055.5	1031.7
ID 5331	377.145	4.29	0	0	0	0	0	0	0	0	0	0	0	0	0	0	0	0	0	0	0	0	0	0	380.3	0	0	498.5	0	0	349.5	0	0	0	531.2	0	0	0	0	0	0	0	0
ID 4496	182.987	4.36	0	0	0	0	0	0	0	0	0	0	0	399.1	427.5	0	0	285.3	329.1	0	0	0	0	0	0	0	0	0	0	0	0	0	0	0	0	0	0	0	0	0	0	0	0
ID 4465	215.014	4.37	0	0	0	0	0	0	0	0	0	0	0	711.2	522.2	0	0	0	493.6	0	0	0	0	0	0	0	0	0	0	0	0	0	0	0	0	0	0	0	0	0	0	0	0
ID 1818	158.096	4.49	0	843	823.6	845.4	572.5	671	843.2	1078	967.8	825.4	730.3	689.4	1046.1	863.2	917.7	820.9	1012.9	0	0	0	0	0	0	0	0	0	0	0	0	1056.6	1188.1	1262.2	1016.9	1133	1011.2	1208.9	963.8	1292	1130.9	1298	1178.2
ID 2086	170.096	4.49	0	553.1	945.9	1065.5	675.7	731.2	736.9	570.9	897.5	800.1	921.3	765.9	815.7	990.5	768.2	799.4	717.1	0	0	0	0	0	0	0	0	0	0	0	0	1275.3	1079.5	1186.9	1113.3	1042.2	1018.7	1155.3	982.3	1163.5	1351.3	930.2	996.9
ID 1589	187.123	4.5	0	842.4	836.9	964.5	648.8	702.8	783.9	875.7	758.4	785.1	798.8	892.7	921.8	1053.6	850.8	925.6	837	0	0	0	0	0	0	0	0	0	0	0	0	1250.8	1353.2	1213.5	1171.8	1236	1276	1266.7	944.8	1638.5	1327.3	1112.3	1538.5
ID 4238	233.091	4.52	0	0	0	0	0	0	0	0	381.7	380	308.2	0	373.1	349.8	372.7	227.4	0	0	0	0	0	0	0	255.4	284.4	0	0	0	0	313.6	0	349.6	0	288.7	266.8	229.5	258.5	395.8	328.2	0	337.9
ID 4240	130.065	4.52	0	0	0	0	0	0	0	0	384.2	0	417.6	402.6	436.5	269.9	0	373.5	277.7	0	0	0	0	0	309.1	0	287	0	399	0	0	359.2	0	0	377.5	0	0	419.7	0	484	0	0	0
ID 4736	121.029	4.52	0	0	0	0	0	0	0	0	0	0	0	0	0	0	0	316.6	0	0	0	0	0	0	303.9	0	256.2	0	0	0	232.7	0	0	0	0	0	0	0	0	0	0	0	0
ID 2255	232.985	4.53	0	410.2	527.9	556.2	621.9	705.7	582.4	634	738.1	742.9	527.6	555.2	505.8	688.8	603.2	518.7	473.5	837.7	899.3	1025.8	1029.7	877	856.5	829.9	746	977	799.1	862.6	638.7	568.8	789.4	686.4	694	701.1	494.3	568.6	527.6	869.7	665.1	544.6	676.1
ID 5540	378.15	4.53	0	0	0	0	0	0	0	0	0	0	0	0	0	0	0	0	0	0	0	0	0	0	0	0	0	0	0	0	0	0	0	0	0	0	235.3	0	0	146.1	0	0	0
ID 1476	344.243	4.54	0	1220.7	855.1	1018	1080.4	1284.4	1176.4	946.8	1308.1	1516.6	1366.9	810.6	1345.5	1254.8	1246.4	1090	1356.6	1069.7	1279.2	1228	1163.1	1066.7	683.6	1312.2	1121.8	897.6	612.4	1078.7	981.9	990.9	895.7	1353.7	940.4	835.7	882.4	1477.8	892.2	1215.6	891.9	1078.1	1195.2
ID 2303	377.145	4.54	0	555.2	592.8	567.1	448	409.2	535.5	497.5	693.5	644.4	455.7	464.7	551.7	607	477.8	520.3	492	567.7	485.5	721.6	535.2	678.7	611	655.7	586.7	623.6	604.6	622.3	561.2	571.2	589.5	489	742.8	432.3	554.4	747.4	438.3	719.9	584.3	514.7	485.6
ID 2948	399.127	4.54	0	261.9	239	305.9	0	334.8	0	338.1	397.9	302.8	350.8	413.7	286.1	0	403	295.7	304.9	382.6	359.2	419	284	403.4	416.5	393.4	370.3	353.6	304.3	0	397.8	358.5	365.2	322.4	306.9	442.5	424.8	377.6	372.2	296.3	0	321.7	289.8
ID 2746	345.246	4.55	0	311.8	198.1	279.8	262.2	0	0	0	0	0	0	0	289.5	0	258.8	0	248	0	0	302.2	0	0	0	0	195.5	0	345.3	339.9	0	0	0	0	0	0	0	291.3	333.6	0	0	0	362
ID 1133	184.097	4.65	0	1368.1	1256.7	1617.1	1694.2	1690.7	1723.8	1643.9	1678	2017.6	1536.7	1588.1	1766.4	1175.9	1820.2	1549.9	1637.5	1613.9	1479.1	1580.4	1509.6	1911.3	1509.3	1483.7	1241.4	1694.8	1639.1	1523.3	1117.1	1243.2	1352.5	1201.2	1174.3	1112.7	1160.8	1276.9	1124.7	1031.7	1081.3	830.4	1009.2
ID 1248	109.065	4.65	0	1580.3	1469.6	1351.2	1755.7	1407.6	1739.1	1565.7	2117.7	1573.3	1350.9	1804	1556.4	1653.8	1694.9	1903.8	1947.6	1780	2004.4	1866.3	1761.1	1606.1	1810.7	1515.4	1425.6	2088.2	2062.7	1514.3	1547.7	1222	1493.7	1470.2	1365	1428.3	1416	1433.9	1352.3	1256	1439.6	1002	1299.9
ID 1303	206.079	4.65	0	1250.4	1208.8	1188.2	1290.2	1092.2	1251.5	1402.9	1278.9	1252.6	1125.7	1294.5	1296.1	1446.1	1142.3	1188.6	1173.6	1050.3	1359.5	1079.6	1183.8	1309.8	1148.3	1176.2	986.2	1153.3	1470.2	1194.5	853.8	931.4	888	912.4	695.9	931.5	974.3	875.3	915.3	999.1	625.6	602.9	678.3
ID 5136	244.035	4.65	0	0	0	0	0	0	0	0	0	0	0	0	0	0	0	0	0	174.8	209.3	0	0	0	0	0	0	0	0	0	0	0	0	0	0	0	0	0	0	0	0	0	0
ID 1803	228.061	4.66	0	693.4	666.6	774.8	688.7	522.7	841.8	985.4	689.5	914.9	680.7	906.9	813.5	648.9	743.9	928.1	942.7	761.3	694.2	884.6	900.7	831.7	940.7	664.4	770.5	942.9	854.5	532.7	779.3	663.1	813.3	743.9	649.8	509.1	625.9	555.2	621.3	590.9	650.1	444.6	732
ID 3672	273.188	4.67	0	0	0	270.3	0	0	0	341.2	0	294.7	284.8	0	286.1	244.7	241.5	0	262.2	0	0	0	0	274.8	413.4	251.6	0	0	0	0	0	0	0	0	0	0	0	0	424	0	0	0	0
ID 1315	272.185	4.68	0	1165.5	1196.4	945.6	1413.8	1260.4	1338.2	1212.7	1333.3	1388	1339	1630.6	1332.7	1102.7	1182.7	1258.2	1321.8	1320.7	1130.5	1349.1	1451.3	1270.3	1512.4	1101.3	1270.8	1557.4	1308.6	1188.2	1010.6	1413.2	1463.8	1283.6	1329.1	1173.8	1539.4	1040.6	1155.3	1191	1220.4	914.8	1083
ID 3620	146.06	4.68	0	0	0	294.3	0	0	0	371.5	0	0	0	319.7	0	0	432.2	0	0	626.2	498.4	514.8	532.9	573.6	746.5	365.9	502.2	634.5	512.1	468.4	443.4	0	0	0	0	0	0	0	0	0	0	0	0
ID 3178	170.118	4.75	0	0	700.4	0	550.4	0	0	0	638.1	0	578.6	0	0	0	0	621.4	0	0	0	657.7	0	0	0	0	0	0	0	0	0	638.5	0	0	0	0	0	0	0	0	0	0	496.4
ID 2624	260.186	4.78	0	378.5	339.6	0	351.4	0	0	0	409.8	302.3	0	0	0	272.1	0	0	299	283.9	397.8	364.7	343.7	293.3	347	290.8	0	307.8	319.8	0	0	266.2	0	0	341.1	0	298	0	0	0	0	0	384.7
ID 4722	211.143	4.82	0	0	0	0	0	0	0	0	0	0	0	0	0	0	0	729.2	0	0	0	0	0	0	0	0	0	0	0	0	0	894	1027.7	813.8	909.7	855.6	860.1	756	751.6	0	822.1	874.4	961
ID 634	227.082	4.84	0	4388.6	4769.2	4284.6	4091.5	4139.2	4232.4	4410.3	4854.3	4770.6	4854.6	4973.8	5434	5080.7	4832.7	4579.8	4862.4	3765.6	4372.8	4304.1	4298.2	4542.6	4515.3	4427.2	5129	3924.3	4311.8	4602	4851.4	6978.5	6607.4	5408.6	5118	6600.3	6053.8	5083.7	4925.2	6531.9	6722.6	6477.8	6180.8
ID 2175	228.084	4.84	0	563	761	610.7	793.4	648.1	627.7	877.5	728.7	743.2	697.7	635.7	904.5	530.8	686.5	617.2	639.6	725.4	649.9	826.3	645.7	651	520.1	1004.9	657	877.1	761.1	643.9	547.2	1139.9	995.4	730	636	980.7	950.7	855.7	724.6	1060.8	1037.5	898.1	1111.5
ID 1033	344.243	4.85	0	1775.7	1272.8	1480.2	1745.4	1847.2	1272.2	1439.3	1901.3	2210.5	1949.6	1704.7	2089.6	2226.6	1615.9	1852.9	1514	1934.5	1873	1827.9	2026.5	1277.3	1027.5	1631.6	1270.5	1611.6	1410.7	1418.7	1512.6	1879.3	1362.9	1694	1781.8	1590.1	1113.7	1971.2	1513.1	1522.5	1689.6	1915	1673.8
ID 2461	345.246	4.85	0	402.1	305.4	0	469.2	332.3	291.5	361.1	447.9	415	609.4	316.5	284.9	383.7	438.7	259.1	0	255.7	393.1	399.3	486	278.4	0	424.7	382.4	345.6	329.9	314.8	0	299.7	352.7	280	367.5	393.1	212.1	447.6	432.8	281.1	292.3	0	289.5
ID 250	186.112	4.93	0	19738.9	20871.3	22590.7	22819.9	20435	20810.5	23240.9	25723.1	23017.9	23694.3	24089.8	23021.5	23542.5	22778.3	21847.5	21856.7	19486.5	20372.7	20865.3	17769.6	20514.1	20885	16071.3	17021.1	20461.8	20154	15278.4	16316.4	18366.7	16407.7	17787	16720.8	18139.2	17244	17638.4	18224.5	15886.1	17638.6	15232.2	15342.4
ID 360	208.094	4.93	0	10071	9178.7	11514.5	11086	10660.2	10490.6	12320.1	12752.4	11576.7	11000.1	11027	11106.4	10900.2	11001.4	10493.9	11034.6	9794.5	10151.8	9842.3	9275.7	10800.8	10355.3	7437.2	7988.5	10160.2	9995.5	6698.7	7470.1	10027.1	8713.9	8097.4	8197.5	8551.5	9038.1	9294.1	8485.2	6921.4	8189.9	7515.5	7003.1
ID 636	111.08	4.93	0	4550.8	4381.8	5028.1	4754.4	4992.7	4591.5	4621.2	5396.4	5026.8	4959.2	5239	4649.4	4966.6	4804.8	5130	4493	4136.7	4068.6	4271.2	4221	5034.7	4456.1	4031.9	4018.4	4913.7	4445.1	3532.9	3564.7	4033	3690.7	3953.8	3920.9	3505.1	3811.2	4126.3	3645.9	3387.2	3785.5	3691.5	3446
ID 719	230.076	4.93	0	3434	3256.6	3840.9	4022.9	3258.7	3444	3507.6	4256.5	3367.3	3275.6	3685.9	3614.3	3714	3425.3	3743.8	3829.9	3082.8	3117.6	4025.7	3360.7	3247.6	3869	2966.4	3611.7	3788.6	3812.5	3070.8	3687.1	3306.7	3399.5	3915.2	3508.7	3373.4	3345	3272.4	2918.1	2960.3	3020.6	2503.5	2863.6
ID 929	187.116	4.93	0	2261.6	2302.6	2412.4	2452.6	2369.4	2558.6	2490.2	2846.8	2566	2602.3	2812.5	2247.6	2276.6	2523.1	2452.4	2702.1	2545.1	2110.9	1989.3	1904.2	2295.3	2503.4	1860.1	1978.4	2313.5	2252.7	2111.9	1841.2	1972.2	1827.2	2235.4	2238.1	1943	1602.4	2076.3	2076.6	1691.7	1768.8	1619	1311.7
ID 1317	209.097	4.93	0	1370.5	1127.4	1273	1072.1	1109.7	1185.6	1258.6	1055.5	1196.9	1053.4	1102.2	1094	1102.1	965.2	1204.3	1109.5	966.3	937.5	928.8	966.9	1119.3	1367	987.3	936.2	1196.7	1167.3	804.3	771.7	919.6	957.3	720.9	928.6	921.9	764.5	847.9	910.9	793.3	829.8	557.1	767.1
ID 1558	223.094	4.93	0	909.9	0	0	919.2	0	953.9	0	0	0	0	0	0	0	0	0	792	0	0	0	0	0	0	0	0	0	0	0	0	0	0	0	0	0	0	0	0	0	0	0	0
ID 1747	224.068	4.93	0	864.7	953	857.8	1004	920.8	1069.1	1239.6	1084.4	1329.9	970	1095.6	832.4	1164.1	1165.3	967.4	1241.9	825	796.9	838.7	893.5	805.6	1127.6	651.8	551.5	1009.7	940.6	780.8	809.3	941.5	690.3	752.6	817.6	882.6	699.4	830	746.3	658.2	880.8	902.6	638.3
ID 1846	83.0856	4.93	0	545.6	607.7	649.1	642.9	703.1	422.6	622.9	617.3	544	657.1	505.6	413.2	621.8	699.5	564.3	674.2	617	601.5	483.5	595	434	607.6	611.5	450.5	625.8	631.9	394.7	451	0	376.9	372.7	496.6	478.8	410.2	423.8	0	354.1	310.4	0	382.4
ID 2357	246.05	4.93	0	552.6	745.7	649.7	751.1	582	637	536.5	670.8	534.9	670.8	606.6	554.6	791.6	792.3	753.3	638.1	698.1	646.6	800.8	616.4	535.7	744.7	697.3	0	682.3	640.3	733.1	606.2	596.8	748.9	609.8	641.9	697.9	693.3	676.6	458	578.1	559.6	585	641.4
ID 2790	316.106	4.93	0	343.7	263.6	0	0	0	0	0	0	0	0	313.3	0	0	0	0	0	0	0	0	0	0	0	0	0	0	0	0	0	0	0	0	0	0	0	0	0	0	0	0	0
ID 3225	231.08	4.93	0	0	490.7	0	459.5	0	0	0	518.6	424.7	0	0	343.6	340.4	512.6	0	0	421.6	0	463.3	0	398.2	486.3	425.7	484.6	612.6	0	396.8	0	0	0	466.9	0	419.6	456	0	406.7	0	0	0	462.8
ID 3268	112.084	4.93	0	0	469.3	544.8	450	493.1	359.3	321.6	564.7	415.2	388.2	551.5	333.4	463.2	369.6	705.6	0	390.2	414.7	288.4	362.1	333.1	638	402.1	0	463.9	486	402.2	376.2	468	245.3	615.5	0	434.6	479.6	0	426.8	0	0	0	0
ID 3587	168.102	4.93	0	0	0	336.2	0	0	401.1	500.7	0	412	0	0	0	0	0	554.8	0	0	0	0	0	0	414	0	0	0	383.4	0	374.3	0	0	250.5	0	389.5	0	299.7	0	0	0	0	299.4
ID 3684	188.119	4.93	0	0	0	298.4	302.6	391.5	0	0	0	0	0	301.2	0	247.6	217.1	0	395.8	241.5	0	0	0	0	0	0	412.9	0	0	0	0	0	0	0	0	340.7	0	0	0	0	0	0	0
ID 2706	170.06	5.09	0	391.6	0	449.3	459.4	287.3	324	454.8	443.2	434.3	462	438.9	431.2	411.5	526.5	328.8	375.8	192.7	371.5	255.1	347	322.8	365.3	172.2	0	410.6	305.2	327.6	266.6	0	294.1	0	397.3	0	310.5	413.3	328.7	288.4	271.6	284.4	227.6
ID 3540	198.964	5.09	0	0	0	781.3	947.8	0	0	691.2	723.8	2515.3	2750.5	9705.4	10257.4	2687.5	2406	10515	11007.5	0	0	0	0	0	0	0	0	0	0	0	0	0	0	0	0	0	0	0	0	0	0	0	0
ID 3556	230.007	5.09	0	0	0	680.1	532.1	0	0	739.8	477.8	2057.4	1791.3	7582.7	7386.8	2115.6	1711.5	7354.4	7687	0	0	0	0	0	0	0	0	0	0	0	0	0	0	0	0	0	0	0	0	0	0	0	0
ID 4313	124.982	5.09	0	0	0	0	0	0	0	0	0	375.9	436.3	1377.7	1461.8	314.9	367.3	1240.6	1719.7	0	0	0	0	0	0	0	0	0	0	0	0	0	0	0	0	0	0	0	0	0	0	0	0
ID 3670	170.97	5.1	0	0	0	294.9	189.6	0	0	0	0	692.2	648.6	2238.6	2181.7	559.1	622.1	2720.8	2622.1	0	0	0	0	0	0	0	0	0	0	0	0	0	0	0	0	0	0	0	0	0	0	0	0
ID 4326	142.993	5.1	0	0	0	0	0	0	0	0	0	315.3	0	1029.7	1000.3	375.7	247	1080.7	1268	0	0	0	0	0	0	0	0	0	0	0	0	0	0	0	0	0	0	0	0	0	0	0	0
ID 4368	199.968	5.1	0	0	0	0	0	0	0	0	0	245.6	0	548.7	676.3	0	0	648.7	529.5	0	0	0	0	0	0	0	0	0	0	0	0	0	0	0	0	0	0	0	0	0	0	0	0
ID 4405	200.96	5.1	0	0	0	0	0	0	0	0	0	0	307.2	1145	1082.5	395.8	274.3	1052.4	983.2	0	0	0	0	0	0	0	0	0	0	0	0	0	0	0	0	0	0	0	0	0	0	0	0
ID 4462	232.002	5.1	0	0	0	0	0	0	0	0	0	0	0	777.6	907.9	0	0	672	806.2	0	0	0	0	0	0	0	0	0	0	0	0	0	0	0	0	0	0	0	0	0	0	0	0
ID 4470	231.009	5.1	0	0	0	0	0	0	0	0	0	0	0	662.2	711.3	0	0	549.3	653.1	0	0	0	0	0	0	0	0	0	0	0	0	0	0	0	0	0	0	0	0	0	0	0	0
ID 4477	197.98	5.1	0	0	0	0	0	0	0	0	0	0	0	552.7	722.4	0	0	582.9	563.3	0	0	0	0	0	0	0	0	0	0	0	0	0	0	0	0	0	0	0	0	0	0	0	0
ID 4504	156.954	5.1	0	0	0	0	0	0	0	0	0	0	0	388.4	409.9	0	0	482.8	294.9	0	0	0	0	0	0	0	0	0	0	0	0	0	0	0	0	0	0	0	0	0	0	0	0
ID 4586	88.0213	5.1	0	0	0	0	0	0	0	0	0	0	0	0	318.1	0	0	0	264.4	0	0	0	0	0	0	0	0	0	0	0	0	0	0	0	0	0	0	0	0	0	0	0	0
ID 4747	172.965	5.1	0	0	0	0	0	0	0	0	0	0	0	0	0	0	0	184.1	301.4	0	0	0	0	0	0	0	0	0	0	0	0	0	0	0	0	0	0	0	0	0	0	0	0
ID 3857	314.214	5.15	0	0	0	0	332.4	0	249.3	314.2	0	369.6	295.4	0	331.3	0	0	0	0	277.4	379.1	0	0	0	0	300.8	379.2	0	0	282.1	0	0	0	0	0	343.4	0	404.9	0	0	0	0	0
ID 1485	131.049	5.28	0	1034.4	946	1037.8	1162.3	1199.3	959.2	1084.2	1056.5	1145.3	1064.7	1172.2	972.2	1369.7	1018.9	993.9	952.1	1294.5	1186.9	1336.9	1389.9	1154.6	1121.9	1322.8	1083.7	1139.3	1232.3	871.8	1048.2	895.6	923.6	950.5	963.5	1214.7	744.5	913.4	790.8	824.2	686.6	789.2	669.9
ID 2702	228.063	5.28	0	256.7	299.5	0	256.4	440.4	358.8	403.9	279.9	373	265.4	0	354.7	323.5	354.4	355.2	375.5	339.7	346.2	329.8	522.5	0	378.2	277.6	254.1	421.1	376.1	333.1	332.6	377.5	0	430	299.6	326.3	226.3	416.4	264.2	389.4	204.8	249	0
ID 2831	250.045	5.28	0	287.2	285.3	0	302.8	0	268	288.8	0	247.6	0	209.1	384.6	289.3	257.4	410	0	284.2	261.1	401.5	267.9	403.6	287.5	294.1	0	381.8	408.2	212.5	445.3	248.1	254.4	271.6	0	257.8	383.3	0	335.3	333.4	239.9	274.7	0
ID 4689	206.081	5.28	0	0	0	0	0	0	0	0	0	0	0	0	0	0	273.4	264.1	0	0	0	256.9	0	298.4	343.9	0	0	0	0	330.2	225.5	0	0	0	0	0	0	0	0	0	0	0	0
ID 1957	356.183	5.36	0	688.3	642.8	612.4	470.9	547.5	523.8	553.4	716.3	695.2	545.2	833.8	584.4	643.2	653.6	973	560.5	708.4	712.3	726.6	906.7	882.7	647.9	570.5	700.7	678.7	744.8	514.4	549.7	789.8	637.5	558.8	0	580.1	548	765.7	0	658.2	0	0	488.7
ID 4402	104.107	5.37	0	0	0	0	0	0	0	0	0	0	238.8	0	0	0	0	0	321.2	0	0	0	0	0	0	0	0	0	0	0	0	0	0	0	0	0	0	0	0	0	0	0	0
ID 4953	187.096	5.43	0	0	0	0	0	0	0	0	0	0	0	0	0	0	0	0	0	573.8	668.2	574.2	695	739.4	766.3	0	0	0	702.5	0	0	0	0	0	0	481.8	577.4	0	0	0	0	0	0
ID 2625	247.001	5.51	0	246.9	250	0	280.2	376	268.7	297.8	271.8	388.3	305.1	376.8	407.8	333.8	232.4	359.6	323.4	367.9	279.5	366.6	453.2	427.7	366.5	263.5	402	0	363.2	411	324.6	456.4	302.4	338	353.6	365.2	368.9	370.2	314	0	0	378.4	0
ID 4202	243.102	5.61	0	0	0	0	0	0	0	254.9	0	0	0	0	0	303.5	0	0	0	0	304.9	190.7	0	0	355.5	422.2	286.7	0	0	0	0	0	0	0	254.7	0	0	0	0	0	0	288.8	0
ID 3184	184.133	5.78	0	0	630.1	507.4	538.9	836.5	511.8	759.5	0	649.8	540.8	469.1	507.7	464.3	639.2	403.5	647.6	491.2	0	0	376.9	520.7	439.4	0	0	0	0	596.4	556.1	512.4	516.3	650.2	525.2	408.5	431.5	559.1	366.1	0	0	0	435.3
ID 2680	167.008	5.83	0	256.5	0	0	0	0	0	0	0	0	300.8	0	0	187.2	284.7	0	250.2	0	0	0	0	0	0	200.7	0	0	0	0	0	0	0	0	0	0	0	204.5	0	0	0	241.5	0
ID 4535	462.274	5.83	0	0	0	0	0	0	0	0	0	0	0	340.6	0	0	0	0	0	0	0	0	0	0	0	0	297.2	0	0	0	0	0	0	0	0	386.2	0	0	0	0	0	0	0
ID 579	163.133	5.87	1	5169.2	5676	4381.8	5141.9	4786.4	5245.7	4565.9	4676.2	4466.9	4413.3	5061.4	5175.7	4088.6	5245.6	4506.3	4363.7	4387.7	4501.9	4250.2	5564.8	5197.5	4359.5	4396	5226.4	4333	4372.3	4569.4	4110	4422.2	4804.3	4430.8	3866.2	4341.8	4792.8	4171.4	3801.8	3728.1	4000.1	3818.3	3761.8
ID 1223	107.07	5.87	0	1464.5	0	0	0	0	0	0	0	0	1179.7	0	0	0	1188.8	0	0	0	0	0	0	0	0	0	1005.1	1250.2	0	0	0	0	1220.8	0	0	0	0	0	0	0	0	0	0
ID 4762	185.115	5.87	0	0	0	0	0	0	0	0	0	0	0	0	0	0	0	0	1222.4	0	0	0	0	0	0	0	0	0	0	0	0	0	0	1365.2	0	0	0	0	0	0	0	0	0
ID 5097	323.058	5.93	0	0	0	0	0	0	0	0	0	0	0	0	0	0	0	0	0	273	288.5	0	0	0	0	0	0	0	249.7	0	0	392.2	0	143.7	0	0	253	242.7	0	0	0	0	0
ID 958	149.045	6.09	0	2331.4	3578.2	4604.4	18182.8	15104	9730.1	3314.7	1387.6	0	271.7	0	0	0	0	0	0	0	0	0	0	0	0	0	0	0	0	0	0	0	0	0	0	0	0	0	0	0	0	0	0
ID 1288	151.112	6.09	0	1532.8	1433.2	1379.4	1479.3	0	1453.1	1465.4	1520.4	0	0	1271.5	0	1471.5	1445.7	1519	1532.2	1450.5	1738.3	1553.8	1723.8	0	1359.9	2036.5	1589.6	1452.1	1619.1	0	1628	0	1541.4	1436	1392.1	1847.3	1867.1	1707.2	1284.7	1452.3	1438.3	1698.8	1666.1
ID 1427	133.101	6.09	0	1114	0	926.9	1018	1222.8	1303	1146.7	0	0	1137.5	0	0	1137.2	1114	0	1158.2	0	1224.9	0	1194.4	1205.4	1053.1	0	1074.1	0	0	1189.2	1144.8	1295.2	1301.5	1140.9	0	1199	1369	1122.7	1165.6	973.5	1102.9	957.3	1105.1
ID 1508	223.131	6.09	0	871.6	1082.7	954	0	0	0	0	1106.6	1201.9	899.8	0	1105.7	1252.1	1168.8	1155.5	1130	1039.8	1031.2	1057	1147	1321.7	1078.1	1184.4	0	1223.3	976.7	1041.5	1083.8	1148.8	1150.8	1175.4	1109	1140.8	1089.3	1012.1	1064.7	0	1095.1	1086.2	1200.4
ID 1533	167.055	6.09	0	1117.6	1934.8	2258.1	8605	6784.3	4989.9	1447.9	783.3	0	0	0	0	0	0	0	0	0	0	0	0	0	0	0	0	0	0	0	0	0	0	0	0	0	0	0	0	0	0	0	0
ID 1700	189.037	6.09	0	902.4	1191.6	1633.9	5006.3	4211.8	3337	1038.1	447.2	0	0	0	0	0	0	0	0	0	0	0	0	0	0	0	0	0	0	0	0	0	0	0	0	0	0	0	0	0	0	0	0
ID 2912	150.046	6.09	0	330.6	626.5	862.7	2380.3	2025.1	1432.9	393.5	0	0	0	0	0	0	0	0	0	0	0	0	0	0	0	0	0	0	0	0	0	0	0	0	0	0	0	0	0	0	0	0	0
ID 3329	151.042	6.09	0	0	360.5	602.6	1764.1	1120.5	802.1	0	0	0	0	0	0	0	0	0	0	0	0	0	0	0	0	0	0	0	0	0	0	0	0	0	0	0	0	0	0	0	0	0	0
ID 3404	190.038	6.09	0	0	298.8	209.9	828.5	517	597.6	0	0	0	0	0	0	0	0	0	0	0	0	0	0	0	0	0	0	0	0	0	0	0	0	0	0	0	0	0	0	0	0	0	0
ID 3786	169.052	6.09	0	0	0	0	876.5	655.2	0	0	0	0	0	0	0	0	0	0	0	0	0	0	0	0	0	0	0	0	0	0	0	0	0	0	0	0	0	0	0	0	0	0	0
ID 3787	133.013	6.09	0	0	0	0	882.8	398	380.2	0	0	0	0	0	0	0	0	0	0	0	0	0	0	0	0	0	0	0	0	0	0	0	0	0	0	0	0	0	0	0	0	0	0
ID 3797	166.071	6.09	0	0	0	0	627.1	0	360.6	0	0	0	0	0	0	0	0	0	0	0	0	0	0	0	0	0	0	0	0	0	0	0	0	0	0	0	0	0	0	0	0	0	0
ID 3800	184.082	6.09	0	0	0	0	583.3	567.2	0	0	0	0	0	0	0	0	0	0	0	0	0	0	0	0	0	0	0	0	0	0	0	0	0	0	0	0	0	0	0	0	0	0	0
ID 3821	191.034	6.09	0	0	0	0	435.5	394.1	0	0	0	0	0	0	0	0	0	0	0	0	0	0	0	0	0	0	0	0	0	0	0	0	0	0	0	0	0	0	0	0	0	0	0
ID 2733	151.024	6.1	0	241.2	509.1	791.1	2482.5	1447.6	1358.5	418.9	0	0	0	0	0	0	0	0	0	0	0	0	0	0	0	0	0	0	0	0	0	0	0	0	0	0	0	0	0	0	0	0	0
ID 3779	168.057	6.1	0	0	0	0	1145.6	743.3	804.5	0	0	0	0	0	0	0	0	0	0	0	0	0	0	0	0	0	0	0	0	0	0	0	0	0	0	0	0	0	0	0	0	0	0
ID 3790	169.035	6.1	0	0	0	0	547.5	0	523.8	0	0	0	0	0	0	0	0	0	0	0	0	0	0	0	0	0	0	0	0	0	0	0	0	0	0	0	0	0	0	0	0	0	0
ID 3751	163.06	6.11	0	0	0	0	1465.3	0	1180.3	0	0	0	0	0	0	0	0	0	0	0	0	0	0	0	0	0	0	0	0	0	0	0	0	0	0	0	0	0	0	0	0	0	0
ID 544	213.11	6.18	0	891.6	917.3	949.8	899.3	1095.3	954.4	1122	1240.5	1043	986.8	957.1	992.9	849	933.2	884.9	846.7	2112.6	1730.7	1614.6	2115.2	2069.3	2306.6	683.5	774.8	2161	2333.6	0	876.8	1169.6	1313.6	1383.5	1086.2	1057.3	1432.7	1190.1	1323.3	580.8	875.1	738.3	557.6
ID 950	173.117	6.18	0	738.2	685.7	778.7	547.8	690	652.8	756.7	694.2	637.3	751.5	642	904.4	739.1	886.7	806.9	613.4	1470.3	1607.4	1467.5	1429.8	1608.7	1453.1	536.1	565.3	1882	1494.9	533.5	0	840.3	1073.6	787	817.4	868.6	980.5	784.9	896.8	622.9	523.9	439.4	419.7
ID 1674	233.078	6.18	0	802.5	1036.1	893	0	722.5	735.2	0	0	903.5	838.4	890.9	0	0	874.7	714.5	843	837.5	0	762.8	879.8	796.8	763.2	919.8	0	0	748.6	718.6	835.5	774.2	0	830.3	653.2	687.5	814.9	654.4	729.3	0	748.3	845.7	782.7
ID 4435	229.084	6.18	0	0	0	0	0	0	0	0	0	0	215.3	0	0	0	171.5	0	0	375.8	440.6	452.3	355	358.3	324.8	0	0	405	510.8	0	0	0	328.8	0	0	0	323.5	217.8	0	0	0	0	0
ID 5072	191.128	6.18	0	0	0	0	0	0	0	0	0	0	0	0	0	0	0	0	0	297.3	0	344.7	0	0	371.3	0	0	0	0	0	0	0	0	0	0	0	0	0	0	0	0	0	0
ID 948	149.06	6.19	0	2226.2	2484.3	2818.1	2508.1	0	2294.8	2470.6	2197.3	2479.1	2486	2559	2622.6	2424.3	2511.5	2333.5	2488.2	2354.1	2467	2299.5	2308.3	2313.1	2237	2773.7	2498.4	2079.9	2223.6	2430.9	2063.9	2119.5	2210	1979.5	2389.4	2093	2050.5	2551.2	2010	1916.8	2152.9	2138	1859.1
ID 3877	105.034	6.19	0	0	0	0	280.4	0	312	294.2	0	0	0	0	0	0	0	286.2	0	0	0	280.5	336.1	0	0	0	344.7	0	0	0	0	0	0	0	0	0	0	0	0	0	0	0	0
ID 4398	150.063	6.19	0	0	0	0	0	0	0	0	0	0	386.6	318.8	306.5	0	0	0	0	0	0	0	0	0	0	0	351.1	0	275.7	305	0	0	265.7	0	0	0	0	0	0	0	0	0	0
ID 5105	214.113	6.19	0	0	0	0	0	0	0	0	0	0	0	0	0	0	0	0	0	248.8	0	0	0	0	335.2	0	0	237.6	0	0	0	289.1	0	0	0	0	0	0	0	0	0	0	0
ID 2206	248.032	6.22	0	486.9	639.9	2278.4	2239.8	624.8	448.6	2004.2	2135.3	8275.4	8288.6	34334.2	33574	8976.8	8329.2	30875.1	31864.2	0	0	0	0	0	0	0	0	0	0	0	0	0	0	0	0	0	0	0	0	0	0	0	0
ID 3685	249.035	6.22	0	0	0	293.6	0	0	0	0	0	827.6	772	3188.5	3269.2	979.3	741.2	3008.9	2782.7	0	0	0	0	0	0	0	0	0	0	0	0	0	0	0	0	0	0	0	0	0	0	0	0
ID 4478	250.036	6.22	0	0	0	0	0	0	0	0	0	0	0	580.4	688.5	0	0	387.9	493.4	0	0	0	0	0	0	0	0	0	0	0	0	0	0	0	0	0	0	0	0	0	0	0	0
ID 4519	234.029	6.22	0	0	0	0	0	0	0	0	0	0	0	372	361.3	0	0	258.8	327.2	0	0	0	0	0	0	0	0	0	0	0	0	0	0	0	0	0	0	0	0	0	0	0	0
ID 4554	270.013	6.22	0	0	0	0	0	0	0	0	0	0	0	281	374.7	0	0	0	0	0	0	0	0	0	0	0	0	0	0	0	0	0	0	0	0	0	0	0	0	0	0	0	0
ID 3144	171.102	6.28	0	0	897.5	0	0	793.8	707.9	0	0	0	691.3	0	0	0	0	0	0	0	0	0	0	883.6	0	0	0	0	0	0	0	0	0	0	0	0	0	849.2	0	0	617.1	0	0
ID 3607	189.112	6.28	0	0	0	399.4	0	0	0	350.5	426.6	433.1	0	412.8	411.4	418.8	334.4	340.9	0	0	0	0	0	0	0	0	414	465	0	0	0	476.9	479.8	0	377.6	387.5	459.6	418.3	328.7	413.9	0	0	0
ID 4051	211.095	6.28	0	0	0	0	0	0	1305.7	0	1225.7	0	0	0	0	1174.3	0	0	1220.9	0	0	0	0	1130.7	0	0	0	0	0	0	0	1015.6	0	1047.2	0	0	0	0	0	0	0	0	0
ID 4351	255.059	6.29	0	0	0	0	0	0	0	0	0	274.8	0	0	0	0	0	0	0	0	0	0	0	0	0	0	296.8	0	269.1	0	0	0	0	0	0	0	0	0	0	0	0	0	0
ID 4358	458.275	6.29	0	0	0	0	0	0	0	0	0	234.4	0	0	0	0	0	0	0	0	0	0	0	0	0	202.2	0	0	0	0	0	0	0	0	0	0	0	0	0	0	0	0	0
ID 3310	511.805	6.33	0	0	298	0	0	0	0	0	293.3	398.4	0	0	275.8	0	0	0	0	0	0	0	0	515.4	0	0	0	0	314.1	532.2	408.8	0	0	0	0	0	460	0	0	421	443	0	340
ID 5381	512.306	6.33	0	0	0	0	0	0	0	0	0	0	0	0	0	0	0	0	0	0	0	0	0	0	0	0	265.4	0	0	331.7	218.5	0	0	0	0	318.2	0	239.3	0	0	0	0	0
ID 3906	244.09	6.39	0	0	0	0	263.5	213.4	0	204.9	0	0	0	113	0	0	0	0	0	0	0	0	0	0	0	0	0	0	0	0	0	0	0	0	0	0	0	0	0	0	0	0	0
ID 1383	243.088	6.4	0	1178.9	975.3	871.3	777.9	932	951.9	725.6	718.3	875.3	895.8	910.6	987.3	807.9	1156.1	856.8	848.7	702.1	749.8	925.7	904	979.9	919.4	734.8	726.6	872.1	741.5	949.3	1029.9	919	742.7	847.5	989.4	806.3	879.1	851.5	882.7	1063.8	856.7	661.2	931.2
ID 1889	159.08	6.4	0	722.1	0	494.6	0	561	463	837.6	354.5	851.5	498.6	435.4	0	516.6	450.2	373.8	408.1	504.9	0	0	0	444.7	324.6	535.1	0	0	0	556.6	0	0	516.1	0	0	0	338.8	0	0	0	0	363.3	360.5
ID 2002	257.057	6.4	0	761.6	504.9	763.1	491.7	756.1	462.8	640.1	445.7	731.3	535.6	450.9	475.8	665.2	477.9	418.5	547.2	664.1	265.5	899.2	249.3	444.9	407.4	716.6	227.4	329	494.9	610.4	0	0	504.5	0	415.6	0	641.6	208.2	411.2	560.4	0	440.4	184
ID 2498	265.07	6.4	0	488.7	338.5	483.3	502.8	694	457.5	355.6	375.6	501.8	424.9	308.7	691.2	444.4	492.2	368.5	513.2	421.7	429.8	430.6	569.7	725.5	592.2	374.1	486.9	671.7	614.1	415.2	558.2	714.4	502.5	404.6	379.3	395.2	516.3	374.9	532.8	436.9	679.6	455	541.4
ID 4115	274.083	6.4	0	0	0	0	0	0	162.9	262.3	0	0	238.7	0	231.1	168.3	0	0	0	0	0	273.3	0	0	0	0	0	0	0	0	0	0	0	0	0	0	0	0	0	0	0	0	0
ID 5500	217.08	6.43	0	0	0	0	0	0	0	0	0	0	0	0	0	0	0	0	0	0	0	0	0	0	0	0	0	0	0	0	0	212.8	0	236.8	0	0	0	0	0	0	0	0	0
ID 543	213.11	6.54	0	5690.4	6316.4	5920.6	5820.1	6158.5	5035.4	5923.8	5352	6308.8	4953.6	5866	5291.7	6043.9	5077.9	5404.7	5343.4	13059.9	12362.2	12040.2	12757.5	12740.8	12617.2	6878.3	6925.2	12435.5	13082.2	6561.2	6674.5	8546.5	8661.4	7868.3	7975	10536.6	9961.3	8641.5	8543.1	5675.9	5122.8	5436.2	5130.2
ID 949	173.117	6.54	0	2374.5	2483.3	2393.2	2286.7	2257.8	2121.1	2557.3	2514.4	2371.5	2349.8	2918.3	2322.1	2263	2478.8	2564.4	2333.8	6053.1	5538.3	6303.5	5639.8	5854.7	6482.8	3246.3	3538.3	6609.4	5834.9	3013.9	3111.9	4313.9	4233.3	3285.7	3511.9	4314.3	4654.8	3959.4	3810.5	2263.2	2231.6	2157.7	2328.2
ID 1252	229.084	6.54	0	1305.3	1216.2	1193.3	1137	1243.1	1046.3	1365.6	1352.2	1169.7	1240.5	1261.7	1250.9	1200.5	1225.5	1225.2	1074.7	2473.2	2349.3	2633.8	2019.7	1966.2	2471.5	1559.8	1888	2466.6	2506.7	1617.4	1667.1	1992.8	1939.3	1721.6	1481.9	1892.8	1856.5	1670.7	1900.8	1135.6	1491.3	1210.9	1166.7
ID 1690	214.113	6.54	0	886.5	692.5	654	488.1	787.5	512.2	769.9	758.9	651.3	426.1	504.5	623.7	552	522.8	603.3	640.1	1347.9	1433.3	1764.5	1490.2	1286.9	1349.5	909.1	912.6	1505.8	1677.8	720.7	700.6	992.5	1088.2	963.4	1099.1	953.4	1143.7	945.5	816.4	627	828	612.4	645.3
ID 1830	191.128	6.54	0	798.8	735.6	865	1000.1	863.4	871	1029.5	1156.2	912.3	673.2	909.4	892.2	967.2	741.5	748.8	705.8	2217.9	1940.8	1884.2	2039.5	2148.1	2028.9	1035.9	956.3	1881.5	1705.2	1082.4	1078.7	1583	1642.3	1450.9	1364.5	1437	1576.1	1366.6	921.7	845.9	753.7	703.4	932.8
ID 2519	99.0804	6.54	0	445.1	375.9	361.4	0	0	313.8	274.7	316.8	389.9	494.3	266.6	0	0	0	345.2	0	708.6	610.9	639.6	677.3	855.7	797.2	442.9	490.3	624.7	644.6	326.4	432.7	342.9	553.5	556	0	532.4	461.1	441.4	0	499.5	291.9	286.3	363.2
ID 2681	174.121	6.54	0	352.4	0	0	431.3	0	0	0	293.4	328.9	331.4	0	0	0	0	264.4	0	618.1	641.5	511.9	553.6	501.3	680.3	395.1	335.1	640	655.6	431.6	308.5	509.2	572.8	393.8	429.6	475.6	572.6	465.9	0	210	0	0	279.1
ID 3979	211.169	6.54	0	0	0	0	0	408.1	247	249.5	0	364.9	432	311.7	0	0	0	0	0	288.6	378.4	0	0	381.4	243.3	0	0	0	0	278	294	0	0	304.3	219.5	0	0	390.1	381.6	533	293.5	313.7	225
ID 5172	117.091	6.54	0	0	0	0	0	0	0	0	0	0	0	0	0	0	0	0	0	0	430.6	313.7	0	0	0	0	0	0	412.4	0	0	0	0	0	0	0	0	0	0	0	0	0	0
ID 5278	192.131	6.54	0	0	0	0	0	0	0	0	0	0	0	0	0	0	0	0	0	0	0	282	266.9	218.4	433.7	0	0	0	0	0	0	0	0	0	0	0	0	0	0	0	0	0	0
ID 3575	230.087	6.55	0	0	0	215.9	0	0	0	0	0	0	0	0	0	0	0	0	0	0	246.8	274.6	288.8	0	226	0	0	212.7	0	0	0	0	0	0	177.1	0	0	216.4	0	0	0	0	0
ID 5254	251.162	6.55	0	0	0	0	0	0	0	0	0	0	0	0	0	0	0	0	0	0	0	399.9	0	0	0	0	0	0	0	0	0	274.4	0	0	352.9	0	0	0	453.6	0	0	310.8	0
ID 2147	241.204	6.56	0	536.6	349.5	0	0	0	573.7	0	479.4	377.5	343.5	0	456.9	415.1	296.6	0	0	406	455.5	248.7	371.4	0	452.8	0	0	0	0	529.7	0	0	0	334.7	0	0	0	604.6	0	0	0	419.8	0
ID 3553	220.953	6.81	0	0	0	602.1	657.6	0	0	0	914.5	2584.2	2496.5	10151	10019.8	2817.1	2511.4	9688.5	9985.7	0	0	0	0	0	0	0	0	0	0	0	0	0	0	0	0	0	0	0	0	0	0	0	0
ID 3604	222.95	6.81	0	0	0	450.1	458	0	0	427.9	480.2	1566.1	1673	6336.6	6123.2	1603.1	1565	6162.9	6304.4	0	0	0	0	0	0	0	0	0	0	0	0	0	0	0	0	0	0	0	0	0	0	0	0
ID 4393	224.947	6.81	0	0	0	0	0	0	0	0	0	0	246.7	971.8	925	0	0	1046.8	915	0	0	0	0	0	0	0	0	0	0	0	0	0	0	0	0	0	0	0	0	0	0	0	0
ID 4485	221.957	6.81	0	0	0	0	0	0	0	0	0	0	0	553	628.9	0	0	550.3	613.9	0	0	0	0	0	0	0	0	0	0	0	0	0	0	0	0	0	0	0	0	0	0	0	0
ID 4505	127.016	6.81	0	0	0	0	0	0	0	0	0	0	0	207.6	339.2	0	0	0	480.2	0	0	0	0	0	0	0	0	0	0	0	0	0	0	0	0	0	0	0	0	0	0	0	0
ID 4530	223.954	6.81	0	0	0	0	0	0	0	0	0	0	0	224.4	326.8	0	0	301.8	393.7	0	0	0	0	0	0	0	0	0	0	0	0	0	0	0	0	0	0	0	0	0	0	0	0
ID 5408	139.112	6.83	0	0	0	0	0	0	0	0	0	0	0	0	0	0	0	0	0	0	0	0	0	0	0	0	0	0	0	638.6	0	0	540.5	719.8	0	0	0	0	0	0	0	0	0
ID 1755	198.149	6.85	0	737.3	596.5	613	519.9	706.7	534.3	533.1	541.2	458.3	608.9	682.5	601.5	644.9	500.5	585.6	712	653	724.7	695.9	536	504.8	648.5	645.6	728.4	420.8	731.5	561.8	488.5	597.5	426.7	453.1	617.6	643.6	499.4	563.2	488.3	535.7	553.1	531.9	502.1
ID 2748	286.957	6.9	0	326.1	290.5	0	429.4	0	0	0	478.3	0	0	391.3	0	386.9	348.5	0	0	390.7	430	0	0	447	0	0	352.2	359.2	0	0	0	387.3	528.6	0	0	0	349.2	0	342.8	0	0	353.4	371.4
ID 3258	284.961	6.9	0	0	273.4	0	365.4	473	342.1	0	336.8	346.6	312.5	331.4	333.5	397.1	377.4	297.2	375.7	332.3	256.1	306	416.5	346	275.4	0	360.9	304.3	0	220.4	422.2	417.9	338.1	311.8	433.1	341.7	273.3	392	320.2	309.9	0	310.2	282.8
ID 3368	200.165	6.96	0	0	325.2	0	0	0	0	0	0	0	0	0	0	233.2	0	0	0	0	0	0	0	0	0	0	294.3	0	0	0	0	297	0	0	0	0	0	0	0	0	0	0	0
ID 4860	171.102	7.06	0	0	0	0	0	0	0	0	0	0	0	0	0	0	0	0	0	1040	0	752	865.3	0	0	0	0	0	0	0	0	0	0	0	0	0	0	0	0	0	0	0	0
ID 3851	167.143	7.07	0	0	0	0	332.5	0	0	0	0	339.5	0	0	479.2	0	0	0	353.8	0	476.1	442.6	0	0	0	368.5	0	0	0	0	0	534.6	0	0	0	0	0	0	0	0	0	0	0
ID 2442	185.154	7.08	0	359.6	0	0	0	0	0	0	0	0	0	0	0	0	0	0	0	0	0	0	0	0	0	0	0	0	0	0	0	0	0	0	292.3	0	0	0	0	331.9	0	0	0
ID 3488	185.117	7.24	0	0	0	534.5	0	0	0	0	0	0	0	662.8	0	0	0	0	0	0	0	0	0	0	0	0	0	0	0	0	0	0	0	0	0	0	0	0	0	0	0	0	0
ID 3589	739.691	7.24	0	0	0	455.8	329.3	0	0	0	456.6	0	0	0	0	380.2	0	0	0	425.2	521	0	449.3	372.6	653.1	685.8	854.4	460.2	456	687.5	731.7	678.6	680.3	395	500.7	420.5	647	512	440.8	447.1	0	375	469.2
ID 3605	247.09	7.24	0	0	0	379.1	0	0	358.3	0	204.7	299	0	0	0	0	0	0	0	0	0	0	0	0	0	0	0	0	0	0	0	0	0	0	0	0	0	0	0	0	0	0	0
ID 4054	225.11	7.24	0	0	0	0	0	0	583.2	0	0	0	0	0	0	0	0	0	0	0	0	0	0	0	0	0	0	523.5	0	557.3	0	0	0	0	0	0	0	0	0	0	0	0	0
ID 4175	740.025	7.24	0	0	0	0	0	0	0	178.6	0	0	0	0	0	315.9	0	0	324.5	0	0	0	0	0	448.3	409.5	569.3	0	0	737.4	629.3	0	407.3	0	305.5	399	0	0	0	365.1	0	313	349.5
ID 4389	739.356	7.24	0	0	0	0	0	0	0	0	0	0	506.4	0	0	259.8	0	0	281.2	303.2	393.2	534	332.5	382.5	597.6	562	863.2	0	374.1	551	520.7	479.1	413.2	0	669.2	511.2	0	302.9	0	379.2	573	640.6	421.8
ID 5322	740.357	7.25	0	0	0	0	0	0	0	0	0	0	0	0	0	0	0	0	0	0	0	0	0	362.1	0	0	0	0	0	333.4	0	0	0	0	0	0	0	0	0	0	0	0	0
ID 4572	183.101	7.26	0	0	0	0	0	0	0	0	0	0	0	0	837	0	0	0	0	0	0	0	0	0	0	0	0	0	0	0	0	1151.8	1085.8	0	0	0	0	0	0	0	0	932	0
ID 4430	243.206	7.3	0	0	0	0	0	0	0	0	0	0	266.7	0	0	0	261.1	0	0	0	267.4	0	311.6	0	0	0	0	0	0	0	0	0	0	0	0	0	0	0	0	0	0	0	0
ID 3805	185.154	7.31	0	0	0	0	484.5	0	416.5	0	0	0	0	0	0	0	0	0	0	478.1	0	0	0	0	0	0	0	0	0	0	0	0	0	387.3	0	0	0	0	0	0	398.7	0	0
ID 3534	311.017	7.41	0	0	0	882.8	1071.6	0	0	851.7	658.5	3051.3	2438.3	10290.1	11657.6	2442.8	2483.2	10341.2	11227.5	0	0	0	0	0	0	0	0	0	0	0	0	0	0	0	0	0	0	0	0	0	0	0	0
ID 4349	313.013	7.41	0	0	0	0	0	0	0	0	0	250.6	0	697.6	1016.3	293.9	277.6	877.3	997.4	0	0	0	0	0	0	0	0	0	0	0	0	0	0	0	0	0	0	0	0	0	0	0	0
ID 4536	348.973	7.41	0	0	0	0	0	0	0	0	0	0	0	340.9	595.2	0	0	328	532.6	0	0	0	0	0	0	0	0	0	0	0	0	0	0	0	0	0	0	0	0	0	0	0	0
ID 4343	312.02	7.42	0	0	0	0	0	0	0	0	0	277.9	389.4	1330.3	1411.3	396.3	309.7	1246	1230.1	0	0	0	0	0	0	0	0	0	0	0	0	0	0	0	0	0	0	0	0	0	0	0	0
ID 4365	328.043	7.42	0	0	0	0	0	0	0	0	0	236.4	0	359	637.4	0	0	597.1	609.7	0	0	0	0	0	0	0	0	0	0	0	0	0	0	0	0	0	0	0	0	0	0	0	0
ID 4486	332.998	7.42	0	0	0	0	0	0	0	0	0	0	0	638.3	723.5	0	0	695.2	776.7	0	0	0	0	0	0	0	0	0	0	0	0	0	0	0	0	0	0	0	0	0	0	0	0
ID 4097	233.114	7.46	0	0	0	0	0	0	310.5	244.6	0	0	0	0	0	231.9	0	0	0	0	0	292.8	0	0	0	0	0	0	268.8	354.1	295	0	0	0	0	0	0	0	0	0	0	0	0
ID 4726	193.121	7.46	0	0	0	0	0	0	0	0	0	0	0	0	0	0	0	506.1	0	653.3	0	0	0	523.6	0	0	0	0	0	0	0	0	0	0	0	0	0	0	0	0	0	0	0
ID 2381	135.08	7.5	0	475.8	0	356.2	0	379.9	0	429.3	412.9	502.2	399.7	431.4	0	517	0	0	435.7	0	0	351.5	0	361.1	0	397.3	441.6	0	466.5	0	0	0	0	0	0	0	0	0	0	0	0	0	429.8
ID 753	205.143	7.51	0	3258.4	3164.5	2670.1	3067.6	3098.7	2963.4	3178.2	2923.1	2953.2	2916.5	3074.4	3224	2887.1	2901.7	2845.9	2831.5	3475	3187.4	3012.4	2844.2	2922.2	3095.1	2759.9	3186.1	3259.3	2614.6	3053.3	3299.3	2944	3203.9	2803.2	2911.9	3055.3	3340.2	3105.9	3025.5	2749.5	2751.5	2320	2721.8
ID 2166	87.0441	7.51	0	634.9	405	359.8	344.3	441.5	377.8	0	434.1	0	0	405.7	474.4	0	359.3	371.4	0	397.1	0	284.3	360.9	368.8	504.9	461.8	0	395.2	411.9	363.5	377.3	564.8	288.6	292	494.7	440.3	301.8	415	400.7	438.2	302.1	330.1	221.8
ID 3202	206.147	7.51	0	0	417.1	346.7	381.4	676.9	0	0	0	297.9	292.8	343.2	0	309.7	414	314.2	324.1	434.4	360.6	504.7	388.2	0	399.8	466.2	385.2	263.9	361.3	460.7	424.9	354.5	393	0	402.6	384.4	391.4	0	317	366	350.1	342.5	403.5
ID 5020	216.131	7.51	0	0	0	0	0	0	0	0	0	0	0	0	0	0	0	0	0	429.6	0	447.5	457.3	540.8	436.9	0	0	422.9	407.6	0	0	353.6	259.4	0	0	261.2	434.2	0	0	0	0	0	0
ID 5149	145.086	7.51	0	0	0	0	0	0	0	0	0	0	0	0	0	0	0	0	0	0	676.6	0	705.9	0	911.3	0	0	818.2	779.3	0	0	0	0	0	0	584.7	0	0	0	0	0	0	0
ID 4078	215.128	7.52	0	0	0	0	0	0	515.7	566.1	512.5	636.7	0	455.4	554.5	0	0	0	0	3402.6	3292.5	3831.9	3952	2958	3233.5	0	0	3203.5	3460.5	0	0	2140.9	2060.8	827	1139.7	2442.3	2271.8	1340.7	1041	0	0	0	0
ID 4830	255.12	7.52	0	0	0	0	0	0	0	0	0	0	0	0	0	0	0	0	0	2143.7	1737.2	1987.5	2002.9	1610.8	1849.6	0	0	1827.2	1717.8	0	0	1255.1	1228.5	693.2	722.7	1450.7	1434.2	824.1	716.7	0	0	0	0
ID 4917	271.094	7.52	0	0	0	0	0	0	0	0	0	0	0	0	0	0	0	0	0	636.2	556.6	600	801.6	550.2	576.6	0	0	473.9	758.9	0	0	384.7	367	0	0	401.5	428.6	0	0	0	0	0	0
ID 3562	255.157	7.53	0	0	0	392.7	0	0	0	552.3	0	0	0	0	0	0	0	0	0	0	0	0	0	0	406	0	0	0	0	0	0	0	0	0	400.8	0	0	0	0	0	0	0	0
ID 1123	214.089	7.56	0	1711.6	1744.9	2029.6	1496.2	1899.8	1500.4	1692.4	1395.3	1919.1	1801.4	1785.3	1697.5	1498.5	1822	1958.2	1652.6	1655	1434.5	1451.5	1437.3	1420.6	1340.3	1542.5	1439.4	1911.1	1326.1	1570.9	1441.4	1518.1	1512.2	1433.4	1342.9	1494.1	1367.8	1325.7	1722.8	1480.4	1224.8	1338.6	1278.3
ID 2279	158.027	7.56	0	451.6	680.3	523.4	681.5	641.5	518.8	724	570.5	735.7	585.1	533.4	752.8	555.1	668.8	634.1	676.4	433.6	393.8	590.2	502.8	619.7	0	504.6	395.2	398.6	441.2	417.1	404	381.8	458.8	409.6	472.7	628.3	449.4	677.3	627.3	376.1	409.4	0	481.6
ID 2617	141.002	7.56	0	385.8	0	387	0	0	0	0	195.2	0	0	0	0	0	342.4	0	0	0	0	304	0	0	0	318.9	0	303.4	0	0	0	0	0	0	0	0	0	0	0	0	0	369.6	317.5
ID 3993	236.071	7.56	0	0	0	0	0	314	308.8	0	0	0	0	0	302.2	0	272.4	0	0	240.2	285.7	238.3	0	0	0	0	280.2	0	0	0	0	269.1	0	0	0	300.6	0	329.8	0	0	0	0	0
ID 4090	215.092	7.56	0	0	0	0	0	0	384.8	0	0	0	0	0	0	0	0	0	0	0	0	0	0	0	0	0	341.2	0	0	0	0	0	0	0	304.4	0	0	0	223.7	0	0	0	0
ID 5387	252.045	7.57	0	0	0	0	0	0	0	0	0	0	0	0	0	0	0	0	0	0	0	0	0	0	0	0	231	187.4	208.2	0	0	0	0	0	0	0	0	0	0	272.6	0	0	0
ID 2524	145.086	7.64	0	364.2	0	0	0	651.2	393.3	519.9	381.3	512	539.1	529.7	375.6	607.2	359.6	466.8	517.7	2528.8	2068.7	1974.4	1965.1	2059.1	1825.3	0	0	2175.1	1755.4	0	0	1121	1060.5	575.8	1026.6	1254.6	1182.6	715.9	732.4	0	0	0	0
ID 4916	271.094	7.64	0	0	0	0	0	0	0	0	0	0	0	0	0	0	0	0	0	714.7	531	536.1	657.6	489.9	448.3	0	0	755.4	480.6	0	0	272.6	0	0	0	0	278.1	0	0	0	0	0	0
ID 4067	255.12	7.65	0	0	0	0	0	0	377.7	0	432.3	583.4	0	0	608.3	0	0	0	0	1586.9	1970.6	1612.2	1530.8	1275	1750.9	0	0	1487	1527.5	0	0	910.8	1053.7	612.1	605.5	838	944.5	592	0	0	0	0	0
ID 3814	163.074	7.72	0	0	0	0	494.2	0	765.8	0	0	0	542.1	0	522.7	0	0	506.1	653	0	0	0	0	533.6	0	0	503.1	0	0	0	0	0	0	0	0	0	556.9	0	0	0	0	0	0
ID 22	149.023	7.75	0	828.5	0	0	704.6	0	579	703.2	0	0	524.4	0	0	600.4	0	0	0	0	0	0	0	0	0	577.8	0	0	0	0	0	0	0	0	566.3	659.6	0	654.7	546.7	0	0	0	0
ID 810	225.11	7.75	0	675.7	698	0	0	0	661.4	0	0	0	639.5	0	0	0	0	0	0	0	0	482.7	0	0	0	0	0	0	0	0	512	0	0	0	0	423.3	0	0	0	0	556.4	0	0
ID 534	185.117	7.76	0	648.2	0	0	648.5	674.4	582.1	0	687.2	538.1	698.6	0	824.8	618.6	0	0	568.3	481.9	0	0	0	696.1	0	544.1	817.1	0	0	0	0	0	0	0	0	0	0	0	0	0	0	0	0
ID 2050	203.128	7.76	0	527	603.1	554.8	706.5	651.5	679.3	548.9	763.9	568.6	829.2	703.2	794.1	695.7	596.9	657.3	746.2	607.1	547.9	649.3	757	753.8	708.5	924.6	628.9	891.1	666.4	861.5	607.6	711.1	768.2	744.3	845.8	598.4	878.4	752.3	695.4	867	701.7	560.9	639.5
ID 2707	193.159	7.79	0	260.8	393.5	0	477.6	0	381.6	0	0	0	0	0	0	392.8	283.3	0	0	0	0	0	0	0	0	0	274.2	328	0	0	0	403.5	0	0	0	370.4	0	448.3	0	279.2	0	0	0
ID 3345	211.169	7.79	0	0	370	0	0	0	425.8	405.6	376.4	0	0	238.6	0	257	0	371.3	390.5	0	0	284.3	0	374.9	0	0	339.3	0	0	0	400.9	0	0	0	0	0	0	0	0	0	0	0	265.6
ID 2142	175.148	7.8	0	447.2	617.1	442.5	477.7	597.9	436.7	368.5	609	446	373.2	422.3	330.7	345.1	0	411	408.3	0	0	397.1	486.9	0	0	372.5	486.6	507.8	377.3	362.8	402.6	0	426.9	417.3	391.2	388.2	501.6	374.5	0	374.8	418.5	418.5	353.3
ID 3130	183.101	7.81	0	0	913.1	1071	0	1201	0	0	0	0	0	0	0	0	0	0	0	0	0	0	0	916.5	0	0	0	910.8	988.8	1034.2	887.7	1005.6	0	0	0	0	1068.7	1061.1	0	0	1026.4	942.8	984
ID 4798	215.127	7.83	0	0	0	0	0	0	0	0	0	0	0	0	0	0	0	0	0	872.3	924.4	937.2	824	837	1020.3	0	0	0	820	0	0	554.9	562.3	0	0	585.6	573.7	0	510.3	0	0	0	0
ID 4831	255.12	7.83	0	0	0	0	0	0	0	0	0	0	0	0	0	0	0	0	0	632.3	687.3	0	0	0	0	0	0	0	0	0	0	0	0	0	0	0	0	0	0	0	0	0	0
ID 2816	230.175	7.85	0	344.9	0	0	0	0	0	0	0	0	0	0	0	0	236.6	0	0	0	0	0	0	0	304.9	0	0	0	0	0	0	0	0	0	0	0	0	0	0	0	0	0	0
ID 1462	212.164	7.86	0	964.7	763.8	806.6	897.2	1071.9	644.7	812.8	764.7	712	760.8	793.8	789	841.7	541.6	506.2	748.6	596.8	847.8	671.5	668.6	587.5	718.6	667.2	807.5	643.6	653.1	750.5	858.4	762.6	630	658.6	686.8	911.6	563.9	602.2	570.4	618.1	599.1	822.8	637.8
ID 2094	384.214	7.86	0	580.2	683.8	711.8	742.4	535.2	697	417.2	818.2	606.9	512.4	634.5	609.3	566	622	559	552.7	655.3	671.6	674.7	621.1	637	715	522.1	515.3	531.2	730	702.6	634.6	618.5	425.7	655.2	589.2	543.9	596.4	622.5	509.3	577.7	472.2	442.4	494.2
ID 3584	104.107	7.86	0	0	0	388.3	0	0	0	0	0	0	0	0	0	0	215.6	0	0	0	199.1	0	0	374.8	235.8	0	0	0	279.5	0	0	238.1	0	264.7	0	0	0	0	0	0	283.9	0	0
ID 3731	252.157	7.86	0	0	0	248.5	0	282.3	0	267.9	255.1	0	0	0	286.5	0	0	199.7	0	0	0	224.5	0	0	0	0	296.8	0	0	0	331.9	0	0	0	0	0	0	0	297.2	0	0	0	0
ID 4059	151.112	7.91	0	0	0	0	0	0	538.3	0	0	0	0	0	0	471.7	0	0	0	0	0	0	0	0	0	0	0	0	0	0	0	0	0	0	0	0	0	607.5	0	0	0	0	0
ID 5087	211.075	7.92	0	0	0	0	0	0	0	0	0	0	0	0	0	0	0	0	0	310.3	251	0	0	0	0	0	0	0	0	0	0	0	0	0	0	0	0	0	0	0	0	0	0
ID 382	241.141	7.93	0	1943.4	2057.7	1756.7	1875.6	1807.3	1960.7	2244	1571.5	1673.5	1714.4	1993.3	1845.8	1418.7	1533.4	1698.2	1570.5	1387.1	1528.7	1354.4	1324.9	1269.1	1536.6	1534.7	1697.3	1498.9	1239.7	1193	1458.8	1158.4	1275.5	1415.6	1203.9	1144	1142.1	1378.8	1327	1247.3	1163.7	1438.9	1282.9
ID 1073	163.075	7.93	0	1886.4	2078.4	2037.7	1880.5	1926.6	2186.3	2018.8	2295.4	2145.2	2023	1639.7	2047.1	1937.3	2071.2	2089.9	2012.7	2237.8	1755.3	1903.3	1872.1	1909.8	2024.9	1982.5	1960	1975.1	2022.2	1844.1	1635	2008.5	1978.7	1923.1	1847.2	1913.8	1615.7	1914.2	1805.7	1879.4	1762.2	1512.4	1554.4
ID 1275	201.148	7.93	0	1193.9	1082	1267.4	1082.6	1308.3	1305.2	1066.8	1103.2	975	1306.7	1209.1	1321	1070.1	1030.8	890.4	844.3	982.4	1027.6	1072	1074.7	840.1	987.8	871.5	1074.9	742.2	716.1	898.6	1059.7	927.5	833.6	824.4	1005.8	680.8	852.2	768.4	698.9	890.3	890.7	905.4	897.9
ID 1487	137.096	7.93	0	1149.2	1452.4	1466	1450.2	1400.5	1291.6	1183.3	1200.2	1193.1	1025.8	1415.3	1228.2	1059.5	1172.2	1007.6	940.5	1102.8	1077.9	1355.1	1019.6	1011	1160.7	975.2	952.2	826.1	1285.4	1211.3	1015	911	948.3	882.2	833.7	1016.8	1080.4	1072.8	1055.5	803.9	878.6	921.4	1171.9
ID 1652	261.109	7.93	0	815.9	686.3	592.7	649.3	616.8	638.7	866.4	625.6	0	629.7	499.2	0	634.4	599.8	0	0	735.4	666.4	0	648.8	641.7	533.3	516	0	632.2	0	0	0	0	738.3	0	632.1	519.9	562	529.8	519.2	0	0	670.6	828.2
ID 1668	169.122	7.93	0	709.8	836.1	810.6	762.5	0	749.4	663.4	770.5	0	590.2	639.3	658.8	607.1	556.1	753.8	663	833.2	0	575.2	680.6	0	582.8	0	696.3	738.4	565.7	0	0	664.6	0	0	0	558.3	634.8	0	0	0	0	689.2	553.1
ID 2347	144.138	7.93	0	569.9	547.3	595.1	548.6	610.5	514.1	581	531.2	530.7	575	529.7	517.3	510.2	720	630.1	516.3	618.7	450.6	461.6	420.7	515.7	481.1	532.9	530.2	500.5	593.2	455.7	531.6	0	452.1	461.3	456	481.5	519.7	592.9	504.6	458.3	522.5	0	604.5
ID 3271	257.114	7.93	0	0	435.1	351.1	491.8	363.8	305.3	0	282.9	254.7	244.8	424.8	0	257.4	0	334	408.7	356.5	332.3	439.3	261.9	0	215.6	0	333.6	273.4	0	0	354.7	346.1	402.6	223.1	285.5	0	304.3	367.7	0	394.5	217.3	360.7	0
ID 3838	225.089	7.93	0	0	0	0	375.8	272.3	0	0	378.4	323.6	0	0	306.8	288.6	393.4	325.8	0	0	0	0	0	0	0	0	0	0	440.4	0	0	0	0	0	0	0	0	0	0	0	0	0	0
ID 3956	239.128	7.93	0	0	0	0	0	696.8	0	811.7	0	697.3	0	0	0	0	0	632.9	0	0	0	0	0	0	0	0	0	0	0	746.3	0	0	0	0	0	0	0	0	0	0	0	0	0
ID 4222	209.115	7.93	0	0	0	0	0	0	0	0	692.1	0	0	0	676.7	0	690.9	0	0	0	0	0	0	0	0	0	0	0	0	0	0	0	0	0	0	0	0	0	0	0	0	0	599.2
ID 4237	164.079	7.93	0	0	0	0	0	0	0	0	382.8	0	0	414.6	0	0	0	0	0	0	0	0	0	0	0	0	0	0	0	0	0	0	314.5	0	0	0	0	0	0	0	0	0	0
ID 1429	155.107	7.94	0	1177.2	0	881	0	0	973.6	952.3	0	856.5	0	0	0	0	0	0	0	0	0	791.7	974.3	898.1	0	1089.1	0	0	0	0	0	0	0	850.2	0	729.9	0	0	0	0	0	0	766.9
ID 3484	109.101	7.94	0	0	0	772.8	0	0	0	763.4	0	0	608.2	0	871.6	0	0	789.1	0	0	0	0	0	0	0	0	0	0	0	0	0	0	683.9	0	0	0	0	0	0	0	497.9	0	0
ID 1896	187.133	7.95	0	764.3	0	646.2	839.8	0	809	1007.3	0	791.5	586.7	0	720.4	639.4	0	654.9	902.3	676.3	686.5	489.8	0	0	686.2	0	0	0	0	0	572	768.6	0	0	612.3	726.4	0	0	662	0	546.9	0	506.7
ID 2996	268.188	7.96	0	230.9	0	0	249.3	0	0	0	0	268.9	0	293.8	245.4	250.8	0	260.8	0	0	0	0	0	0	184.2	0	0	0	0	0	0	0	275.7	0	270.1	0	0	0	0	0	0	334.2	0
ID 3330	214.181	7.96	0	0	258.8	0	0	0	0	0	0	250.8	0	0	0	0	0	0	0	0	0	0	0	0	0	0	0	0	259.5	0	0	0	0	260.5	0	0	0	0	0	0	0	0	0
ID 4314	253.214	7.97	0	0	0	0	0	0	0	0	0	384.5	322.8	1075.8	1428.7	567.5	411.6	1273.3	1536.7	0	0	0	0	0	0	0	0	0	0	0	0	0	0	0	0	0	0	0	0	0	0	0	0
ID 4546	254.216	7.97	0	0	0	0	0	0	0	0	0	0	0	300.3	236.1	0	0	221.3	297.3	0	0	0	0	0	0	0	0	0	0	0	0	0	0	0	0	0	0	0	0	0	0	0	0
ID 2221	216.101	7.99	0	552.9	578.1	2841.4	2675.9	722.1	790.3	2885	3062.3	11413.7	11051.6	44190.1	43698.9	11868.1	11146.6	42572.9	43012.7	0	0	0	0	0	0	0	0	0	0	0	0	0	0	0	0	0	0	0	0	0	0	0	0
ID 3400	218.098	7.99	0	0	262.7	886.9	872.1	0	227.1	1061.8	1115.9	3110.9	3391.9	13733.7	14388.7	3154.1	3584.7	12814.2	13829.9	0	0	0	0	0	0	0	0	0	0	0	0	0	0	0	0	0	0	0	0	0	0	0	0
ID 4221	217.104	7.99	0	0	0	0	0	0	0	0	648.9	1237.1	1473.7	4472.9	3867.3	1441.4	1257.3	4068.8	4196.8	0	0	0	0	0	0	0	0	0	0	0	0	0	0	0	0	0	0	0	0	0	0	0	0
ID 4311	219.101	7.99	0	0	0	0	0	0	0	0	0	380.2	303.3	1403.3	1285.7	301.2	348.9	1405	1381.8	0	0	0	0	0	0	0	0	0	0	0	0	0	0	0	0	0	0	0	0	0	0	0	0
ID 4330	174.054	7.99	0	0	0	0	0	0	0	0	0	442.8	457.5	1919.7	1813.5	432.3	546.7	1633.6	1765.7	0	0	0	0	0	0	0	0	0	0	0	0	0	0	0	0	0	0	0	0	0	0	0	0
ID 4468	176.051	7.99	0	0	0	0	0	0	0	0	0	0	0	393.5	492.4	0	0	506.6	453.1	0	0	0	0	0	0	0	0	0	0	0	0	0	0	0	0	0	0	0	0	0	0	0	0
ID 3581	192.138	8.05	0	0	0	505.6	488.5	0	0	514.6	639.4	1531.7	1643	6171.1	6381.6	1827.9	1534.3	6415	5851.4	0	0	0	0	0	0	204.9	0	0	0	0	0	0	296.2	0	0	0	0	0	0	0	0	0	260.6
ID 4611	349.195	8.05	0	0	0	0	0	0	0	0	0	0	0	0	248.3	0	0	288.5	0	0	0	0	0	0	0	0	0	0	0	0	0	0	0	0	0	0	0	0	0	0	0	0	0
ID 1968	280.154	8.06	0	673.6	649.4	3057.2	3010.2	800.1	486	2953.2	3234.5	11626.2	12278.3	44748.1	45444.3	11739.4	11514	44262	44273.8	0	0	0	0	0	0	0	0	0	0	0	0	0	0	0	0	0	0	0	0	0	0	0	0
ID 3557	281.158	8.06	0	0	0	564.3	497.3	0	0	698.1	418.7	2077.2	2255.6	7505.7	7359.5	2044.6	1952.9	7657.7	7567.7	0	0	0	0	0	0	0	0	0	0	0	0	0	0	0	0	0	0	0	0	0	0	0	0
ID 3577	248.128	8.06	0	0	0	447.5	756.7	0	0	495.6	403.3	1821.8	1759.6	7071.2	7473.6	1797.5	2001.1	6481.1	7039.8	0	0	0	0	0	0	0	0	0	0	0	0	0	0	0	0	0	0	0	0	0	0	0	0
ID 3611	220.133	8.06	0	0	0	454.4	418.3	0	0	462.9	370	1610.3	1579.9	6188.2	5740.4	1595	1831.9	5704.9	6558.4	0	0	0	0	0	0	0	0	0	0	0	0	0	0	0	0	0	0	0	0	0	0	0	0
ID 4307	160.112	8.06	0	0	0	0	0	0	0	0	0	518.4	547.4	2300.2	2176	611.7	638	2143.3	2143.5	0	0	0	0	0	0	0	0	0	0	0	0	0	0	0	0	0	0	0	0	0	0	0	0
ID 4316	249.131	8.06	0	0	0	0	0	0	0	0	0	485.6	285.8	1103	944.1	0	321	1035.1	1044.5	0	0	0	0	0	0	0	0	0	0	0	0	0	0	0	0	0	0	0	0	0	0	0	0
ID 4336	348.191	8.06	0	0	0	0	0	0	0	0	0	238.4	318	961.8	1159.7	249.6	339.1	1041.1	1326.4	0	0	0	0	0	0	0	0	0	0	0	0	0	0	0	0	0	0	0	0	0	0	0	0
ID 4361	148.112	8.06	0	0	0	0	0	0	0	0	0	227.2	0	765.8	609.1	251.7	249.9	618.5	937.6	0	0	0	0	0	0	0	0	0	0	0	0	0	0	0	0	0	0	0	0	0	0	0	0
ID 4433	282.16	8.06	0	0	0	0	0	0	0	0	0	0	256.1	857.8	1101.3	324	0	962.7	1084.9	0	0	0	0	0	0	0	0	0	0	0	0	0	0	0	0	0	0	0	0	0	0	0	0
ID 4455	193.141	8.06	0	0	0	0	0	0	0	0	0	0	0	961.7	866.7	0	0	737	688.2	0	0	0	0	0	0	0	0	0	0	0	0	0	0	0	0	0	0	0	0	0	0	0	0
ID 4461	221.136	8.06	0	0	0	0	0	0	0	0	0	0	0	772.2	914.3	0	0	934.9	828.2	0	0	0	0	0	0	0	0	0	0	0	0	0	0	0	0	0	0	0	0	0	0	0	0
ID 4474	162.128	8.06	0	0	0	0	0	0	0	0	0	0	0	679.6	778.2	0	0	575.6	500.9	0	0	0	0	0	0	0	0	0	0	0	0	0	0	0	0	0	0	0	0	0	0	0	0
ID 4529	302.136	8.06	0	0	0	0	0	0	0	0	0	0	0	358.7	469.6	0	0	283.3	311.8	0	0	0	0	0	0	0	0	0	0	0	0	0	0	0	0	0	0	0	0	0	0	0	0
ID 4548	252.16	8.06	0	0	0	0	0	0	0	0	0	0	0	244.2	0	0	0	0	269	0	0	0	0	0	0	0	0	0	0	0	0	0	0	0	0	0	0	0	0	0	0	0	0
ID 4564	134.097	8.06	0	0	0	0	0	0	0	0	0	0	0	234.8	0	0	0	0	321	0	0	0	0	0	0	0	0	0	0	0	0	0	0	0	0	0	0	0	0	0	0	0	0
ID 4589	146.096	8.06	0	0	0	0	0	0	0	0	0	0	0	0	321.9	0	0	0	234.1	0	0	0	0	0	0	0	0	0	0	0	0	0	0	0	0	0	0	0	0	0	0	0	0
ID 4733	161.115	8.06	0	0	0	0	0	0	0	0	0	0	0	0	0	0	0	277.5	357.9	0	0	0	0	0	0	0	0	0	0	0	0	0	0	0	0	0	0	0	0	0	0	0	0
ID 3799	261.109	8.07	0	0	0	0	635.5	0	552.8	729.3	692.2	0	703.7	563.1	0	633.8	523.9	585.8	668.6	641.1	811.2	636.6	610.5	0	0	492.4	0	0	0	725	632.4	0	653.7	645.5	421.1	535.5	699.7	560.7	559.5	0	542.2	0	693.8
ID 1074	163.075	8.08	0	1547.7	1720.5	1332	1290.3	0	1660.1	1446.5	1504.2	1396.7	1531.3	1218.8	1791.8	1636.5	1258.5	1308.4	0	1464	1388.8	1134.5	1723.4	1321.9	1465.2	0	1427.8	1386.3	1213.1	1478.8	0	1420.9	1278.1	1431.1	1293.5	1080.3	1222.2	1350.2	1325.6	1231.5	1354.2	1083.4	1488.3
ID 3163	239.128	8.08	0	0	654	792.7	0	802.3	0	664.5	0	771.5	717.6	711.1	885.2	0	812.4	0	0	1001.7	775.1	765.1	819.2	742.9	667.3	0	766.6	0	0	0	0	925.8	0	0	0	732.3	798.3	701.8	0	0	0	0	769.5
ID 2963	238.178	8.12	0	291.8	0	0	0	0	0	0	0	0	0	0	0	0	0	0	193.7	0	0	0	0	0	0	0	323.7	0	0	0	0	0	0	0	0	0	0	0	0	0	0	0	0
ID 2650	216.196	8.13	0	319.6	0	0	0	0	277.3	205.5	0	0	256	0	0	0	0	0	0	0	0	0	0	0	0	0	0	0	0	269.8	0	0	0	0	0	0	0	0	0	0	0	0	0
ID 4363	486.307	8.13	0	0	0	0	0	0	0	0	0	215.6	0	0	0	0	0	0	240.6	0	0	0	0	0	0	0	0	0	0	275	168.5	0	0	0	0	0	0	0	0	0	0	218	0
ID 2161	191.164	8.14	0	567	529.5	602.8	0	654.1	740.5	543.3	570.8	657.7	684.9	603.4	594.4	782.9	709.2	596.5	567.3	551.6	453	587.7	516.5	516.5	711.7	594.9	591	446.2	699.1	548.7	685.1	519.3	720.1	542.2	472.5	510.5	524.2	0	563.6	563.3	667.5	542	400.1
ID 2413	115.112	8.14	0	291.6	0	0	0	0	0	0	185.3	0	0	0	297.9	305.9	0	0	344.4	0	0	0	0	0	471	0	0	0	0	0	0	287.7	0	0	0	0	357.1	0	0	0	0	0	0
ID 2069	199.169	8.17	0	371.8	477.4	437.6	485	374.5	482.8	414	605	403.3	362.1	361.2	470.3	537.4	0	447.6	0	419.8	0	332.3	409.5	440.9	298.6	442.2	457.1	422.8	0	0	496.7	0	491.1	359.4	0	332.1	0	606.8	385.4	310.4	0	421.9	0
ID 4320	342.998	8.17	0	0	0	0	0	0	0	0	0	367.3	293.1	1012.7	1063.7	304.9	0	880.2	921.4	0	0	0	0	0	0	0	0	0	0	0	0	0	0	0	0	0	0	0	0	0	0	0	0
ID 4380	203.128	8.18	0	0	0	0	0	0	0	0	0	0	352.2	0	0	0	0	0	0	0	0	0	0	0	0	0	0	0	0	0	0	0	377.6	0	0	0	0	0	0	0	0	0	0
ID 4498	344.996	8.18	0	0	0	0	0	0	0	0	0	0	0	486.2	525.2	0	0	370.9	397.8	0	0	0	0	0	0	0	0	0	0	0	0	0	0	0	0	0	0	0	0	0	0	0	0
ID 3594	229.143	8.19	0	0	0	379.3	0	392.6	438.6	0	0	0	0	0	0	0	0	0	0	0	0	0	0	0	0	0	0	0	0	0	0	0	562.2	0	0	0	0	0	0	0	0	0	0
ID 569	171.138	8.23	0	536.5	517	0	546.6	0	341.1	0	378.2	545.5	583.9	0	0	0	0	0	0	639.9	0	606.7	0	548.1	0	0	728	494.5	529.5	411.8	543.2	562.4	0	677.1	615.6	607.9	0	505.2	453.8	0	499.8	460.9	514.1
ID 4268	257.222	8.24	0	0	0	0	0	0	0	0	260.9	0	0	0	0	0	214.9	0	208	0	0	0	0	0	0	0	0	0	0	0	0	250.7	0	0	0	326.6	0	0	0	0	0	0	0
ID 19	149.023	8.29	0	12090.1	12796.8	12831.5	12260.8	12181.2	12789.2	12366.3	13409.7	13194.1	13208.7	13853.2	12820.2	12844.2	12698.8	12889.3	11623.5	12008.4	11312.9	12538.1	12148	11693.3	11218	12205.9	12158.3	11043.9	11845	11728	11264.9	10687.3	10970.9	10984.3	11446.7	11119.3	9842.5	10660.8	10875.3	11700.6	11186.2	10097	10296.6
ID 399	177.055	8.29	0	8406.2	9259.8	8892.8	8664	9015.5	8586.6	9033	9226.7	8999.6	9422.5	8974.3	9065.3	9756.1	8786.6	9430.5	9132	8442.4	7570.7	8763.9	8284.3	8232.8	8440.7	8386.5	8463.9	7605.1	7354.6	8842.5	8167.8	8096.9	7561.4	7826.2	7699.6	7644	8772.9	7788.8	7435.8	7559.1	7762.1	7568.1	9131.3
ID 688	209.06	8.29	0	4068.8	1900.4	4435.6	1049.5	4094.7	2079.1	4640.1	1084.6	2359.8	1174.8	938.7	1075.7	2280.5	1317.8	868.2	964.7	19306.1	13474.6	19293.7	14143	1733.7	2987.4	1998.4	1433.1	1779	2975.6	1747.7	1749.6	1478.6	2922.9	761.6	5076.8	1621.7	3483.1	912.8	5403.1	1241.1	1488.7	1221.4	1356.5
ID 1353	178.058	8.29	0	1075.6	1108.4	730	837.9	1001.5	1141.3	813.6	1031.9	1024.6	1311.6	1000.2	923.8	955.6	733.2	987.2	1138.1	1041.3	873.8	960.1	974.6	843.7	973.5	1081.9	754.9	849.7	989.1	762.3	979.6	767.6	890.9	805.3	822.7	647.9	805.3	895.1	833.9	1037.1	913.2	875.1	985
ID 1537	150.027	8.29	0	1089.9	1256.1	1107	901.2	976.5	948.7	929.8	872	1092.9	1168.5	1204.4	1032.1	1231.2	924.8	1108.5	1217.5	1029.4	1139.9	1080.8	1114.8	1016	975.6	718.5	1018.5	832.4	903.8	1001.3	972.6	998.4	998.5	1201.4	1102.2	835	1127.9	902.2	1062.5	1032.2	849.3	1102.4	1080.9
ID 1557	223.096	8.29	0	1052.7	1221	1079.2	1020.8	988.4	894.8	828.9	937.5	932.4	1142.3	1081.6	1017.6	1023.6	692.4	898	929.6	924.6	815.7	956.8	1029.9	1123.9	784	929.1	1229	1068	696.7	856.4	870.2	850.4	811.3	1023.2	927.4	825.7	817.7	850.4	1025.4	779.4	938.9	943.7	808.5
ID 1649	210.063	8.29	0	846.2	329.5	609	0	550.4	414.4	563.7	0	416.6	0	0	257.7	318.8	0	0	0	3079.3	2240.9	3586.6	2777	400.2	375.8	300.9	0	409.6	444.6	0	0	0	573.9	0	768.8	259.9	576.6	0	912.2	240.8	0	0	206.4
ID 2366	241.086	8.29	0	383.8	0	641.5	0	432.4	220	651.8	0	0	0	0	0	350.3	0	0	0	1809.2	1581.1	1762.3	1518.8	0	325.6	0	0	0	0	342.2	0	280.8	298.8	0	546.1	293	401.1	0	708.9	0	0	0	0
ID 2462	245.078	8.29	0	458	477	309.5	0	296.7	330.3	426.2	405.9	315.9	335.9	288.7	0	306.2	431.8	324.6	306	0	287.1	345.1	350.2	341.9	0	0	351.5	326.3	298.2	409.3	324.8	299.6	492.5	0	408.4	336.4	260.6	330.1	324	402.6	275.2	238.8	369.6
ID 2673	121.029	8.29	0	424.8	0	0	463.7	383.6	0	473.4	0	563.4	341.5	412.5	343.9	340	406.3	391.6	374	485.1	293.6	408.3	0	389.6	367.5	449.8	336.6	387.9	395.1	452.1	464	478.3	360	326.8	0	0	365.9	476.9	312.4	631.1	0	0	266.5
ID 4103	224.099	8.29	0	0	0	0	0	0	167.9	0	0	218.6	281	0	0	0	0	0	0	0	0	0	0	0	0	0	0	0	0	0	0	0	0	0	0	0	0	0	0	0	0	0	0
ID 5024	242.089	8.29	0	0	0	0	0	0	0	0	0	0	0	0	0	0	0	0	0	344.3	0	277.7	0	0	0	0	0	0	0	0	0	0	0	0	0	0	0	0	0	0	0	0	0
ID 5063	263.068	8.29	0	0	0	0	0	0	0	0	0	0	0	0	0	0	0	0	0	308.6	303	373.3	0	0	0	0	0	0	0	0	0	0	0	0	0	0	0	0	0	0	0	0	0
ID 5095	211.066	8.29	0	0	0	0	0	0	0	0	0	0	0	0	0	0	0	0	0	224.3	237.2	290.8	0	0	0	0	0	0	0	0	0	0	0	0	0	0	0	0	0	0	0	0	0
ID 1738	181.122	8.33	0	912.6	967.2	767.3	686.3	967.9	757.8	743.7	760.8	982.9	942.4	1175.1	1047.6	823	895.7	715.2	826.5	2097.5	1694.4	2290.6	1980.4	1441.4	1417.3	699.4	0	1127.9	1444.7	437.3	0	1013.6	961.6	951.6	842.3	1089.8	1001	792.3	654.5	0	0	661.9	0
ID 3217	199.133	8.33	0	0	531.2	617.2	0	0	490.2	582.7	475.5	0	0	522.1	535.6	0	0	550.5	526.4	1446.1	1223.6	907	968	493.3	542.2	0	0	411.8	684.5	0	0	519.4	599.1	362.7	0	752.9	0	539.2	478.3	0	423	0	0
ID 4445	221.115	8.33	0	0	0	0	0	0	0	0	0	0	0	329.3	0	0	0	0	0	714.6	532.9	560.2	623.3	0	450.6	0	0	391.6	463.2	0	0	453.5	310.5	0	296.8	554.3	519.1	368.4	0	0	0	0	0
ID 4754	182.124	8.34	0	0	0	0	0	0	0	0	0	0	0	0	0	0	0	231.6	0	0	401.6	0	312.7	0	0	0	0	0	0	0	0	0	0	0	0	0	0	0	0	0	0	0	0
ID 4707	217.145	8.38	0	0	0	0	0	0	0	0	0	0	0	0	0	0	315.5	0	0	0	0	0	0	0	198.2	0	0	0	0	0	0	0	0	0	0	201.9	0	0	0	0	0	0	0
ID 3754	199.169	8.4	0	0	0	0	810.3	0	684.4	0	0	0	0	588.3	609.7	605.8	0	0	0	407.2	0	0	520.9	0	0	0	0	0	496.9	0	597.4	0	417.7	0	0	0	0	0	0	0	0	0	0
ID 4106	151.148	8.4	0	0	0	0	0	0	308.4	0	318	0	0	0	0	0	0	421.9	0	0	0	0	0	0	0	0	0	0	0	0	0	0	0	0	0	0	0	0	0	0	0	0	0
ID 2038	627.694	8.43	0	413.3	512.5	585.3	520.3	491.7	413.6	530	489.4	343.2	0	0	567.3	384.1	550.9	0	368.2	328.4	0	0	0	0	0	433.4	370	361.5	0	0	348.4	143.5	0	0	354.1	0	0	0	0	0	0	341	249.1
ID 2224	628.028	8.43	0	512.7	688.3	683.9	492.8	499.6	586.3	649.7	437.6	333.5	589.9	0	0	409.3	0	0	452.1	383.4	0	0	0	0	0	0	202.3	0	0	414.7	0	250.2	0	0	0	455.8	0	0	0	418.1	0	0	459.6
ID 3664	628.362	8.43	0	0	0	342.5	273.9	370.7	0	0	0	348.8	0	400	0	289.4	0	0	323.6	0	0	0	0	0	0	0	0	0	0	207.2	0	0	0	250.7	0	0	0	0	0	261	0	0	0
ID 3835	232.19	8.45	0	0	0	0	332.3	0	0	255.6	201.2	0	0	274.5	0	0	319.8	0	0	0	241.4	0	0	0	347.6	248.5	0	0	0	0	0	406.3	0	344.6	0	400.5	0	435.7	182.9	0	0	0	0
ID 3895	254.173	8.46	0	0	0	0	198.4	0	0	0	0	0	0	0	0	0	0	0	0	0	0	0	0	0	0	0	0	0	0	0	0	305.1	0	273.5	0	272.2	0	272.1	0	0	0	0	0
ID 2631	145.006	8.53	0	239.1	0	913.2	1011.9	0	0	1026.3	989.1	3274.7	2681.3	10843.1	13418.2	3380.3	2731.4	10429.7	12411.7	0	0	0	0	0	0	0	0	0	0	0	0	0	0	0	0	0	0	0	0	0	0	0	0
ID 3675	302.969	8.53	0	0	0	324.1	394.5	0	0	338.7	443.4	1117.3	967	3994.7	4679.2	1184.2	908.2	4069.9	4323.4	0	0	0	0	0	0	0	0	0	0	0	0	0	0	0	0	0	0	0	0	0	0	0	0
ID 4463	147.003	8.53	0	0	0	0	0	0	0	0	0	0	0	810	633	0	0	474.1	777.9	0	0	0	0	0	0	0	0	0	0	0	0	0	0	0	0	0	0	0	0	0	0	0	0
ID 4472	304.964	8.53	0	0	0	0	0	0	0	0	0	0	0	664.6	750.1	0	0	625.7	531.4	0	0	0	0	0	0	0	0	0	0	0	0	0	0	0	0	0	0	0	0	0	0	0	0
ID 4488	146.009	8.53	0	0	0	0	0	0	0	0	0	0	0	580	651.7	364.6	0	549.6	784.4	0	0	0	0	0	0	0	0	0	0	0	0	0	0	0	0	0	0	0	0	0	0	0	0
ID 4512	303.971	8.53	0	0	0	0	0	0	0	0	0	0	0	449.7	565.9	0	0	581.7	475	0	0	0	0	0	0	0	0	0	0	0	0	0	0	0	0	0	0	0	0	0	0	0	0
ID 4524	85.0392	8.53	0	0	0	0	0	0	0	0	0	0	0	343.7	0	0	0	0	230	0	0	0	0	0	0	0	0	0	0	0	0	0	0	0	0	0	0	0	0	0	0	0	0
ID 4545	324.952	8.53	0	0	0	0	0	0	0	0	0	0	0	302	352.9	0	0	0	276.6	0	0	0	0	0	0	0	0	0	0	0	0	0	0	0	0	0	0	0	0	0	0	0	0
ID 4028	795.473	8.55	0	0	0	0	0	237.4	0	0	0	0	0	0	0	0	0	0	0	240.4	216.4	241.8	0	0	0	0	0	0	0	0	253.1	0	409.2	0	0	0	0	0	0	0	0	0	0
ID 4147	255.158	8.55	0	0	0	0	0	0	0	427.5	390.4	0	0	0	0	0	0	0	0	0	0	0	0	0	0	423	0	0	0	0	0	0	0	241.8	0	0	0	0	0	0	0	0	0
ID 5192	795.973	8.55	0	0	0	0	0	0	0	0	0	0	0	0	0	0	0	0	0	0	284.8	0	0	0	323.6	0	0	0	0	0	0	0	0	0	0	0	0	0	0	0	0	0	0
ID 1139	158.154	8.56	0	1757.2	1383	1821	1376.4	1523.4	1814.7	1643.5	1360.3	1328.7	1404.6	1415.2	1508.3	1426.3	1304	1524.6	1588.7	1488.4	1196.9	1505.1	1236.6	1394.9	1546.9	1675.3	1316.6	1528.8	1600.1	1128.8	1355.3	1237	1293.5	1368.6	1303	1391.2	989.4	1244.2	1344.9	1117.7	1694.8	1463.8	1294.3
ID 3303	530.986	8.56	0	0	332.3	0	506.3	0	0	0	0	0	224.2	362.7	0	0	0	0	0	0	0	0	0	246.1	0	0	0	0	0	0	0	0	0	0	0	0	0	0	0	0	0	0	0
ID 4706	159.157	8.56	0	0	0	0	0	0	0	0	0	0	0	0	0	0	267.6	0	0	172.8	0	0	0	0	0	0	0	0	0	0	310.6	0	0	0	0	0	0	0	0	0	0	0	0
ID 5368	530.652	8.56	0	0	0	0	0	0	0	0	0	0	0	0	0	0	0	0	0	0	0	0	0	0	0	268.2	0	0	0	405.1	0	0	381.4	0	0	0	0	0	0	0	0	0	0
ID 2049	665.388	8.62	0	683.5	387.2	622.3	659.1	430.1	450.7	604.1	525.6	437.5	378.6	683.4	574	455.3	413.9	410.5	533.7	656	817.7	634.8	587.8	698.6	752.7	1192.4	1194.7	972.6	934.6	1007.5	1044.3	725.1	815.1	925.3	913.7	934.9	925.5	991.3	749.2	803.7	1123.3	1093.8	1306.6
ID 2156	665.721	8.62	0	455.6	550.3	0	480.7	473.5	561.7	686.3	648.2	714.3	659.1	468.5	685	392.4	456.8	620.2	588.8	598.6	579.8	600.9	609	795.4	874.3	1275.8	995.4	788	1031.5	1406.4	1110.2	1147.1	863.6	932.5	741.6	981.7	955.9	678.9	693	1247.8	1123.6	1104.6	983.1
ID 2373	666.056	8.62	0	371	0	0	504	457.9	0	388.1	0	0	0	495.9	390.2	440.6	409.2	310.6	304.4	487.3	466.7	426.9	526.8	573.1	555	594.5	925.8	0	607.5	899.4	769.6	800.6	533.4	714.9	555.6	646.7	407.6	615.2	444.5	802.8	725.9	644.9	577.2
ID 2762	666.389	8.62	0	332.2	0	0	0	0	0	0	0	0	0	0	0	0	0	0	0	0	0	0	334.8	0	0	399.3	419	217.7	0	0	337	0	273.7	0	372.7	267.2	339.4	0	339	0	458.3	337.1	391.8
ID 381	241.141	8.64	0	2246.5	2761.9	2867.8	2444.1	2738.6	2399.6	2369.9	2465.3	2634.5	2880.2	2376.2	2131.1	2758.3	2641.5	2490.9	2809.9	4957.3	5430.3	5616.8	5731.5	5850.1	5695.3	1114	1104.5	5154.1	5495.3	1122.6	931.7	3485.3	3127.5	2679.4	2450.7	3042.7	2974.8	3084.1	2436.8	1158.4	1022	1115.1	1243.1
ID 2929	219.159	8.64	0	305.4	0	330.6	427.6	349	375.7	311	361.2	283.1	353.3	594.7	294.4	389.9	310.7	412.6	439.7	548.4	776	831.4	716.7	1093.5	597.4	0	0	927.5	827.4	0	0	344.9	443.6	408.8	0	360.7	327.9	326.5	432.5	0	0	0	0
ID 3164	127.112	8.64	0	0	446.7	0	0	358.5	0	365.5	450.2	400.5	358.6	0	424.4	471.8	459.2	387.5	289	828	805.4	674.8	571.1	560.4	812	0	0	705.1	574.9	0	0	452.1	426.5	426.9	0	490.3	389.4	352.9	456.5	0	0	0	0
ID 3830	202.151	8.64	0	0	0	0	354.3	0	0	297.6	0	0	0	0	0	0	0	0	0	351.5	338.9	339	343.9	384.3	0	0	0	355.8	325.3	0	0	251.7	266.6	0	264.6	0	0	0	0	0	0	0	0
ID 1274	201.149	8.65	0	1493.3	1371.1	1380.9	1444.1	1292.7	1452.3	1203.4	1552.2	1531.9	1491.7	1559.1	1348.7	1482.2	1658	1359.5	1376.4	2548.7	2863.6	2647.1	2544.8	2679.3	2649.9	611.9	872	2772.1	2947.4	596.5	631.5	1640.5	1569.4	1334.9	1081.7	1609.6	1833	1481.4	1178.1	485.9	687.6	538.9	663.2
ID 1332	242.144	8.65	0	551.7	327	0	365.4	458.4	392	404.5	444.2	0	422	367.9	0	266.8	384.6	411.8	468.4	738.8	615.1	648.6	700.7	398	686.5	0	0	737.7	509.2	0	0	470.5	295.9	339	402.7	464.9	355	411.2	357.3	0	0	0	0
ID 2513	257.115	8.65	0	496.9	486.3	491.1	413.3	441.6	510.8	448.5	665.6	540.5	476	365.1	486.9	454.2	519.3	389.9	415.4	744.7	871.3	850.8	789.6	915.5	767.8	0	0	766.8	817.4	0	0	543.4	567.9	438.4	338.9	753.5	575.1	636.9	437.2	245	282.2	0	371.3
ID 2304	223.169	8.66	0	410.5	0	0	0	0	0	0	400.4	0	0	0	0	0	0	0	0	0	0	0	0	0	0	0	0	0	0	0	0	0	0	0	0	240.6	0	0	0	0	387.9	0	0
ID 2763	240.193	8.67	0	335.8	321.1	249.5	281.3	166.6	405	0	392.6	277	299.2	0	431.3	369.2	336.8	379.3	293.4	0	420.9	239.1	279.9	267.6	247.3	0	319.4	361.9	227	437.6	284.5	251.4	384.6	0	0	326.4	0	388.4	222.7	0	203.9	0	390
ID 568	171.138	8.7	0	482.6	604	0	474.1	453.8	0	0	0	0	0	661.3	0	0	0	0	0	754.8	823	575.8	542.2	0	506.2	0	0	507.1	500.3	0	0	984	998.6	678.8	682.6	1202.7	875	493.4	458.3	0	0	0	0
ID 1907	153.127	8.7	0	639.3	552.9	681.6	456.3	545.8	735.9	740.1	587.5	754.2	617.2	460.4	521.7	563.1	566	550.2	497.3	971.5	914.7	922.7	999.3	596.5	759.1	0	0	573.4	648.2	430.6	447	1578.9	1494.2	767.9	668.7	1216.5	1414.4	869	673.7	427	437.4	454.4	514.6
ID 4927	135.117	8.7	0	0	0	0	0	0	0	0	0	0	0	0	0	0	0	0	0	592.4	0	0	571.1	0	433.9	0	0	0	0	0	0	601.4	641.5	439.7	313.3	636.9	673.8	0	0	0	0	0	0
ID 2792	212.071	8.71	0	362.3	283.2	305.9	0	0	0	0	0	0	0	0	223.3	212.2	0	0	0	0	0	0	0	0	0	0	0	0	0	0	0	0	0	0	0	0	0	0	0	0	0	0	0
ID 2775	279.093	8.73	0	339.8	0	0	508.1	0	0	392.4	378.4	0	0	0	0	0	339.5	0	339.4	0	397.6	463.3	379.8	395.6	0	421.1	0	437.5	329.5	314.6	0	0	333.1	412.3	435.3	0	355	308.5	367.6	482.9	0	0	0
ID 562	226.18	8.78	0	5292.8	3390.8	3400.3	2862.3	5137.5	3328.4	2960.7	2363.2	2622.2	2968.1	3230.8	3412.3	2318.9	3411.7	3307.3	3181.4	2663.9	2275.1	3333.7	2344.6	2681.2	3083.6	2810.5	2762.6	2773.8	2981.5	2501.9	3087.9	3664.5	2408.5	3288.4	2572.6	3727.5	2468.3	3659.6	2214.8	3268.6	2447.6	3353.2	2741.8
ID 1103	244.191	8.78	0	1509.7	889.2	857.9	827.7	1318.7	729.1	834.1	867.7	678.8	712.9	1170.9	952.5	590.8	1070.6	1037.5	951.6	994.6	714.8	865.4	715.2	774.8	932.8	878.4	834.8	710.5	947.6	809.4	921.4	1137.8	717.8	946.6	677.2	1032.1	701.3	975.8	834.3	1173.1	836.5	918.9	588.1
ID 1309	266.173	8.78	0	1389.6	707.4	629.2	630.6	1304.8	740.4	823.5	654.6	612.9	660.8	798.5	699.2	559.6	688.9	791.5	801.1	611.6	488.5	731.5	610.2	558	716.6	536.1	620.9	592.7	748.4	660.2	784.1	699.8	668.6	896.3	674.3	960.9	477.4	885.2	696	960.3	510.1	787.4	656.9
ID 1914	227.183	8.78	0	738.8	0	0	287.4	1022.5	0	0	454.9	0	422	501.9	0	574	368.3	0	475.7	512	385.4	505.3	384.3	472.1	513.9	488.7	383.2	0	491.6	276	469.8	479.5	484.9	471.7	380.5	497.1	0	502.5	423.7	447.2	395.1	711.5	349.6
ID 2067	198.185	8.78	0	554.5	223.5	0	0	549.1	347	279.1	0	296.7	393.6	357.5	378.9	0	329.6	0	287.5	381.4	0	0	225.3	0	422.2	0	333.4	0	271.5	272.1	397	521	380.5	370.4	0	485.7	0	242.7	0	244	0	0	280.3
ID 3560	219.138	8.83	0	0	0	467.4	533.7	0	565.9	438.1	624.9	574.1	0	0	0	672.9	530.5	0	436	629.6	640.9	596	571.9	0	497.2	457.7	633.4	465.3	636.7	0	644.4	445.4	0	0	710	0	515.5	522.6	573.8	0	620.4	0	579.4
ID 4340	305.173	8.84	0	0	0	0	0	0	0	0	0	242.8	237.3	0	0	0	0	0	0	0	325.3	0	0	0	0	0	0	0	0	0	0	0	0	0	338	342.3	0	0	0	328.5	0	0	0
ID 1582	187.112	8.88	0	975.2	0	1164	549.6	1026.5	0	898.8	538.4	870.3	0	0	0	814.4	0	0	0	2189.5	1537.7	1984.6	1941.4	479	903.4	351	566	0	903.7	360.2	656.7	732.3	498.6	0	858.9	539.3	560	0	811.6	586.3	569.5	0	634
ID 3673	296.232	8.88	0	0	0	288.5	0	0	0	0	0	0	0	0	0	0	0	0	0	0	0	149.6	0	0	0	0	0	0	0	0	0	0	0	0	0	0	0	312.3	0	0	0	0	0
ID 4970	205.122	8.88	0	0	0	0	0	0	0	0	0	0	0	0	0	0	0	0	0	419.8	0	0	365.4	0	0	0	0	0	0	0	0	0	0	0	0	0	0	0	0	0	0	0	0
ID 5313	228.107	8.88	0	0	0	0	0	0	0	0	0	0	0	0	0	0	0	0	0	0	0	0	294.9	0	0	0	0	0	0	0	0	0	0	0	246.2	0	0	0	0	0	0	0	0
ID 910	228.196	8.89	0	2460.8	3196.3	2811.7	3188.1	2416.5	3355.8	2740.5	3250.1	3116.9	3314.8	3384.9	3850.9	2861.5	3567.6	3314.8	4138.9	2788.5	2834.2	2879	2604.8	3012.1	2831.3	3266.3	3405.5	2387	2878.4	3617.5	3441.4	4732.3	2557.3	3418.2	3135.6	4705.9	2653.5	4077.1	2977.2	3094.1	2963.5	3386.4	2810.9
ID 982	282.204	8.89	0	1973	2210.8	2291	2549.1	2003.1	2338.7	2191.9	2622.1	2338	2157.3	2450.9	2564.9	2160.7	2287.2	2727.4	2801.7	1687.8	2242.4	1916.6	2034.8	1872.3	1907.9	2318.1	2544.1	1923.7	1928.8	2548	2429.6	3614.4	2287.6	2736.3	2189.2	3271	2209.6	2545.7	2114.1	2188.9	1926.8	2203.3	2188.8
ID 1587	211.169	8.89	0	506.4	0	0	595.9	475.8	641.8	570.2	630.6	0	556.5	634.6	898.1	645.6	502.5	547.8	559	530.3	467.3	0	646.1	490.9	0	575.1	725.8	449.7	508.3	622.7	505.5	697.4	536.7	546.6	453.2	882.2	674.2	708	473.7	509.6	432.9	508.3	0
ID 1723	242.211	8.89	0	843.5	981.2	971.2	1127.4	1099.6	899.2	1091.4	1030.1	1083.5	1144.1	1029.5	1288.1	869.7	1035.6	1068.5	1269.1	989.7	963.9	876.4	857	902	1312	1287.7	1289.3	675	835	1099.4	1168.4	1537.2	997.3	1055.2	856.7	1500.4	912	1090.7	977.5	1006.7	735.4	840.5	1041.1
ID 1999	193.159	8.89	0	655.1	561.9	461.2	652.6	376.9	440.1	415.4	0	493.4	424.9	638	726.5	375.9	434.7	0	538.1	376.6	0	531.7	472.5	0	495.6	665.2	433.2	327.4	482.4	578.4	427.7	757.4	563.8	528.2	430.1	830.1	0	685.1	0	560.5	345.1	626.3	533.2
ID 2089	298.178	8.89	0	678	570.2	484.5	589.7	526.2	747.3	552.3	591	507.7	540.9	854.7	897.9	598.7	526.5	559.9	622.2	622.6	664.1	485.6	697.5	650.3	501.3	697.4	915.2	693.5	627.2	787	580.3	786.9	616.2	775.5	645.7	926.5	477	682.6	675	539.1	459.9	490.9	642.1
ID 2151	227.104	8.89	0	654.5	0	819.2	0	726	0	739	0	599.2	0	0	0	716.8	0	0	0	1351.3	1408.7	1653.2	1412.3	409	614.2	339	557.8	0	597.7	391.3	457.9	708.5	434.7	0	588.8	359.6	651.3	0	912.9	352.8	583.7	423.5	457.4
ID 2296	250.178	8.89	0	542.2	892	609.9	874.5	451.1	706.6	499.9	626.2	537.6	727.7	738.7	0	581	726.9	728.1	774.3	0	0	500.2	563.9	673.2	544.5	667.5	620.6	0	489.9	663.7	760	935.2	601.8	704.9	586.4	966.3	492.3	737.1	458.1	455.4	601.2	692.6	572.2
ID 2312	105.034	8.89	0	494.3	0	544.7	0	580.8	324.4	634.4	0	461	343.6	0	0	258.6	0	0	0	963.9	987.5	893.8	774.8	0	411.7	0	0	0	0	0	375.9	0	243.5	229.6	510.8	281.4	0	0	397.2	378.9	487.3	0	462.2
ID 2708	266.151	8.89	0	421.9	541.7	417	497.9	0	659.6	449.1	573.5	370	552.5	0	683.4	479.2	341.2	0	0	370.5	432.7	442.3	434.6	401.7	383.7	522.9	557.3	433.6	371.3	481	455.2	571.7	379.2	548.5	0	576.7	0	548.9	484.2	432.8	0	444	428.7
ID 2716	229.199	8.89	0	399.9	0	469	0	327.3	692.4	447.2	508.5	395.9	533.1	430.3	457.4	373.2	522.5	624.2	606.2	456.9	373.7	385.8	400.9	421.5	301.7	485.1	495.9	384.3	386	571.6	550.8	647.5	429.1	431.9	367	893.2	590	675	500.3	603.1	0	619.1	396.5
ID 3269	283.207	8.89	0	0	429.7	394.9	378.9	309.6	393.2	446.1	348.1	381.7	0	406.8	349.8	379	0	561.9	418.4	311.7	0	361.1	391.9	310.6	466.4	337.1	499.3	288.8	0	417.4	370.1	506.6	347.6	363.1	381.7	605.1	357	380.3	411.9	0	386.7	301.7	343.3
ID 3804	175.148	8.89	0	0	0	0	500.5	0	0	0	454	0	374.3	0	536.5	0	0	488.4	0	0	0	0	321.7	386.3	0	0	0	0	407.9	353.1	0	360.9	0	279.9	0	0	444.4	311.4	0	0	0	0	0
ID 4765	243.214	8.89	0	0	0	0	0	0	0	0	0	0	0	0	0	0	0	0	273.8	0	211.3	0	0	0	240.9	0	0	0	0	220.9	0	258.1	0	0	0	0	0	0	0	0	0	0	0
ID 5115	188.115	8.89	0	0	0	0	0	0	0	0	0	0	0	0	0	0	0	0	0	276	192	293.8	0	0	0	0	0	0	0	0	0	0	0	0	0	0	0	0	0	0	0	0	0
ID 4849	113.06	8.92	0	0	0	0	0	0	0	0	0	0	0	0	0	0	0	0	0	1204.9	1130.2	0	813.2	0	0	0	0	0	0	0	0	0	0	0	0	0	0	0	0	0	0	0	0
ID 5075	335.089	8.93	0	0	0	0	0	0	0	0	0	0	0	0	0	0	0	0	0	359.5	249.4	237.7	0	0	0	0	0	0	0	0	0	0	0	0	0	0	0	0	0	0	0	0	0
ID 809	225.112	8.94	0	3045.6	1079.2	3393.1	789.6	2938.6	965.8	3416.1	509.3	1832.6	928.3	0	650.4	1782.7	958.8	555.7	692.4	12138.8	9193.4	12088.2	8576.5	1368.4	1802	983.6	1174.8	1176.1	2169	1079.4	1048	1127.8	2675.8	785.8	4393.9	1040.4	2268.7	629.6	4070.7	666.6	1067.1	885.5	1133.8
ID 2505	226.115	8.94	0	387.1	0	460.8	0	436.2	0	524.7	0	0	0	0	0	0	0	0	0	1468	1326.6	1351.8	1011	0	284.1	0	0	0	423.5	0	0	0	0	0	534.7	0	407.5	0	755.5	0	0	0	0
ID 2817	319.115	8.94	0	339.8	0	341.2	0	304.1	0	341.6	0	0	0	0	0	0	0	0	0	1080	657.2	791.1	697.8	0	0	0	0	0	0	0	0	0	0	0	238.6	0	407.2	0	261.4	0	0	0	0
ID 2839	314.16	8.94	0	282.7	0	475	0	291.7	0	305.6	0	266.1	0	0	0	0	0	0	0	1174.2	854.3	1309.8	712.7	0	0	0	0	0	0	0	0	0	0	0	0	0	0	0	292.6	0	0	0	0
ID 4900	297.133	8.94	0	0	0	0	0	0	0	0	0	0	0	0	0	0	0	0	0	677.4	464.8	600.9	445.4	0	0	0	0	0	0	0	0	0	0	0	304.9	0	0	0	367.3	0	0	0	0
ID 5262	709.423	8.95	0	0	0	0	0	0	0	0	0	0	0	0	0	0	0	0	0	0	0	277.6	0	0	0	0	0	0	0	0	0	0	0	0	0	0	0	239.8	0	0	0	0	0
ID 1961	703.082	8.96	0	716.9	557.2	464.2	779.1	786.3	692	491.9	662.9	697.2	493.6	619.6	491	729.4	442.4	710.9	545.3	582.8	594.5	620	631.6	749.1	698.8	854.3	989	467.6	527.1	681.5	1036.6	815.1	914.6	694.1	853.2	723.7	918.6	765.4	669.6	1032.5	753.7	870.6	1004
ID 2082	703.416	8.96	0	638.8	886.2	890.1	930.3	502.5	858	521.9	908.8	690.3	830.1	933.6	683.9	596.7	712.2	784.6	849.1	835.7	732.7	644.2	633.1	901.7	1000.8	1233.7	912.7	885.8	675.5	1072.6	1004.6	1098.5	880	1181.9	940.8	1319.9	1007.9	865	827.2	1051.7	1036.4	981.4	763.3
ID 2784	708.756	8.96	0	348.1	0	0	367.2	0	0	255.1	0	0	0	0	0	0	0	0	236.8	0	0	0	0	0	0	0	402.6	0	0	0	0	0	0	0	545.8	0	0	0	0	0	0	371.3	0
ID 3565	709.09	8.96	0	0	0	468.1	294.2	0	0	0	244.1	0	0	0	0	274	0	0	0	0	0	0	0	0	0	458.3	0	0	0	375.8	0	0	363.3	0	0	0	0	0	0	0	360.4	0	0
ID 380	241.141	8.97	0	10264.2	9685.5	10479.3	10145.7	10214	9712	10155.2	10584.3	9974.6	9989.1	9822.5	9707	10380.3	10293.1	9783.6	9133.6	20194.1	21021.2	21349.9	21539	20852.2	22151.2	11130.8	11044.6	22058.5	20263.9	9949.6	10480.6	17888.8	17216.6	14117.9	13378.8	17036.1	17451	14599.6	12683.2	8964.9	10463.1	8759.3	9405
ID 865	201.148	8.97	0	2802	3102.9	2980.5	2659.8	3153.6	3126.6	2893.7	2933.4	2961.4	2929.7	3328.2	2892.7	3163.6	2987.1	3051.2	2694.3	6020.2	6127.2	6372.5	6069	6487.8	6327.9	3383.2	3309.7	6259.3	6013.2	3293.1	3135.4	5451.7	4889.7	4466.1	3655.9	5561.3	5695.9	4574.9	4035.2	2600	3038.7	2856.8	2721.7
ID 1143	257.115	8.97	0	1691.8	1816.8	1927.5	1803.8	2154.3	1729.1	1562.5	1740.5	1847.3	2021.2	1795.3	2047	1781.8	2174.2	2024	1763.2	2936.2	2856.9	3350.3	3180.9	3254.7	3264	1798.5	1971.5	3286.1	3109.7	2054	2140.3	2985.6	3024	2139.5	2250.7	2887.4	2689.2	2580.2	2031	1860.6	1866.6	1855	1781.2
ID 1181	219.159	8.97	0	1732.8	1521.1	1659.7	1696.9	1925.4	1790.5	1612.2	1405.3	1725	1911.8	2079.8	1899.7	1749.3	1423.3	1424.4	1475.1	3838.2	4164.5	4006.1	4048.5	4514.3	4105	1745	1875.4	3411.8	3934.4	1880.3	1800.9	3516.5	3279.7	2681.9	2490.2	2898.5	3529.3	2492	2132.7	1716.6	1719	1468.6	1870.5
ID 1331	242.144	8.97	0	1271.1	1125.2	1088.2	1118.3	1294.2	1230.6	1199.1	1169.3	1322.9	1308.4	1287.5	901.4	1044.4	1256.1	1224.6	980.7	2589.4	2757	2222.3	2681.5	2646.7	2473.9	1524.3	1212.5	2343.2	2739.9	1418.9	1433.1	1988.1	1938.5	2020.2	1766.2	2059.8	2256	1748	1816.1	1429.4	1158.4	1113.3	1237.3
ID 2124	703.751	8.97	0	541.5	429.4	460.9	395.6	572	390.5	433.6	603	499.7	0	552	733.9	520.4	581.7	0	618.9	393.5	603.7	449.4	0	439.8	602.9	686.5	904.1	630.7	673.2	803.9	677.6	693.9	614.9	526.9	531.2	767.4	793.9	633	555.7	862.5	692.4	870	748.4
ID 2192	202.151	8.97	0	451	429.4	417.5	418.3	375.2	296.6	403.7	445.9	369	323.8	333.8	349.8	471.5	578	385.1	432.7	906.6	825.4	780	1053.2	851.4	928.7	482.5	383	914.6	833.6	480.7	439.2	669.4	697.7	606.9	611.6	565.5	620.9	531	671.4	350.2	452.7	464.9	468.9
ID 2324	127.112	8.97	0	556.9	835.4	892.9	923.1	730.1	607.5	757.5	800.9	930.7	621.3	569.3	850.7	656.1	829	789.9	625.6	1638.7	1735	1734.6	1570	1863.1	1824.1	1048.1	763.1	1286.6	2028.1	885.6	872.3	1541.3	1102.1	1350.9	1145.8	1377.1	1649.6	1218.4	1087.5	863	665.3	784.1	961
ID 2670	704.084	8.97	0	390.1	0	0	0	333.3	0	0	0	0	0	0	0	0	0	0	0	246.4	0	0	0	0	0	0	0	0	0	0	0	0	347	0	456.5	355.5	0	278.6	0	448.4	308.3	0	335
ID 2822	259.114	8.97	0	248.6	0	0	0	0	0	0	0	0	0	0	0	0	244.1	0	0	0	357.2	347.2	0	258.4	0	0	0	0	238.6	0	0	0	0	381.8	0	345.9	0	0	0	0	0	0	0
ID 3008	220.162	8.97	0	244	227.3	0	0	0	234.1	0	0	219.6	0	369.7	0	319.4	0	310.4	338.9	457.4	516.8	376	723.5	332.5	721.1	275.1	292.7	306.4	389.2	286.9	0	491.9	397.3	364.6	0	423.5	438.9	406.8	0	0	351.9	0	341.6
ID 5070	243.147	8.97	0	0	0	0	0	0	0	0	0	0	0	0	0	0	0	0	0	230.2	0	273.2	250.7	336	347.3	0	0	328.6	291.1	0	0	281	0	0	0	0	329.9	0	0	0	0	0	0
ID 962	276.18	8.98	0	873.9	1019.6	743.4	755	0	810.5	911.4	710.5	0	742.7	0	928.2	0	0	0	0	882.2	657.2	615.9	0	635.3	0	0	0	681.5	712.5	796.7	836.4	747.3	751.9	0	772.1	0	0	735.3	848.6	0	0	888.8	0
ID 2588	247.079	8.98	0	385.7	311.7	491.3	342.7	0	0	447.6	296.2	413.1	423.1	323.6	368.9	310.9	324.7	313	0	375.9	337	552	0	324.6	297.5	445.3	315.6	210.7	371.5	565.6	0	289.4	384.2	0	0	377.9	299	325.7	0	0	259.4	0	333.5
ID 3996	258.118	8.98	0	0	0	0	0	266.1	267	0	0	0	0	0	271.3	0	270.7	0	0	329.2	296.5	310.7	358.8	369.7	395.8	280.3	288.3	440.8	497	160	0	388.4	333.2	284.5	364.5	392.8	390.6	424.9	0	0	0	293.5	285.4
ID 4191	145.122	8.98	0	0	0	0	0	0	0	242.3	0	319.8	0	0	0	0	0	0	0	427.8	478.3	467.9	410.7	358.5	515.1	0	219.1	375.6	366.1	0	0	312.7	301.8	189.9	267.3	335.6	341.5	0	0	0	0	241.8	239.8
ID 5263	281.136	8.98	0	0	0	0	0	0	0	0	0	0	0	0	0	0	0	0	0	0	0	294.1	0	385.8	0	0	0	381.1	0	0	0	0	0	0	0	0	316.7	0	0	0	0	0	0
ID 888	259.154	8.99	0	2241.7	2647.4	2214	2325.6	2119.5	2091.7	2433.6	2179.9	2479.2	2215.5	2258.7	2503.2	2409.2	1794.7	2233.6	2527.7	2352	2114.2	1899.3	2052.6	2286.4	2017.5	2302.6	2147.3	2264.1	1978.3	2067.9	2261.8	2494.4	2093.1	2129.5	2086	2302.9	2201	2058.7	1923	2129.5	2022.3	1932.3	2268.4
ID 2674	260.157	8.99	0	364.3	410.5	430	406.6	310.5	334.8	457.7	343.5	417.3	405	342.5	413.6	413.8	395.4	452.5	365.2	416.7	427	344.8	418.5	264.4	451.7	478.4	496.3	0	356	0	408.6	0	404.1	542.8	359.1	489.6	0	378.3	274.7	374.3	0	358.6	354.1
ID 4532	230.116	8.99	0	0	0	0	0	0	0	0	0	0	0	336.8	422.4	0	0	292.1	337	0	0	0	0	0	0	0	0	0	0	0	0	0	0	0	0	0	0	0	0	0	0	0	0
ID 5347	115.075	8.99	0	0	0	0	0	0	0	0	0	0	0	0	0	0	0	0	0	0	0	0	0	0	0	516.3	0	0	0	0	0	544.6	0	0	0	0	0	496.8	0	0	0	0	0
ID 3245	225.148	9.01	0	0	382.7	0	0	0	0	0	0	0	0	0	0	0	0	0	0	0	0	0	0	0	419.5	0	0	0	0	0	0	0	0	0	0	0	0	0	0	0	0	0	0
ID 3208	185.154	9.02	0	0	568.8	0	0	455.1	0	298.2	400.8	449.7	435.7	0	0	409.3	470.3	0	0	0	0	0	0	0	0	0	0	0	0	0	0	0	0	0	0	0	0	0	0	0	0	0	0
ID 2011	332.162	9.09	0	674	514.5	696.9	614.2	611.3	697.9	540.4	569	678.9	649.4	568.3	464.3	585.6	622.9	591.4	519	600.1	614.8	502.6	695.4	422.6	591.1	568.5	546.4	504.3	463.4	520.8	523	632.1	735.9	584.1	425.8	684	521.3	626.8	686.9	477.3	554.4	518.7	553.3
ID 2325	220.133	9.09	0	379.4	704.5	497.6	612.8	450.1	467.1	501.4	609.7	366.9	459.3	396.9	482.1	501.1	539.9	514	492.2	493.4	434	494.3	453.5	423.4	482.1	458.2	374.9	396.9	536.4	419.2	534.8	375.6	496.2	482.8	369.1	532.2	473.7	393.6	388.7	686.7	364.1	306	353.2
ID 2561	277.198	9.09	0	448.6	387	453.1	404	462.2	368.8	510.1	466.8	504.4	447.8	467.1	440.1	399.4	470.7	0	429.3	542.2	386.2	326.2	483	561.2	480.3	428.1	465.7	507.9	0	447.1	475.4	441.5	387.4	498.2	430.8	0	333.5	308.9	678.6	0	0	0	0
ID 2793	317.192	9.09	0	329.4	310.1	0	283.7	291.4	258.6	334.9	358.6	327.4	0	0	371.7	450.6	0	258.5	0	253.5	0	0	380.3	311.9	259.2	0	0	0	267.1	0	340.6	229.2	231.6	313.7	0	0	0	0	0	257.2	0	259.5	301.9
ID 4118	202.217	9.09	0	0	0	0	0	0	264.5	0	190.5	0	251.5	0	0	0	0	0	0	0	0	0	0	0	0	0	0	0	0	0	0	0	0	0	0	0	0	0	0	0	0	0	0
ID 961	276.195	9.1	0	2226.4	2490.3	2384.5	2463.8	2966.8	2396.5	2431.4	2716.7	2102.8	2470.5	1990.3	2262.3	2112.4	2556.3	2165.9	2474.1	1908.7	2363	2464.3	2411.6	2060.7	2167.2	1892.6	2383.2	1920.4	2301.6	2321.1	1977.6	2328.9	1971.8	2448.3	2417.4	1788.9	2051.6	2158.5	2296.8	1987.9	1843.5	1801.3	1757.9
ID 1230	316.188	9.1	0	1530.5	1488.5	1297.1	1273.2	1334.2	1582.5	1209.1	1518.2	1355	1284.6	1142.8	1324.3	1298.8	1529.7	1310.1	1113	1187.1	1030.2	1148.3	1164.4	1026.7	1345.4	1056.4	1086.6	1336.1	1089.6	1105.9	1210.4	1077	1001.4	934.5	1068.1	1303.2	1184.7	946.5	891.1	1008.2	882.6	915	1265.8
ID 2297	161.096	9.1	0	588.1	687.4	530.1	515.9	625.8	615.6	481	587.4	585.9	595.8	671.8	461.5	518.5	582.2	635.1	523.6	489.8	503.8	680.1	533.1	653.7	415	414.5	497.1	482.1	457.2	484.2	663.8	0	407.9	497	522.8	580.4	431.5	0	369.2	394.4	603.7	351.7	465.8
ID 2352	234.185	9.1	0	558.7	456.1	365.3	288.8	337.1	526.4	524.3	426.5	0	394.3	265.2	334.9	323.5	438.2	545.1	434	386.4	340.8	350.9	327	320.4	321.1	469.2	350	353.6	315.5	279.6	496.6	472.8	461	356.4	438.5	503	310.3	329.5	307.4	561.6	400	242.6	398.5
ID 3824	281.1	9.1	0	0	0	0	391.1	0	0	0	0	0	0	0	0	246.6	0	0	0	0	0	0	0	0	0	0	0	0	0	0	0	0	0	0	0	0	0	0	0	0	0	0	0
ID 4038	409.16	9.1	0	0	0	0	0	187.4	0	0	0	0	0	0	0	0	0	0	0	0	0	0	0	0	0	0	0	0	0	0	0	0	0	0	0	0	0	0	0	233.4	0	0	0
ID 5274	333.167	9.1	0	0	0	0	0	0	0	0	0	0	0	0	0	0	0	0	0	0	0	241.2	0	0	0	0	0	0	0	0	0	0	0	0	157.8	0	0	0	0	0	0	0	0
ID 965	387.18	9.11	0	1956.5	2226.5	2092.3	2812.9	1735.4	2057.1	2224.6	2373.2	2438.9	2102.8	2042	2046.3	2112.2	1942.4	2370.2	2314.7	1689.5	1965.7	1769.3	1698.8	1889.8	1717.3	1779	1666.5	2138.1	2014.9	1553.3	1451.7	2003.8	1596.3	1491	1266.2	1913.5	1560.9	2032.8	1568.1	1880.8	1394.1	1912.3	1580.8
ID 1716	105.07	9.11	0	896	1693.5	1118.6	1290.1	1074.8	983.7	879.9	1261.2	1495.1	956.4	1280.1	1235.5	1232.2	1074.7	1141.9	1279.5	1006.2	872.1	1148.1	860.2	1184.7	965.1	733.8	837.8	891.4	988.8	769	784.7	980.9	788.3	1147.9	707.4	1004.5	1007	976.5	805.6	883.4	818.8	970.9	735.7
ID 1737	267.122	9.11	0	813	730.6	778.1	776.8	434.4	677.4	791.3	852.7	807.9	738.7	730.6	908.7	871.6	560.6	692.4	770.9	743.9	652.1	625.5	695.9	823	925.7	693.8	785.4	875.9	682.1	590.3	509.6	734.4	681.7	704.4	483.8	851.6	709.8	723.3	501.4	895.6	494.2	737.6	693.8
ID 2132	121.065	9.11	0	524.6	677.2	467.1	612.3	485.6	487.6	480.6	640.5	566.5	493.8	553.3	614.7	592.8	581	543.6	664.1	441.6	572.3	456.1	510.2	530.3	517.7	676.9	443.5	666.2	371	371.9	560.4	576	478.3	471.6	535.3	514.2	351	405.1	309.9	732	552.1	569.8	409.9
ID 2287	404.207	9.11	0	489.8	671.3	500.8	588	491.9	484	573.5	663.9	559.4	555.1	457.6	607.2	642.2	501.1	603.3	567.9	458.1	432.3	677	392.3	578.6	501.3	358.2	657.5	633.4	457.7	411.1	354.9	583.7	430.1	484.9	403.5	524.7	551.5	413.5	335.2	498.5	430	515.1	406.4
ID 2305	388.184	9.11	0	503.1	505.8	587	802.7	510.2	542.7	494.5	548.6	386	433.4	721.7	610	722.7	348.5	516.2	584.1	0	401.3	510.3	480.1	407.9	402.8	516.7	450.5	522.4	415.8	360.6	426.8	695.8	419.4	470	451.6	526.9	378.3	347.3	412.8	486.2	412.8	407.7	305.5
ID 2486	455.218	9.11	0	388.1	597.6	635.5	614.5	577.1	635	477.6	669	614.7	365.9	533.7	484.8	657	564.8	498.9	552.5	414.8	526.1	432	469.8	533.1	648.2	426.8	469.8	501.9	417.2	514.8	0	408.7	527.2	432.3	371.3	0	475.1	361.1	330.8	653.6	352.8	485.9	0
ID 2924	425.136	9.11	0	206.1	359.4	443.4	0	191.5	247	302.3	306.1	0	349.1	322.8	0	274.7	355.5	241.1	275.1	316.4	323.5	0	236.3	0	304.5	0	0	0	271.8	0	200.2	374.8	290.1	325.6	0	321.4	305.5	267.5	0	0	0	399.2	281
ID 3860	405.209	9.11	0	0	0	0	270.8	0	0	0	330.1	0	0	0	0	0	0	0	0	0	0	0	0	0	0	0	0	0	0	0	0	0	0	0	0	0	0	0	0	0	0	0	0
ID 3883	456.221	9.11	0	0	0	0	294.9	0	0	0	229	220	0	0	241.8	0	0	0	0	0	0	0	0	148.5	0	0	0	0	0	0	0	0	0	0	0	0	0	0	0	0	0	0	0
ID 1140	158.154	9.12	0	780.7	738.8	699.9	728.2	708.4	657.5	578.2	683.6	727.8	686.8	784	640.7	689.9	803.3	749.3	717.6	564.5	584.8	706.7	679	647.6	645.3	619.7	656.3	625.8	636.8	658.2	530.9	507.2	709.9	554.9	611.6	759.6	580.9	561.5	847.5	537.2	663.5	556.3	567.4
ID 2318	224.064	9.12	0	470	654.1	706.8	2739.7	2473.3	1951.3	767.1	405.3	471.4	400.8	282.8	376.5	0	0	0	0	325.6	341.5	338.3	287.1	0	0	0	0	0	262	0	0	0	349.4	234.4	0	271.1	0	0	0	324	0	375.6	0
ID 2351	225.06	9.12	0	439.8	430.1	551.7	1842.1	1428.4	1127.3	408.1	0	0	0	0	0	0	0	0	0	0	0	0	0	0	0	0	0	0	0	0	0	0	0	0	0	0	0	0	0	0	0	0	0
ID 2851	264.057	9.12	0	224.6	0	315	1097.4	849.5	743.3	220.5	256.5	0	0	0	0	0	0	0	0	0	0	0	0	0	0	0	0	0	0	0	0	0	0	0	0	0	0	0	0	0	0	0	0
ID 3773	207.032	9.12	0	0	0	0	1130.5	1271	609.3	0	0	0	0	0	0	0	0	0	0	0	0	0	0	0	0	0	0	0	0	0	0	0	0	0	0	0	0	0	0	0	0	0	0
ID 861	223.063	9.13	0	2844.9	3635.6	4573.4	15900.4	12389.2	10091.5	3607.6	2201.3	1416.5	1210.9	1062.9	1393	1420.5	1198	1662.1	1084.8	1491.6	1438.4	1605.5	1354.6	897.1	1022.8	812	951.6	1270.9	953.2	1075.7	1137.1	631.5	1122.4	737	869.6	1197	902.9	1355.4	1067.2	877.7	631.8	687.5	915.3
ID 1440	263.056	9.13	0	982.2	1161.6	1565.1	5152.1	4355.4	3475.2	1036.7	828.4	790.8	664.1	444.7	407.3	499.4	580.2	621.6	315.2	685.9	505.3	504	519.2	363.9	344.4	251.3	430.2	519.5	517	519	540.7	450.7	0	390	375.9	352.8	289.9	493.4	302	587.6	351.7	428.1	290
ID 2210	225.043	9.13	0	399.5	769.7	620.8	2190.2	1759.8	1562.8	578.4	464.4	0	0	0	0	0	0	0	0	0	220.8	353.6	0	0	0	0	0	0	0	0	0	0	0	0	0	0	0	0	0	0	0	0	0
ID 2980	279.029	9.13	0	257.3	0	0	767.9	504.9	417.5	0	0	0	0	0	0	0	0	0	0	0	0	0	0	0	0	0	0	0	0	0	0	0	0	0	0	0	0	0	0	0	0	0	0
ID 3793	265.054	9.13	0	0	0	0	504.7	577.5	441.5	0	0	0	0	0	0	0	0	0	0	0	0	0	0	0	0	0	0	0	0	0	0	0	0	0	0	0	0	0	0	0	0	0	0
ID 3828	226.044	9.13	0	0	0	0	438.7	326.6	466.7	0	0	0	0	0	0	0	0	0	0	0	0	0	0	0	0	0	0	0	0	0	0	0	0	0	0	0	0	0	0	0	0	0	0
ID 3852	209.012	9.13	0	0	0	0	366.6	337	199.8	0	0	0	0	0	0	0	0	0	0	0	0	0	0	0	0	0	0	0	0	0	0	0	0	0	0	0	0	0	0	0	0	0	0
ID 2017	239.106	9.19	0	766.7	0	0	335.3	648.8	629.5	488.6	0	1002.6	442.7	456.1	409.4	1077.1	492.1	547.9	389.1	534.1	390	533.5	0	428	466.9	570.1	502.1	428.8	540.7	531.3	362.4	402.7	0	711.9	0	368.6	0	436.6	0	985	794.4	1092.2	883.8
ID 2410	197.154	9.19	0	402.3	0	0	0	0	0	0	0	0	0	0	476.3	0	0	0	0	0	0	0	0	0	0	0	0	0	0	0	0	0	0	0	0	0	0	0	0	0	0	0	0
ID 4352	240.111	9.19	0	0	0	0	0	0	0	0	0	283.1	0	0	0	0	0	0	0	0	0	0	0	0	0	0	0	0	0	0	0	0	0	0	0	0	0	0	0	0	0	203.5	0
ID 3833	242.211	9.2	0	0	0	0	424.7	0	0	0	0	0	0	0	0	0	0	0	0	0	0	0	0	0	0	0	218.6	0	0	0	0	229.3	0	0	0	0	266.4	381.5	385	0	0	260.1	0
ID 1772	125.097	9.23	0	881.8	1040.3	0	659	0	595.2	0	0	693	718.1	0	708.9	0	524.6	436.8	0	0	0	520.3	0	411.2	0	561.1	629.1	0	434.2	0	481.8	0	0	445.5	0	0	0	0	0	0	0	0	0
ID 532	185.117	9.24	0	1868.3	2169.4	2138.8	1672.9	1810.2	1817.7	1637.9	1335.1	1469	1295.8	1431.9	1453.3	1317.9	1270.3	1486.8	1380.7	1143.2	916.4	1057.3	1035.6	985.9	966.9	972.5	991.3	843.4	832	1127.1	815.8	784.1	820.4	800.7	785.6	689.2	857.2	960.7	661.9	690.1	782.5	681	819.4
ID 765	217.143	9.24	0	3380.2	3905	3492.2	2909	2875.3	2970.8	2730.6	2813.1	2642.8	2557.5	2440.1	2275.1	2370.8	1834.2	2055.7	2265.6	1699.3	1753.7	2136.6	1900.7	1786.5	1553.8	1808.9	1854.5	1567.7	1392.8	1575.1	1583.8	1520.6	1376.2	1629.5	1668.5	1726.9	1554.6	1578.9	1491	1443.3	1518.1	1460.1	1574.3
ID 1169	203.128	9.24	0	1667.4	1319.7	1448	1237.3	1025.4	1297.6	1019.5	1148.4	944.8	1157.4	1123.5	1000.5	1019.5	939.9	978.2	850.7	1049	726.8	716.9	916.6	899.9	879.2	762.3	839.2	920.3	969.4	826.1	1009.1	954.9	794.7	877.4	1018.8	872	855.5	1140.2	1143.7	868.9	818.6	827.1	1133.7
ID 2109	218.146	9.24	0	488.3	498.6	406.1	416	327.6	351.8	316.6	302.3	0	461.4	526.6	366.2	419.4	366.1	0	354.3	0	0	330.8	0	254.1	264.4	0	309.9	0	0	0	0	0	0	0	0	0	0	0	0	0	0	0	0
ID 3434	234.169	9.24	0	0	280.3	0	0	0	0	268.9	0	345.4	330.1	0	0	0	0	0	0	0	0	0	0	0	0	0	0	0	0	0	0	0	0	0	0	0	0	0	0	0	0	0	0
ID 1342	327.008	9.28	0	1124.1	1422.6	1393	1363.2	1406.5	1182.2	1372.9	1108.3	1014.7	1407.7	1465.4	1499.4	1395.9	1400.1	1245.8	1460.6	1189.4	1383.4	1135.6	1019.6	1079.9	1309.1	1186.9	1321	1199.2	1205.2	1202.5	1186.2	1268.3	1056.1	1296.2	1195.3	1078.5	1230.6	1203.4	1107.7	1214.3	1088	1002.3	1035.2
ID 1360	329.005	9.28	0	1076.7	1498.3	1172.4	1305.8	1311.2	1347.5	1396.7	1097	1392.8	1343.6	1280.5	1511.6	1369.3	1700.9	1166.6	1383	1017.6	1046.7	1182.3	992.6	1115.1	1253.1	1166.7	1323.5	1243.5	1031	1344.2	1091.3	1104.2	918.5	1206.3	1093.6	1347.7	1114.7	1509.4	1198.3	1232.8	1130.4	1098.1	969.5
ID 1398	251	9.28	0	1154	1288.4	1455.9	1010.3	1244.9	1550.3	1357.1	996.6	1128.3	1224.3	1335.4	1338.3	1224.2	1378.3	1120.2	1231.9	1328.1	1262.1	1291.8	1174.5	1165.4	1123.6	1447.1	1166.4	1091.4	1019.6	1253.9	1216.5	1281.6	1504.7	1221.6	1074.1	1249.1	1220.6	1282.5	1195.2	1143	1221.1	1247.2	981.1
ID 1732	252.997	9.28	0	731.5	967.1	785.7	695.7	617	682	658.3	783.4	731.7	981.2	742.6	873.7	707.2	785.1	828.7	676.4	730.5	667	639.2	782	514.2	754.9	773.9	704.9	770.6	550	825.2	810.4	712.6	790.9	588.2	697.9	822.5	736.4	812.6	692	710.4	618.8	622.3	736.2
ID 1840	174.992	9.28	0	699.2	939.9	791.7	990.7	986.5	857.4	712.6	695.6	864.7	923.3	669.9	870.7	714.1	729.3	566	682.2	700.3	1082.6	642	753.9	879.5	853.1	1088.5	640.4	818.3	809.7	657.7	648.3	769.3	827.8	998.3	744.9	848.3	734.1	826.8	655.8	782.2	635	679.2	635.3
ID 1973	98.9843	9.28	0	788	981.8	608.9	789.2	672.1	977	692.3	629.1	916.5	682.1	881.4	818.8	854.3	814	713	674.7	792.5	739.6	556	656.9	828.3	541.4	744.4	620.5	763.3	455.3	661.1	648.2	549.5	570.9	763.3	634.6	723.2	633.7	874.5	736.1	574.2	694.2	540.9	636.6
ID 3274	176.989	9.28	0	0	250.2	0	0	0	0	0	0	0	0	0	0	375.1	0	0	0	0	0	0	0	0	0	0	0	0	0	0	0	0	0	0	0	0	0	0	0	0	0	0	0
ID 4092	328.011	9.28	0	0	0	0	0	0	278.8	0	0	0	0	0	0	0	0	0	0	0	0	0	0	0	0	0	0	0	0	168.3	0	0	0	0	0	0	0	0	0	0	0	0	0
ID 1469	249.206	9.29	0	1129.8	1453.9	1252.8	1261.5	1458.1	1179.7	1287.5	1537.6	1258.4	1551.1	1376.7	1245	1343.4	1383.8	1326.4	1070.7	1346.4	1362.7	1011	1444.1	1431	1248.7	1177.1	1396.9	1141.4	1271.7	1424.4	1372.2	1448.5	1426.2	1144.8	1193.9	1480.2	1221.2	1335.8	1157	1420.2	1201.1	1645	1274.5
ID 2148	331.002	9.29	0	401.9	456.9	535.7	442.6	460.3	452.8	444.7	488	475.2	473.4	362.8	464.1	0	388.6	506.5	362.6	0	331.8	368.5	0	364.3	490.8	564.1	0	0	400.4	285.1	352.8	509.1	380.3	485.6	401.5	0	358.6	500.6	338.9	291.3	0	588	429.8
ID 3239	173.153	9.29	0	0	399.9	0	0	358	370.5	0	0	324.9	427.3	0	370.9	350.2	460.3	0	0	0	407.7	369	0	397.2	296.5	0	363.1	0	0	0	363.8	387.2	0	0	0	0	0	352.5	376.5	584.9	0	0	0
ID 3357	277.143	9.29	0	0	176.5	0	0	0	0	0	267.3	0	0	0	0	0	0	0	0	0	0	0	0	0	0	0	0	0	0	0	0	0	326.8	0	0	0	0	0	0	0	0	0	237.1
ID 4082	115.112	9.29	0	0	0	0	0	0	381.7	0	0	0	0	0	0	0	0	0	0	0	0	0	0	0	0	0	0	402	0	494.4	274.5	0	0	0	0	0	0	352.4	0	0	0	0	0
ID 4167	271.188	9.3	0	0	0	0	0	0	0	325.8	0	0	360	0	0	266	397.7	0	0	306.4	0	0	0	0	0	0	0	0	0	0	0	0	0	0	383.8	0	0	0	0	0	0	0	0
ID 5324	250.209	9.3	0	0	0	0	0	0	0	0	0	0	0	0	0	0	0	0	0	0	0	0	0	318.6	0	436.3	0	0	0	0	0	0	0	0	228.8	0	0	0	0	0	0	0	0
ID 1308	183.08	9.37	0	1267.9	545.1	1983	776	1202.6	489.1	1863.7	861.7	1605.1	640	729.9	622.1	1941.4	712.3	763.7	583.3	2430.7	2290.2	2355.8	2686.9	968.8	1584.1	1052.2	978	1204.7	1156.2	977.9	1011.2	1693.8	1284.2	0	1539.6	1458.3	1201	798.7	1635.4	979	1259.9	844.3	1114.9
ID 2932	184.084	9.37	0	265.3	0	234	0	0	0	0	0	292.9	0	0	0	306	0	0	0	0	497.2	417.4	523.5	0	0	0	0	0	0	0	0	0	0	0	0	0	0	0	301.5	0	0	0	224.3
ID 567	171.138	9.39	0	657.7	0	0	0	0	0	660.8	574.9	572.5	0	608.6	0	0	0	0	0	508.8	0	587	0	0	0	0	0	0	0	0	0	655	0	543.2	530.3	0	0	0	0	0	0	0	0
ID 849	209.154	9.39	0	1496	1724.5	1541.7	1597.6	1833.1	1727	1540.8	1738.5	1517	1646.8	1547.3	1933.4	1450.2	1809.9	1993.1	1684.1	2040.7	1975.6	2041.8	1670.4	1637.1	1671.3	1725.8	1781.5	1839.6	2063.8	1703.9	1741.2	1796.8	1842.4	1716.6	2169	1446.5	1836.1	2068.7	1752.8	1891.5	1560.3	1682.9	2001.6
ID 1908	153.128	9.4	0	721.1	632.5	609.4	427	660.1	474	718.3	561.5	599.2	590.7	658.8	574.8	517.9	0	571.2	544.6	475.1	678.9	503.3	0	467.6	0	635.9	635.8	560.4	578.4	657.5	507.3	398.9	826.3	637.3	460.4	645.4	0	0	322.8	647.2	0	499	553.3
ID 4144	210.157	9.4	0	0	0	0	0	0	0	387.3	0	0	0	0	0	0	0	0	0	0	0	0	0	0	0	0	0	0	0	0	0	0	0	0	0	0	0	0	0	0	386.9	0	339
ID 1086	213.185	9.41	0	575.6	735.7	691.4	527.1	527.4	798.3	0	631	0	0	0	570	591.7	0	573.9	563.8	668.8	0	0	440	557.3	564	0	591.5	0	0	0	0	0	0	478.8	0	0	0	0	0	0	0	452.4	696.4
ID 3967	253.179	9.41	0	0	0	0	0	405.3	0	0	0	0	0	0	393	0	0	0	0	0	0	0	373.8	0	0	0	0	0	0	0	0	0	0	0	0	0	0	0	0	0	0	0	0
ID 20	149.023	9.48	0	2487	2261	2312.3	2144.5	2437.3	1921.4	2221.4	1682.1	1828.2	2299	2197.3	1851.1	1977	1865	1838.3	1737.4	1592.3	1591.2	1524	1309	1593.3	1641	1746.9	1390.4	1367.3	1540.9	1505.3	1693.7	1466.6	1369	0	1355.4	1468.1	0	1271.6	1327.2	1450.3	1214.8	1622.3	1711.3
ID 584	163.039	9.48	0	4839.3	4675.1	3931.5	4566.9	4332.5	4302.8	4067.6	3771.5	3823.5	3862.4	3678.8	3737.2	3982.8	3339.2	3483.7	3171.8	3138.7	3011.8	2866	3507.3	2714	3057.8	3017.7	2987	2615	2691.2	2639.5	2641.8	2870.4	2571.1	2431.4	2658.3	2793.8	2579.5	2705.3	2836.3	2005.9	2020.1	2449	2526
ID 2271	164.042	9.48	0	522.1	567.7	382.8	445.4	450.8	483.4	532.1	319.2	350.5	475	594.3	462.8	0	243.3	304.4	319.1	425.6	323	0	219.6	0	0	317.5	404.6	271.4	321.8	239.3	0	0	368.2	0	223.7	0	311.4	0	0	203.7	0	300.2	313.8
ID 2376	237.112	9.48	0	449.8	560.3	525.9	741.4	380.1	363.8	0	354.2	299.5	382.5	0	0	324.7	0	0	0	386.8	0	0	0	420.2	0	0	0	0	0	0	0	0	339.5	0	368.8	0	0	0	0	0	0	0	0
ID 2546	205.086	9.48	0	407.3	0	614.4	0	0	0	0	0	0	0	0	0	0	0	0	0	0	0	0	0	0	0	0	0	331.5	0	0	0	0	0	0	0	0	0	0	413.4	0	0	422.4	312.3
ID 3363	172.169	9.5	0	0	345.7	0	318	0	0	0	0	0	0	0	0	0	0	0	358.9	306.5	0	0	0	0	0	0	0	0	0	0	0	0	0	0	0	0	0	0	0	0	0	0	0
ID 1739	181.122	9.52	0	538.8	717.1	911.4	624.4	583.9	869.1	0	859.7	569.6	0	715.5	533.7	752.9	0	0	0	531.8	753	578.7	774.3	621	517	0	693.8	0	540.3	562.5	575.3	658.9	621.2	0	710.6	490.3	0	632.8	503.3	0	531.7	688.5	0
ID 3528	294.1	9.52	0	0	0	855.1	563.8	0	0	920.9	683.5	2663.4	1837.9	8138.2	9719.3	2328.3	2355.1	7880.1	9939.5	0	0	0	0	0	0	0	0	0	0	0	0	0	0	0	0	0	0	0	0	0	0	0	0
ID 4452	197.073	9.52	0	0	0	0	0	0	0	0	0	0	0	1235.9	1335.6	0	0	1263	1592.1	0	0	0	0	0	0	0	0	0	0	0	0	0	0	0	0	0	0	0	0	0	0	0	0
ID 4585	199.068	9.52	0	0	0	0	0	0	0	0	0	0	0	0	478.7	0	0	0	263.7	0	0	0	0	0	0	0	0	0	0	0	0	0	0	0	0	0	0	0	0	0	0	0	0
ID 3639	296.097	9.53	0	0	0	244.5	197.2	0	0	267.2	0	715.9	889	2592.6	3152.8	883.6	657.9	2091	3205.5	0	0	0	0	0	0	0	0	0	0	0	0	0	0	0	0	0	0	0	0	0	0	0	0
ID 4045	241.143	9.53	0	0	0	0	0	0	716.9	0	554.9	0	0	0	0	0	0	0	0	0	0	0	595	0	0	0	524.2	0	0	517.9	0	698	0	0	0	0	582.7	747.1	649	624.1	0	589.8	0
ID 4247	316.082	9.53	0	0	0	0	0	0	0	0	322.3	555.3	568.3	2166.2	2895.8	854.1	515.2	2123.4	2678	0	0	0	0	0	0	0	0	0	0	0	0	0	0	0	0	0	0	0	0	0	0	0	0
ID 4312	295.103	9.53	0	0	0	0	0	0	0	0	0	490.1	471.2	1320.2	1843.8	393.6	404.3	1207.6	1731.6	0	0	0	0	0	0	0	0	0	0	0	0	0	0	0	0	0	0	0	0	0	0	0	0
ID 4341	318.079	9.53	0	0	0	0	0	0	0	0	0	312.7	0	629.8	834.7	0	0	696.7	822.1	0	0	0	0	0	0	0	0	0	0	0	0	0	0	0	0	0	0	0	0	0	0	0	0
ID 4489	297.101	9.53	0	0	0	0	0	0	0	0	0	0	0	609.1	464.2	0	0	371.4	512.3	0	0	0	0	0	0	0	0	0	0	0	0	0	0	0	0	0	0	0	0	0	0	0	0
ID 4508	317.085	9.53	0	0	0	0	0	0	0	0	0	0	0	358.3	471.3	0	0	426.5	462.4	0	0	0	0	0	0	0	0	0	0	0	0	0	0	0	0	0	0	0	0	0	0	0	0
ID 4558	332.056	9.53	0	0	0	0	0	0	0	0	0	0	0	264.4	274.3	0	0	0	289.3	0	0	0	0	0	0	0	0	0	0	0	0	0	0	0	0	0	0	0	0	0	0	0	0
ID 4850	244.162	9.55	1	0	0	0	0	0	0	0	0	0	0	0	0	0	0	0	0	1286.3	919.3	1134	1203.6	950.5	1043.3	0	0	970	1087	0	0	895.7	690.6	393	453	818.9	770.8	524.4	500.7	0	0	0	0
ID 1756	243.159	9.56	1	942.6	869.1	957	971.1	933.8	881.3	886	827.9	933.6	793.3	0	0	1128.5	843.5	0	0	7236.2	6480.7	6440.9	6720.5	6699.2	7438.7	0	389.8	6721.4	6867	331.6	385.1	6448.2	5574.9	2792.1	2654.6	5909.9	6015.9	2841.5	2664.4	428.3	0	440.5	609.9
ID 922	227.2	9.59	0	1021.9	909.8	1088.5	827.3	989.4	893.2	1210.1	1123.7	992	1031.5	892.8	1081	982.5	1216.4	705.9	890.4	802.5	847.7	920.1	958.1	742	810.4	873.4	944.4	670.5	1065	585.2	1009.9	762.3	1150.2	961.9	932.4	936.4	847.6	942.9	925.3	656.7	817.7	885.9	1029.7
ID 3847	191.18	9.59	0	0	0	0	191.2	0	0	0	0	0	0	0	0	0	0	0	0	0	0	0	0	0	0	0	367	0	0	0	0	0	0	274.5	0	0	0	0	0	0	0	0	0
ID 4638	753.935	9.59	0	0	0	0	0	0	0	0	0	0	0	0	0	497.3	0	0	0	0	0	0	0	0	0	0	516.3	0	0	0	0	0	0	0	0	0	0	0	0	0	0	0	0
ID 755	748.259	9.6	0	3374.2	2732.9	3070.5	2077.6	2888.5	2500.1	2392.5	2433.5	3278.5	3167.1	2510.2	2973	2728.5	2697.5	2727.8	3189.8	1456.9	2046.5	1767.8	2514.8	2791.7	2686	3046.9	4666.8	3152.6	2312	3503.8	3967.8	3107.8	3260.9	3463.9	3192.1	3227.6	2601.9	2999.8	3525	3876.9	3593.7	3613.1	3714.2
ID 824	748.426	9.6	0	2779.7	2594.8	2617	2543.6	2413.9	1781	2577.9	2704	3027.7	2158	2378.3	3069.8	2423.5	2552.9	2129.4	2894.9	1643.4	2431.2	1486	2515.7	2021.3	2596.7	2963.8	3849.2	2469.5	3186.2	2603	3727.9	2604.9	2808.3	2777.1	2764.1	2879.5	2513	2964.7	2672.6	3555.6	3445.6	3626.9	3941.2
ID 1445	641.508	9.6	0	1082	1202.7	1301.6	1190.2	1466.6	1372.5	1257.4	1368.8	1140.4	1183	1401.6	1326.4	1289.3	1115.6	846.1	1267.2	0	0	0	606.4	907.9	916.1	1556.3	1430.9	936	1076.1	1469.5	1379.4	1545.1	1590.4	1604.2	1306.9	1724.9	1211.9	1332.7	1032.4	1894.3	1587	1555	1733
ID 1894	751.596	9.6	0	606.9	0	574.8	634.3	0	561.6	653.4	0	696.8	624.2	772.8	821.3	679.7	670.3	0	0	576.8	0	0	716.1	0	480.9	707.8	932.9	814.9	0	770.6	854.7	657	701.2	780.6	824.4	743.2	0	695.2	921.4	946.6	753.7	675	839.1
ID 2149	748.928	9.6	1	606.8	638.7	573	0	705	474.8	706.8	601.6	708.8	0	0	0	0	742	0	920.9	0	0	434.5	838.4	722.8	0	961	829.9	0	661.1	0	850.8	775.2	526.4	796.9	655.5	753.3	798.5	0	803.8	871.6	882.9	818.6	720.6
ID 3567	211.169	9.6	0	0	0	516.2	0	0	0	0	421.4	427.7	367.5	0	513.6	0	442.3	0	454.4	548.4	0	0	0	0	0	0	438.8	468	0	0	0	326	0	0	0	0	0	360.7	0	0	0	0	0
ID 3812	752.092	9.6	0	0	0	0	501.6	560.6	0	0	0	0	0	0	0	0	0	0	0	0	0	0	0	0	0	617.4	0	468.8	0	0	470.7	0	0	0	0	0	742.7	0	0	0	0	621.8	0
ID 4325	754.102	9.6	0	0	0	0	0	0	0	0	0	331.2	0	0	0	0	0	0	0	0	0	0	0	0	0	0	450.6	0	0	0	0	0	0	0	0	0	0	0	0	0	0	284.3	0
ID 4387	749.096	9.6	0	0	0	0	0	0	0	0	0	0	641.5	0	0	0	0	0	0	0	0	0	0	361.8	0	0	497.6	0	0	0	0	0	0	336.1	0	0	0	469.2	0	485.9	390.8	420	0
ID 5407	642.084	9.6	0	0	0	0	0	0	0	0	0	0	0	0	0	0	0	0	0	0	0	0	0	0	0	0	0	0	0	677.1	413.1	0	0	0	0	0	0	0	0	0	0	0	598.8
ID 926	748.092	9.61	0	2134.9	1967.2	1890.7	2375.5	1948.3	2350.4	1956.5	2080.9	1775.4	2297.5	1927.8	2238.2	2013.9	2131.1	1435.9	2239.6	1207.2	1757.1	1578.3	1852.2	1749.7	1738.6	3090.2	2820.4	1843.9	2238.3	2955.8	2584.7	2326.9	1960.9	2139.1	2855	2337.9	2173.6	2074.6	2338.4	3248.5	2488.2	2385.5	2910.5
ID 998	748.592	9.61	0	1836.3	2121.7	2242.4	1607.1	1937	1441.9	1571.3	1622.8	1616.6	1735.3	1569.9	1672.9	2093.5	1766.6	2135.5	1639.5	1564.9	1610.4	1502.8	1004.1	1581.8	1359.1	2306.5	2372	1666	1400.6	2042.9	2566.8	2315.5	1690.4	2498.7	2132.3	1867.7	1947.8	2336.8	1761.6	2409.7	2619.5	2444.8	2124.1
ID 1157	751.097	9.61	1	1183.1	1488.8	1461.1	1815.7	1204.4	1157.7	1175.7	1523.2	1564.5	1635.6	997.3	1522.1	1326.1	1136.5	1144.6	1359.9	931.7	861.6	915.5	1173.1	1144.5	1212.8	2067.3	1805.3	1152.9	1533.4	1677.7	2027.9	1429.4	1467.8	1379.1	1482.7	1630.9	1479.8	1662.6	1328.6	2131	2089.2	1701.6	1531.7
ID 1269	750.93	9.61	1	1337.6	1343.4	1208.3	914.9	1318.9	963.6	958.9	901.3	1432.8	1230	880.2	1051.4	996.9	1043.7	0	1216.5	995.1	0	731.7	890.2	948.9	1003.1	1030.3	1527.2	1446.5	896.8	1982.4	1381.1	1015.6	1077.3	1250.5	1622.6	996.5	1218	1070.4	1083.1	1470.4	1171.6	1154.2	1843.4
ID 1313	641.366	9.61	0	1127.5	982.4	0	816.5	905.3	0	917.2	722.3	1307.7	970.1	814.4	1070.6	753.1	1097.6	746.2	1043.7	904.3	827	718.3	0	843.5	622.9	1015.1	1253.3	550.5	0	1491.3	1210.3	964.3	907.4	1022.2	1270.3	1082	621.3	1168.7	1404.3	1402	1221.1	0	1393.3
ID 1400	641.652	9.61	0	1189.7	992.4	1071.5	864.6	1020.5	1338	931.4	1494.3	1186.1	1008.5	1065.6	1378.6	1509.8	1210.4	1086.9	982.8	993.6	931.3	844	1132.2	1379.2	1389.5	1688.3	1672.7	1264.3	914.1	1411.3	1581.7	0	1381.3	939.6	1328.8	1099.3	1344.4	1081.2	0	1591.7	1695.5	1191.9	1311.7
ID 1497	748.76	9.61	0	1087	910.1	1219.7	974.1	897.3	867.3	1088.7	1362.3	822.6	1267.2	1026.7	1517.7	1211.6	1182.1	1072.3	1295.1	798.8	971.2	957.4	1040.7	1106.2	1102.9	1125.1	1513.7	0	1535.6	1214.1	1160.7	1592.3	1281.8	1276.2	1456.8	1480.7	1355.5	1100.9	1817.1	1791.3	1655.1	1302.4	2141.3
ID 1569	751.431	9.61	0	971.9	1108	1019.7	901.7	922.5	588.8	874.9	939	1140.5	0	921.1	1099.4	651	820.9	1075.1	812.4	770.4	874.7	713.6	0	870.7	1029.3	1380	1583.6	1014	900.9	1431.2	1911.6	1027.7	1442.1	820.5	1010.1	915.2	1199.1	904.6	1047.2	1147.7	1272.3	1046.7	1084.4
ID 1615	747.924	9.61	0	823.8	978.8	0	0	1175.2	891.1	904.6	827.7	1050.3	1178	839.9	877.2	1113.6	1095.1	975.1	1227.2	0	780.1	670.1	831.7	1001.6	841.7	807.2	1374	816.4	0	1166.5	1338.7	991.9	943.2	901.1	852.1	1293.5	1041.9	836.8	1094.5	1092.8	1468	1027.4	1285.5
ID 1636	751.264	9.61	0	945.6	1544.1	1327	1457.4	1393.2	1091	1025.7	1342.1	1540.6	1541.1	1297	1415.8	1553.5	1693.9	1243.5	1539.2	0	1425.6	1007.5	991.3	1197.2	874.8	1135.9	1721.1	1396.8	1053.9	1911.7	1706.6	1393.2	1760.8	1086.8	1246.6	1490.5	1261.1	1190.1	1581.2	2109.4	2074.1	1340.9	1527.3
ID 1679	641.795	9.61	0	887.9	727.7	0	1069.3	811.3	1065.9	756.6	837.6	1001.7	904.3	1044.4	709.6	906.6	798.4	707.1	1203.9	0	0	984.8	780.2	826.7	799.3	771.6	929.1	858	0	1038.9	1072.8	0	907.1	1014.9	923.2	786.5	1043	1284.2	851.7	1377.8	1148	810.4	870.3
ID 1758	751.925	9.61	0	893	671.3	0	0	0	463.5	0	0	0	0	0	0	0	0	0	0	0	0	0	399.5	0	0	434.8	940.1	0	523.9	459.1	639.1	0	0	0	640.2	0	0	645.8	593.8	614.9	698.7	0	885
ID 1841	641.221	9.61	0	665.5	0	0	0	927.6	0	0	0	0	0	0	0	626.5	0	591.5	584.1	0	455.6	0	0	0	0	0	0	0	0	0	576.6	0	0	0	0	0	406.6	0	0	0	0	0	0
ID 2093	641.939	9.61	0	472.7	0	0	0	0	663	763.2	0	0	418.2	823.1	702.7	638.2	0	0	580.5	0	0	0	0	0	478.1	567.6	933.6	0	0	1068.3	742.5	0	0	905.1	571.4	675.6	616.5	850.8	632	874	539.9	735.4	1163
ID 3538	751.762	9.61	0	0	0	679.2	430.2	537.4	0	510.4	741.8	872.4	555.1	0	463.3	0	0	0	808.4	0	0	0	516.9	0	664.5	663.3	869.5	0	611.7	0	854.4	346.7	607.7	741	0	773.3	528.8	881.6	0	772.8	715.6	0	547.5
ID 3541	750.761	9.61	0	0	0	633.2	560.8	0	803.1	0	595.6	785.2	683.5	0	0	760.9	0	592.4	533.1	388.1	0	0	407.3	0	694.3	1082.3	0	0	0	0	748.4	0	0	523.4	0	583.7	0	0	0	649	579.8	453.2	555.2
ID 3984	242.284	9.61	0	0	0	0	0	357.4	0	0	257.2	0	0	0	412.7	0	0	0	261.8	0	0	0	0	204.2	0	0	0	0	0	0	0	0	0	0	0	0	0	0	0	0	0	0	0
ID 5377	753.766	9.61	0	0	0	0	0	0	0	0	0	0	0	0	0	0	0	0	0	0	0	0	0	0	0	0	608.1	0	0	0	0	405	0	0	410.8	0	0	0	0	0	0	0	331
ID 3687	284.155	9.62	1	0	0	302.8	0	0	0	0	0	0	0	0	0	0	0	0	0	1076.1	1014.5	1161.9	1255.3	974.9	924.9	0	0	905	858.6	0	0	850.6	685.2	482.7	0	0	594.6	444.1	0	0	0	0	0
ID 1154	283.151	9.63	1	1512	1695.3	1564.5	1345	1412.7	1495.8	1450.7	1445.2	1395.5	1328.7	1488.6	1760.2	1641.4	1632.1	1368.9	1411.2	7371.1	7562.6	7960	7793.7	6711.8	6581.1	0	0	6391.8	6139.1	0	0	3967.6	4083.4	2342	2450.2	3996	4087.8	2502.5	2120	0	0	0	0
ID 1511	173.117	9.63	0	946.8	1100.1	885.6	915.9	1010.6	969.6	721.7	786.7	1026.9	921.4	924	1078.1	1089.9	829.8	1043.7	1035.2	5114.5	5353.2	4785.4	5475.7	4203.2	4531.4	0	0	4666.3	4678.8	0	0	2229.8	2469.1	1815.3	1588.9	2495.8	2706.9	1428.3	1366.1	0	0	0	0
ID 2362	145.086	9.63	0	502.2	740.5	658.3	742	787.9	667.8	564.8	781.9	583.6	743.9	622.6	931.7	732.1	772.6	894.9	699.4	4094.5	3814.6	3906.6	4363.2	3613.2	3660.1	0	0	3498.6	3426.9	0	0	2178.3	1863.3	1526.6	1200.2	2180.2	1786.5	1022	1155.3	0	0	0	0
ID 2419	240.196	9.63	0	435.3	0	0	431	381.7	420.1	395.8	298.2	0	412.5	324	362.3	0	0	340.1	0	425.8	366.7	0	389.4	0	0	0	0	0	350.1	0	0	429.1	0	0	0	316.9	0	0	0	0	0	431.4	0
ID 2537	299.125	9.63	1	455.6	423	349.7	0	422.2	393.4	587.8	469.2	444.5	362.6	455.5	371.5	0	309.1	248.8	414	2415.3	1901	1938.3	1923.8	1949.2	1577.4	0	0	1972.7	1515	0	0	1070.5	1141.7	540.3	0	983.8	1043.2	688.4	741.8	0	0	0	0
ID 4437	261.17	9.63	0	0	0	0	0	0	0	0	0	0	163.4	0	0	0	0	0	0	725.1	630.4	875.1	746.3	712.6	760	0	0	507.1	428.9	0	0	306.9	415.1	340.7	0	414.6	424.4	365.9	271.4	0	0	0	0
ID 4943	174.12	9.63	0	0	0	0	0	0	0	0	0	0	0	0	0	0	0	0	0	446	581.7	439.7	495.8	561.1	476.2	0	0	419.8	468.6	0	0	0	395.8	281.5	0	359.6	0	0	0	0	0	0	0
ID 5016	146.089	9.63	0	0	0	0	0	0	0	0	0	0	0	0	0	0	0	0	0	302.8	279.7	421.5	458.9	0	0	0	0	330.3	0	0	0	0	0	0	0	0	0	0	0	0	0	0	0
ID 5253	300.129	9.63	0	0	0	0	0	0	0	0	0	0	0	0	0	0	0	0	0	0	0	360.2	0	0	0	0	0	352.8	0	0	0	0	0	0	0	0	0	0	0	0	0	0	0
ID 615	309.203	9.65	0	4674.2	4213.4	4341.7	3668.5	4107.8	3948.3	3970.2	4135	4057.9	4257.1	4119.1	4200.9	4425.5	4607.4	3998.8	4432.5	4924.4	4970	4802	4729.6	4801.2	4927	5499.5	4322.9	4400.6	3899.7	4834.5	4522.7	4422.4	4606	4247.3	4890.2	4749.4	4420.5	4694.4	4240.5	4581.8	4577.1	4348.8	4227.2
ID 1874	310.207	9.65	0	805.8	754.3	798	711.3	695.8	959.2	767.7	790.8	987.3	913.2	834.1	984.2	856.4	665.7	947.9	800.3	846.3	622.7	859.8	791.5	746.9	830.7	748.3	838.4	631.3	817.1	798.1	745.4	860.7	731.9	913.8	979.6	877.5	779.6	836.2	779.5	764	864.9	701.4	971.1
ID 2411	725.6	9.65	0	464.4	0	0	0	0	0	0	0	435	0	0	0	0	0	0	0	0	0	207.5	0	0	0	0	0	0	0	0	0	0	0	0	0	0	0	0	0	0	0	0	0
ID 2414	245.151	9.65	0	417.9	566.7	445.1	398.2	514.2	0	448.4	485.7	420.6	551	0	0	610.8	511.2	0	0	652.2	0	498.3	624.7	0	532.5	590	507.3	558	658.9	459.3	0	0	477.7	0	504.6	504.4	516.5	432.1	420.8	0	0	367.2	456
ID 3294	261.126	9.65	0	0	355.3	0	0	0	0	0	0	0	0	0	0	0	0	0	0	349.7	0	0	0	0	0	352.8	0	0	0	287.6	206.5	0	0	0	0	0	0	0	0	0	380.1	0	0
ID 4271	725.398	9.65	0	0	0	0	0	0	0	0	182.3	0	0	0	0	0	0	0	0	0	0	0	0	0	0	0	0	0	0	0	0	0	0	0	0	0	0	0	430.1	0	0	0	0
ID 1030	187.148	9.66	0	1923.6	2287.4	2248.6	2299.9	2181.3	2429	2232	2271.3	2008	2388.8	2213.6	2280.8	1999.4	2008.8	2259.8	1906.8	1970.2	2253.9	2346.4	2613.6	1991.9	1945.4	2269.5	2312.4	2559.4	2156.5	2143.6	2233.9	1915.8	2039.8	2072.5	2301.5	2107.5	2172.5	1945	1994.2	2567.6	2289.7	2314.3	2061.7
ID 1134	205.159	9.66	0	1541.3	1576.5	1557.8	1426.5	1867.4	1799.9	1407.2	1776.6	1446.9	1370.9	1636.6	1744.5	1661.5	1733.1	1691.8	1776.5	1609.5	1718.7	1518	1648.1	1820.6	1581.4	1615.3	1756	1481.3	1452.9	1607.6	1490.1	1610.6	1760.1	1622.7	1623.3	1794.8	1987.3	1916.2	1612.1	1827.7	1563	1350.9	1884
ID 1418	325.177	9.66	0	892.9	1120.6	794.5	793.2	983.5	695.4	1004.5	753	830	619.1	968.7	1179	1068.6	745	896.8	829	845	774.3	788.3	1007.5	944.6	826.1	889.6	930	849	699	930.1	841.6	797.6	914.4	868	1029.4	826.5	800.5	915	939.6	930.9	731.3	971.9	810.5
ID 2240	188.151	9.66	0	494.2	497.7	516.2	0	0	419.2	406.2	0	315.2	394.1	322.9	0	380.7	0	0	498	370.9	478.9	0	0	372.6	0	449.5	296.6	415.5	411.4	497.2	345.4	0	0	479.6	451.9	0	486.6	0	0	344.8	362.5	0	0
ID 2666	206.162	9.66	0	301.7	0	297	0	275.5	0	0	0	0	0	333	248.1	0	0	318.8	0	0	0	388	0	0	307	0	0	0	402	339.8	0	0	343.6	0	0	360.4	0	0	0	0	0	308.8	0
ID 4301	161.132	9.66	0	0	0	0	0	0	0	0	0	545	433.5	0	540.6	494.9	0	605.7	563.5	525.1	540.2	0	516.9	687.2	739.5	0	521.2	0	0	719.5	0	624.9	582.4	562.4	519.9	748.3	551.7	514.2	497.6	0	561.5	547.3	500.6
ID 4491	223.169	9.66	0	0	0	0	0	0	0	0	0	0	0	557.1	0	0	0	0	583.7	0	0	0	0	0	0	553.1	0	0	0	0	0	0	0	0	0	0	0	437.5	0	386.8	0	0	0
ID 997	267.156	9.67	0	890	836.2	1129.8	769.3	1305.1	910.3	875.9	859.8	944.4	865.9	1053.5	940.6	946	834.9	887.5	862	1534.4	1438.3	1472.3	1560.2	1499.2	1315.4	0	412.5	1135.1	1323.8	0	0	1099.4	908.2	710.6	838.3	1081.8	909.8	935.9	1026.9	0	379.5	0	0
ID 3629	245.173	9.67	0	0	0	240.5	0	0	0	0	0	0	0	0	0	0	0	0	0	0	0	0	0	0	0	0	0	0	256.8	0	0	0	0	0	0	0	0	0	0	0	0	0	0
ID 5181	268.16	9.67	0	0	0	0	0	0	0	0	0	0	0	0	0	0	0	0	0	0	230.6	334.7	276.7	330.1	308.1	0	0	0	0	0	0	0	0	0	0	0	0	0	0	0	0	0	0
ID 5233	153.128	9.67	0	0	0	0	0	0	0	0	0	0	0	0	0	0	0	0	0	0	0	539.9	0	0	0	0	0	0	625.2	0	0	0	0	0	0	0	0	0	0	0	0	0	0
ID 1883	219.138	9.68	0	716.4	662	666.4	572.7	0	0	708.1	813.1	628.9	706.5	627.3	657.1	440.9	762.8	678.4	685.4	783.5	890.4	661.9	766.6	648.1	1024	546.4	647.6	666.7	870.5	832.6	730	842.9	728.1	716.9	726.9	951.6	715.5	798.2	764.5	827.2	721.3	695.5	760.9
ID 4655	293.151	9.68	0	0	0	0	0	0	0	0	0	0	0	0	0	256.6	0	0	0	0	0	0	0	0	0	0	356.2	0	0	0	0	315.5	0	0	0	557.7	0	0	0	0	0	0	390.9
ID 4328	278.182	9.69	0	0	0	0	0	0	0	0	0	271.5	0	0	352.8	0	362.4	332.5	359	0	0	416.5	0	0	0	0	0	0	0	0	0	0	0	0	0	0	0	0	0	0	0	0	0
ID 442	277.179	9.7	0	1576.1	1365.2	1487.7	1634	1869.5	1460.2	1492.9	1309.1	1503	1593.5	1922.4	1452.8	1445.2	1665.1	1536.7	1667.2	1475.9	1966.2	1487.7	1658.2	1445.6	1473.5	1511.9	1552	1492.9	1705	1565.4	1446.3	1521.5	1467.6	1831.3	1550.3	1783.4	1627.2	1854.4	1692.1	1752.3	1701.8	1287.1	1751.6
ID 1789	295.19	9.7	0	849.8	680.7	811.9	936.3	832	882.4	937.7	888.9	786.5	753.6	882.7	912.7	1021.8	738.7	686.7	866	1025.8	927.7	889	913.5	1096.1	854.4	834.5	942.6	960.4	927.2	888.3	998.9	781.2	811.4	870.1	939.9	946.3	1007.1	725.8	1058.6	836.5	907	1085.1	1177.6
ID 2898	296.193	9.7	0	273.4	0	0	0	0	0	0	0	0	0	432.3	0	0	0	0	0	0	0	0	300.3	0	0	0	0	0	0	0	0	0	0	0	0	0	0	0	0	0	262.3	0	0
ID 190	161.096	9.71	0	2904.7	3680.1	3162	3517.2	3249.7	3220.7	3047.1	3222.5	2933.3	3682	3123.7	3604.6	3300.2	2883	3202.6	2837.6	3079.3	3038.8	3016.3	2975.7	2887.2	3148.8	3147.1	2766.1	2848.6	2897.2	3116.6	3317.5	3073.5	2702.6	2829.4	3186.2	2865.9	3003.6	3741.8	2766.6	3009.2	2759.4	3362.8	3500.3
ID 330	221.117	9.71	0	2379	2323.7	1884.4	1854.4	2280.8	1916.4	1987.8	2055.7	2021.5	2009.6	1858.5	2076	1964.5	1666.9	2037.2	2226.2	2009.2	2212.5	1699.7	1818.2	1657.8	1828	2107.5	1955.2	1775.4	1949.9	2045.6	2087	1973.3	1462.1	1787.8	1730.4	2033.9	1780.9	1767.6	1973.8	1715.3	1563.7	1598.7	1809.9
ID 671	165.055	9.71	0	3965	3692.8	3474.1	3646.6	3151	3378	3438.2	3663.2	3624.2	3749.4	3556.1	3708	3521.1	3789.2	3511.1	3311.3	3383.1	3471.9	3219.5	3651.9	2826.6	3715.5	3411.5	3232.1	3294.9	3196.3	3511.6	3502.6	3656.6	2767	2856.7	3264.5	3365.8	3345.2	3491.2	2608	3082.7	3272.2	3063.4	2974.1
ID 891	183.065	9.71	0	2515	2398.8	2606.4	2424.4	2390.6	2784.7	2418.3	2532.4	2486.5	2395	2775.5	2360.2	2408.3	2390.2	2593.2	2457	2348.2	2287.7	2370.7	2572.2	2434.5	2400.4	2395.4	2358.5	2274.1	2443.6	2781.3	2607.4	2410.1	2142.2	2456.3	2445.1	2430.6	2341	2251.5	1931.2	2201.5	2500	2014	2188.8
ID 1031	123.044	9.71	0	1807.5	1576.1	1470.9	1919.4	1647.5	1347	1306.7	1799.3	1263	1566.1	1677.9	1417	1608.9	1389.8	1537.2	1667.1	1509.3	1756.5	1564.3	1664.4	1241.2	1478.2	1899.2	1264.8	1340.8	1597.8	1589.7	1546.1	1244.8	1407.8	1409.9	1308.7	1142.6	1495.7	1097.4	1349.4	1282.8	1166.3	1247.2	1218.2
ID 1047	239.128	9.71	0	1925.6	1943.4	1833.2	1895.3	2267.6	1956.7	1885	2256	1959	1856.4	1808.9	2218.8	1954.6	2026.2	1937.8	1976.1	1861.7	1718.2	1941.5	1911.1	1877.6	1942.8	2217	2430.8	1758.6	2207.3	2305.2	1962.6	1764.3	1790.1	1815.8	1835.7	2157.8	1697.2	1663.2	2167.4	1948.8	1699.7	1859.9	1777.8
ID 1421	137.06	9.71	0	1167.7	1077.9	1129.7	1084.9	1216.4	1124.4	1041.5	990.6	978.1	954.2	987.1	1241.2	843.4	817.5	988.2	1003	793.5	987.2	894	1068	1091.6	928.1	780.3	938.8	1051.4	1033.8	750.3	1310.5	1157.4	932	843.4	882.8	886.6	1106.3	698.2	856.5	968.1	991.6	843.2	914.8
ID 1553	317.172	9.71	0	1130.2	1140.8	1282.6	1038.2	1144.6	1173.6	1138.6	1191.3	1155.5	1060.2	1139.4	1061.9	1074.2	1315.1	1306.3	1151.1	1223.5	1232.4	1220.2	1103.7	1403.6	995.7	1338	1427.8	1362.8	1395	1099.5	1144	1452.8	1183.8	1036.5	1249.5	1044.3	1194.5	1233.9	1100	1039.8	1119.1	1215.4	1428.1
ID 2090	203.107	9.71	0	659.1	763.6	785.4	675.4	706.3	607.6	854.6	792.8	700.6	799.3	931	911.9	795.6	740	806.1	811.3	838.1	860.2	732.5	786.4	780.1	766.1	778.8	916.8	709.2	908	753	915.2	831.5	727	787.2	1067.6	738	827.2	709.2	773.7	780	806.5	733	997.3
ID 2220	222.12	9.71	0	516	0	0	0	297.1	348.8	368.8	368.2	364.8	337.2	325.4	272.5	386.6	320.7	384.5	271.6	0	0	329	272.2	409.1	314.8	356.1	381.6	335	367.2	363	328.2	232.3	354.9	0	337.5	0	0	352.4	348.7	0	276.4	294.6	210.1
ID 2398	184.068	9.71	0	477.8	0	323	274.5	0	247.8	0	0	0	245.1	294.1	308.7	269.2	0	357.9	306.3	339	0	300	0	0	281.3	353.2	0	0	0	0	0	319.6	0	0	0	0	0	0	0	230.7	313.3	0	0
ID 2407	240.131	9.71	0	380.4	0	431.3	0	380.4	283.3	451.6	320.5	0	343.1	0	0	339	0	0	302.1	345.5	393.6	0	259.8	366.5	0	373.8	276.8	0	380.1	271.4	347.7	345.9	334.1	0	305.9	313.4	469.3	0	319.6	217.3	265	406.1	0
ID 2474	339.154	9.71	0	494.7	337.3	444.4	441.3	354.1	231.1	392.7	406.7	469.2	372.1	388.9	367	259.5	310.4	0	0	562.5	399.6	0	260.1	398.7	243.9	389.9	371.3	328.2	453.5	0	423.5	394.4	435.7	513.8	320.3	335.7	316.2	421.6	355	468.6	274.8	355.7	418.6
ID 2506	162.099	9.71	0	433.7	562.8	617.1	516.8	409.9	516.4	464.8	498	383.3	389.3	482.3	480.8	458.9	428	459.6	370.6	302.9	393.4	343.5	518.3	506.7	470.2	418	579.7	428.5	435.9	396.7	401	303.1	318.1	222.8	394	499.7	332	394.5	372.6	338.8	435.5	463	469
ID 2709	238.144	9.71	0	387.1	271.2	370.4	367.9	363.6	359.7	300	363.8	324.1	446	0	327	494.3	316	331.9	362.6	320	463.9	461.6	268.2	315	294.7	432	422.4	501.5	462.7	344.4	451.2	328.8	326.5	0	0	370.9	298.5	0	414.5	0	371.8	341.5	339.8
ID 2872	166.058	9.71	0	336.6	309.6	314.9	265.7	327.3	530.3	355.6	293.2	404	438.6	434.7	384.1	364.4	0	336	342.8	258	317.2	365.4	330.8	336.6	395.1	414.8	471.2	511.1	487.3	418.6	367.1	416.5	335.6	375.9	378.1	335.4	254.3	296.4	436.8	285.9	516.7	298.9	326.4
ID 2880	299.161	9.71	0	284.1	0	359.3	369.1	300.8	0	0	327.8	418	0	332.5	438.4	259.3	0	0	0	341.6	290	394.6	0	0	323.1	0	440.4	354.8	383.1	281.4	370.8	355.5	0	0	388	0	0	329.3	414.4	353.7	0	321.1	239.9
ID 3014	318.175	9.71	0	218.2	244.4	389.6	266.6	0	255.2	0	0	278.3	280	0	0	0	275.6	228	320.6	0	0	0	0	275.2	250.4	305.7	0	0	0	0	399.5	336.4	0	0	299.2	0	258.5	0	263.9	0	227.4	0	278.1
ID 3442	294.206	9.71	0	0	233.5	0	0	258.3	339.6	304.1	0	297.6	361.9	0	263.2	0	0	366.3	0	0	232.7	0	362.8	239.2	0	0	235.6	0	197.5	0	0	0	0	0	376.4	439.6	0	0	0	0	0	0	285.7
ID 4732	175.111	9.71	0	0	0	0	0	0	0	0	0	0	0	0	0	0	0	391.6	0	428.7	0	0	0	0	0	0	0	0	0	0	0	0	0	0	0	0	0	0	0	0	0	0	0
ID 2235	189.086	9.72	0	543.9	503.2	549.6	662.9	568.6	652.3	593.5	490.5	607.8	588.5	605.8	551.5	468.8	669.3	641.5	631	784.5	835.2	816.8	785.4	664.1	723.4	488.7	695.4	755.7	716.3	455.2	548.6	1049	695.7	918.5	619.7	942.1	754.7	727.7	578.9	771	502.9	486	517.2
ID 2480	325.061	9.72	0	353.4	191.9	0	0	236	0	0	0	0	0	0	0	220.6	0	0	0	347.9	291.7	345	0	0	330.6	0	322.3	212.8	0	0	353.9	0	0	204.6	333.3	340.2	0	0	0	314.3	0	284.3	0
ID 2993	415.211	9.72	0	187.5	0	0	184.6	167.5	0	0	0	0	0	318.3	0	0	0	0	276.2	259.5	340.7	254.7	0	0	332	0	0	266	0	270.4	226	278.4	0	223.8	0	0	0	228.6	0	226.1	0	0	268.1
ID 4377	119.086	9.72	0	0	0	0	0	0	0	0	0	0	408.2	0	0	0	0	0	0	0	0	0	0	0	0	0	0	0	0	415	0	0	0	379.8	0	0	0	0	0	358.6	0	0	0
ID 5396	257.075	9.72	0	0	0	0	0	0	0	0	0	0	0	0	0	0	0	0	0	0	0	0	0	0	0	0	0	283.9	0	0	0	0	0	0	245.4	0	0	0	0	0	0	0	0
ID 1264	201.149	9.77	0	1285.7	1611.8	1517.4	1467	1481.4	1347.2	1314.2	1052.5	1320	1039	1223.2	1142.4	1085.9	1090.1	996.9	1039.9	815.5	981.1	929.5	978.1	1055.6	1030.9	810.9	956.5	784.4	807.2	803.8	716.5	908.2	624.1	908.2	736.3	876.9	718.1	893.6	591.4	726.2	840.2	738.4	820.3
ID 1486	137.096	9.77	0	1075.6	922.1	908.9	1253	946.1	1048	1006.9	854.1	964.1	1068.1	628.9	782.9	867.5	787.8	993.8	661.9	838.9	753.8	692.9	0	722.7	0	0	0	874.3	679.2	0	749	691.4	0	0	0	0	0	0	0	0	0	693.3	675.3
ID 1667	169.122	9.77	0	746.9	761.1	651.3	458.4	577.9	574.6	644.1	465.2	0	541.7	0	593	0	448.4	497.2	472.9	738	565.9	0	482.3	522.9	0	0	0	570.5	0	598.3	0	0	0	443.3	0	0	0	0	0	0	0	0	0
ID 2693	202.15	9.77	0	279.8	0	0	0	0	0	0	0	0	0	0	0	0	0	0	0	0	0	0	0	0	0	0	0	0	0	0	0	0	0	0	0	0	0	248.8	0	0	0	0	0
ID 903	745.414	9.78	0	2068.8	1731.9	2979	3234.7	2776.6	1964.9	2744	2180.7	2688.9	2564.4	2567	2599.8	2701	2572.5	2262.8	1844.9	1996.2	2218.1	2358.4	2184.4	2015.9	2743.7	3098.2	2827.1	2271.4	2022	3020.5	2744.7	2291.3	2505.5	2472.1	2397.4	2404.4	2312.5	1999.7	2164.4	2725.8	3157.3	2286.8	2625.3
ID 983	745.213	9.78	0	2107.9	2092.1	2108.9	2239.6	2073.2	2730.9	2643.1	2591.4	1939.9	2706.8	2220.9	2379.2	2895.2	2534.4	1985.4	2220.6	1970.7	2228.4	1976.2	1705.1	1644.2	2672	2204.8	2642.3	1852.7	1859.3	2588.5	2083.4	2224.8	1850.1	2279.2	2246.8	2070.9	1576.6	2470.6	1931.8	2237.9	2529.5	2741.1	2645.5
ID 1020	242.143	9.78	0	2010.4	1903.7	8575.6	8757.6	1913.8	1724.6	9187.5	8834	28944.4	25928.5	107122	127164	27683.6	25401.6	107641	117932	0	0	0	0	0	0	0	0	0	0	0	0	0	0	0	0	0	0	0	0	0	0	0	0
ID 1152	745.614	9.78	0	1708.1	1553.5	2157.8	2123.8	1756.6	1255.1	1733.1	2408.6	1792.1	2047.1	1743.6	1795.8	1800.7	2105.7	2182.7	1814.6	1542.5	1312.7	2135.8	1484.8	2297.9	1394.3	2329.1	2538.8	1325.2	1866.6	1766	2444.4	2058	1773.5	2273.1	1913.2	1836.5	1935.1	1978.4	1716.6	2068.3	2137.7	1790.7	2080.6
ID 1210	748.818	9.78	0	1687.9	1214.1	966.3	1607.9	1168.2	1337.5	1543	1443.9	1324.6	1128.7	1069.4	1286.7	1394.1	1233	1250.1	1124.8	815.2	869.4	969.8	1205	1339.7	1530.6	1701.6	1628.1	863.8	861.4	1727	1869.8	1567.9	1358	1425.9	1575	1197.5	1115.7	1225.5	1281.8	1441.8	1633.2	1489.3	1328.3
ID 1307	621.346	9.78	0	887.6	783.5	965.4	1000.4	720.6	1121.7	1141.7	1284.1	701.3	924.7	762.1	685.6	1032.9	877.9	1007.5	918.7	945.7	943.8	564.6	883.6	1187.3	761.7	763.8	1129.8	890.8	891.6	792.2	845.8	899.3	943.7	1014.3	940	979.7	692.3	696.5	854.6	850.1	856.8	583.4	918
ID 1349	749.019	9.78	0	1036.3	1447.4	993.8	865.9	868.4	1020.4	1198.7	1077.5	1132.8	1184.9	872.3	901.2	1411.3	970.4	1062.8	823.1	805.2	938.5	1335.7	1047.8	1187.4	1077.9	1154.9	1186	761.5	1162.1	912.8	1258.4	876.5	1151.1	744.1	969.8	1382.7	863.2	972.2	1129.5	1328.8	1436.5	849.4	858.9
ID 1362	745.814	9.78	0	1015.7	1354.4	1288.8	1136.5	1176.2	989.7	1249.3	1114.5	1456.5	931.4	1201.6	1085.5	1181.5	1227	1383.8	1423.9	829.5	1101.4	1400.1	1173.9	1156.9	1099.2	1511.5	1616.2	1043.8	1131.1	1521.1	1456.2	1175.1	1255.4	1087.8	1531.8	1193.8	1127.2	1317	1198.9	1268.6	1252.2	1383.5	1208.1
ID 1573	621.179	9.78	0	956.9	973.5	785	743.4	952.1	784.4	812.9	972.8	984.6	840.2	951.7	763.2	616.8	884.4	814.8	792.7	715.3	800.9	834.1	850.6	946.4	639.3	921	770.9	569.7	567.9	736.7	612.8	774.1	798.3	528.6	1002.8	961.9	600.1	616.8	781	805.3	1099.5	750.1	998.2
ID 1822	227.164	9.78	0	859.8	707.7	642	762	805.6	770.4	1004.5	807.7	801.8	762.5	657	754.5	686.8	719.5	733	743.8	933.7	839.3	643.3	758.1	763.7	0	734.2	639	0	0	759.6	649.9	672.3	954	707.5	765.6	605.5	0	859.2	696.7	663.7	717.9	664	827.7
ID 1858	749.22	9.78	0	780.9	541.7	971.5	902	674.5	663.8	917.5	0	650.5	717.7	769.7	699.1	0	618.8	698.1	853.3	506.5	458.4	0	583.4	476.1	469.4	746.3	434.3	521.9	753.5	658.3	821.3	381.4	389.4	842.6	661.7	593.9	617.9	712.3	689.4	683.8	686.7	959.1	617.3
ID 1971	749.615	9.78	0	417.4	0	0	0	0	0	0	0	313.9	0	0	0	0	520.2	291.6	399.1	0	414.1	0	0	0	0	460.8	0	0	0	0	315	0	0	0	0	454.1	249.4	0	0	0	398.2	0	0
ID 1975	746.014	9.78	0	774.9	762.6	708.1	0	667.7	799.7	771.3	516.2	666.5	594.4	568.4	502.6	868.2	570.4	803.7	560.3	539	912.3	571.7	778.9	736.4	572.3	638.4	712.4	757.8	909.3	551.8	898.6	0	555.8	538.4	743.7	702	597.5	629.1	865.5	739.3	772.9	919.2	833.6
ID 2183	621.513	9.78	0	535.6	698.6	679.5	927.2	921.8	784.1	791.1	852.8	0	718.6	492.5	1062.4	657.9	604.1	0	612.5	444.2	0	722.5	876.5	508.4	849.5	726.6	520.7	765.6	776.8	855.3	999	704.3	571	779.2	875.9	669.6	533.8	718.7	695.8	920.9	923.6	1102.8	784.6
ID 3133	745.012	9.78	0	0	1175.1	1219.8	938.3	962.9	1239.8	960.3	1015.5	1341.6	962.4	838	1018	945.9	789.7	1238.1	814.2	1458.6	754.3	917.5	1199.3	1000.8	1265	1246.4	1541.2	964.4	695.9	967.9	1038.7	1048.5	856.4	985.5	1475.8	980.2	842.9	1406.3	1279.8	1053.1	1318.9	1350.6	1210.5
ID 3162	749.419	9.78	0	0	450	534.5	0	609.7	0	568.3	0	443.4	610.4	0	0	536.8	0	471	0	0	0	0	0	0	0	450.9	494.4	0	0	588.9	539.6	563.2	360	494.3	627.8	0	534.9	0	423.6	0	630.1	533.3	0
ID 3497	748.42	9.78	0	0	0	968.7	0	0	0	0	0	0	0	0	0	0	0	0	0	0	0	0	0	0	0	0	0	0	0	0	0	0	0	0	0	917.5	0	0	0	0	740.6	0	1108.9
ID 3524	243.146	9.78	0	0	0	948.7	1138.7	0	0	1163.9	985	3537	3226.9	12165.9	14991.1	3495.7	3539.7	12489.9	14675.3	0	0	0	0	0	0	0	0	0	0	0	0	0	0	0	0	0	0	0	0	0	0	0	0
ID 3535	621.01	9.78	0	0	0	650.6	425.3	0	0	547.2	563.9	0	0	569.6	0	0	0	0	0	0	0	0	0	382.9	312.9	0	547.7	0	481.7	455	546.6	0	0	0	460.5	379.7	489.6	0	305.1	707.6	518.4	531.2	0
ID 3542	244.14	9.78	0	0	0	651.1	412.9	0	0	472	456.7	1298	1085.9	4732.2	5848.2	1261.8	1161.9	4966.8	5303.6	0	0	0	0	0	0	0	0	0	0	0	0	0	0	0	0	0	0	0	0	0	0	0	0
ID 3568	621.681	9.78	0	0	0	366	0	621.7	0	0	387.3	558.6	414.2	0	517.6	577.5	0	0	504.3	459.8	0	0	0	0	544.5	0	654.9	0	0	442.1	0	453.7	0	650	473	537.3	633.2	406.5	892.2	0	603.5	0	0
ID 3618	750.017	9.78	0	0	0	407.6	0	0	0	341.8	0	0	0	0	0	0	0	0	0	0	0	0	0	0	0	0	0	0	0	0	317.8	0	0	0	0	0	0	0	0	0	0	0	0
ID 3809	746.216	9.78	0	0	0	0	504.6	0	0	0	0	0	362.3	0	438.5	555.1	351.1	0	0	474.4	0	0	0	446.6	0	433.8	391	0	0	0	0	0	0	0	331.7	281.5	0	428.1	0	234.4	494.1	0	363.7
ID 4151	752.02	9.78	0	0	0	0	0	0	0	437.8	0	0	0	0	0	0	0	0	0	0	0	0	0	0	0	0	0	0	0	0	0	0	0	0	0	0	0	0	0	0	397.7	0	0
ID 4165	749.812	9.78	0	0	0	0	0	0	0	284.5	0	0	0	0	0	0	0	0	0	0	0	0	0	0	0	0	344.8	0	0	285.4	0	0	0	0	0	0	0	520.2	326.2	0	0	0	232.2
ID 4168	200.096	9.78	0	0	0	0	0	0	0	360.1	0	963.8	662	2421	2736.2	490.8	821.1	2320.8	2724.8	0	0	0	0	0	0	0	0	0	0	0	0	0	0	0	0	0	0	0	0	0	0	0	0
ID 4308	158.049	9.78	0	0	0	0	0	0	0	0	0	381.5	283	1066.5	1346.8	320.4	305.7	1057	946.8	0	0	0	0	0	0	0	0	0	0	0	0	0	0	0	0	0	0	0	0	0	0	0	0
ID 5535	752.424	9.78	0	0	0	0	0	0	0	0	0	0	0	0	0	0	0	0	0	0	0	0	0	0	0	0	0	0	0	0	0	0	0	0	0	323.9	0	0	0	383.3	0	469.8	374.2
ID 3098	748.617	9.79	0	0	1034.4	1236.2	1393.1	1271.4	0	1390.8	1427.9	1370.9	971.8	1162.4	1071.1	1231.3	1187.6	1232.2	893.7	946.9	1029.7	863.9	994.6	1087.9	1128.6	1405.6	1408.5	1386.6	880.6	1393.7	1525.8	1172.6	1050.5	1276.5	1257.8	1246.8	1093	1345.2	1191.6	1346	1430.5	1522.3	1282.2
ID 4481	245.142	9.79	0	0	0	0	0	0	0	0	0	0	0	639.4	896.5	0	0	804.8	646.6	0	0	0	0	0	0	0	0	0	0	0	0	0	0	0	0	0	0	0	0	0	0	0	0
ID 5410	621.847	9.79	0	0	0	0	0	0	0	0	0	0	0	0	0	0	0	0	0	0	0	0	0	0	0	0	0	0	0	330.5	0	0	271.2	0	0	387.1	0	0	0	0	0	0	0
ID 2420	337.234	9.84	0	408.6	0	245.5	0	257.3	0	0	0	244.3	287.7	0	0	267.7	0	0	0	0	0	0	0	0	0	0	0	0	308.7	0	0	0	0	0	0	316.3	0	0	245.6	0	0	0	261.2
ID 4267	289.164	9.84	0	0	0	0	0	0	0	0	277.9	0	231.7	0	0	0	0	0	0	0	0	0	0	0	0	0	0	0	277.4	0	318.2	225.5	0	0	0	0	207.5	365.5	232.1	0	0	0	239.3
ID 4810	283.152	9.9	0	0	0	0	0	0	0	0	0	0	0	0	0	0	0	0	0	1032.2	787.8	0	1039.4	0	0	0	0	0	734.8	0	0	668.2	0	466	0	0	0	0	0	0	0	0	0
ID 5060	299.126	9.9	0	0	0	0	0	0	0	0	0	0	0	0	0	0	0	0	0	258.2	0	0	0	255.3	0	0	0	0	0	0	0	0	0	0	0	0	0	0	0	0	0	0	0
ID 4807	243.159	9.91	0	0	0	0	0	0	0	0	0	0	0	0	0	0	0	0	0	1013	815.4	761.8	898.7	693.6	661.8	0	0	707.9	710.9	0	0	758.8	734.6	0	428.9	685.7	604.8	0	494.4	0	0	0	0
ID 4631	171.138	9.93	0	0	0	0	0	0	0	0	0	0	0	0	0	517.5	0	0	0	0	508.6	0	0	0	0	0	0	0	0	0	0	545	0	0	0	0	486.4	0	584.7	0	0	0	0
ID 996	267.156	9.95	0	2109.9	2262.6	1791.4	1893.4	1679.9	1843.8	1825.2	1711.6	2023.4	1746.6	1885.8	1763.2	1880.9	2095.4	2042.5	2036.7	3961.4	3657.5	4093.9	3608.6	3318.4	3666.4	1607.4	1642.9	3420.8	3926.3	1502.9	1613.7	3848.8	4013.9	3181.3	2716.8	4082.3	4155.7	3282.5	2897.9	2612.2	1997.6	1687.8	2157.2
ID 2211	283.13	9.95	0	475.5	619.4	582	462.8	491.9	362.3	608.6	471.4	538.3	497.3	683.4	690.3	414.1	501.6	487	611.2	920.9	911.8	900.5	938.1	1153.1	840.9	445.3	543.6	971.2	835.5	578	520.7	1117.8	1082.4	706.4	779.7	1130.2	830.9	880.5	814.2	555.7	502.8	662.1	456
ID 2603	268.16	9.95	0	387.5	0	365.3	391	337.3	273.2	320.4	0	361.8	299.9	275.9	322.3	324.5	0	397.2	277.9	559.3	575.1	577.5	715.9	627.8	656.5	314.8	203.4	712.2	565.3	329.7	262.6	638.2	540.8	468.4	450.6	728.8	551.6	461.5	497.7	266.1	0	433	0
ID 2612	245.175	9.95	0	429.9	475.1	495.8	410.8	469	309.8	453.2	442.3	412.5	473.4	342.5	437.5	447.5	382.9	306.3	389.3	696.8	709.7	741.4	877.9	620.2	906.5	384.2	507.6	908.9	654.4	276.4	314.1	842.1	961.2	558.7	688	818.9	783.4	628.8	565.3	456	438.8	491.9	539.5
ID 3185	153.127	9.95	0	0	485.3	492.2	0	560.2	0	482.5	0	541.7	374.4	0	0	488.1	434.2	451.7	0	701.3	690	755	621.9	816.9	868	0	0	783.4	650.6	372.5	0	1057	830.3	528.5	686.1	766.5	740.6	672.8	698.2	560.3	617.7	477.1	578.8
ID 2572	412.246	9.96	0	305.2	310.5	380	289.3	289.7	249.7	254.1	294.3	375.3	272.8	318.6	0	0	0	0	266.7	270.3	321.5	242.2	340.3	362.7	362.5	0	294.1	410	358.9	231.3	299.5	269.3	258.4	0	317.6	0	0	242.1	276.4	290.9	234.5	274.3	259.2
ID 2677	371.24	9.96	0	405.5	354.2	373.5	361.9	382.3	502.2	0	386.9	400.4	333	285.4	508.3	429.3	348.1	317.2	324.8	392.5	408.2	319.2	459	478.1	316.6	498.5	340.4	456.1	359.1	326.7	357.6	330	436.4	316.3	436.1	446.7	375.4	422	407.6	388.5	296.8	338.2	385.5
ID 3735	221.19	9.96	0	0	0	199.2	0	0	0	0	278.5	0	0	0	283.1	0	0	0	309.6	0	0	0	0	0	0	0	0	0	0	0	298.8	0	0	0	0	0	0	0	0	0	207.9	0	0
ID 4832	227.164	9.96	0	0	0	0	0	0	0	0	0	0	0	0	0	0	0	0	0	611.5	769.7	711	571.2	445.7	0	0	0	573.7	563.9	0	0	0	592.9	0	0	543.5	0	0	0	0	0	0	0
ID 5163	135.117	9.96	0	0	0	0	0	0	0	0	0	0	0	0	0	0	0	0	0	0	466.8	0	0	548.8	487	0	0	375.4	469.4	0	0	522.5	0	0	0	415.4	0	0	0	0	0	313.7	0
ID 3899	331.04	9.97	0	0	0	0	158.2	0	0	237	333.6	531.7	548.3	2399.2	2820.8	684.7	553.4	2155.9	2572.1	0	0	0	0	0	0	0	0	0	0	0	0	0	0	0	0	0	0	0	0	0	0	0	0
ID 3988	285.206	9.97	0	0	0	0	0	336.2	0	0	0	0	0	0	0	0	0	401.6	327.3	0	0	0	0	0	0	276	0	0	0	0	0	0	0	0	0	0	0	292.1	0	0	0	404.3	0
ID 4334	333.037	9.97	0	0	0	0	0	0	0	0	0	407	400.2	1427.1	1660.6	300.1	391.7	1278.5	1678.9	0	0	0	0	0	0	0	0	0	0	0	0	0	0	0	0	0	0	0	0	0	0	0	0
ID 4500	335.035	9.97	0	0	0	0	0	0	0	0	0	0	0	189.9	306.6	0	0	0	322.7	0	0	0	0	0	0	0	0	0	0	0	0	0	0	0	0	0	0	0	0	0	0	0	0
ID 4515	332.043	9.97	0	0	0	0	0	0	0	0	0	0	0	383.7	573.4	0	0	355.9	599.5	0	0	0	0	0	0	0	0	0	0	0	0	0	0	0	0	0	0	0	0	0	0	0	0
ID 5067	215.165	9.97	0	0	0	0	0	0	0	0	0	0	0	0	0	0	0	0	0	320.6	389.8	0	0	0	0	0	0	0	0	0	0	0	0	0	0	330.7	0	0	0	0	0	0	0
ID 5336	339.215	9.97	0	0	0	0	0	0	0	0	0	0	0	0	0	0	0	0	0	0	0	0	0	0	366	0	0	0	319.8	0	0	0	0	0	0	0	0	0	0	0	0	0	0
ID 2299	255.157	9.98	0	376.7	0	522.6	0	479.1	0	579.4	0	0	429.1	505.2	0	389.9	0	0	0	811.2	912	924.9	1015.1	796.2	758.7	0	611.7	560.8	820	0	531.7	757	710.1	647.8	468.9	765.6	684.8	738.8	746	510.6	451.7	0	531.3
ID 4394	307.189	9.98	0	0	0	0	0	0	0	0	0	0	324.8	0	0	0	0	0	0	460	0	0	0	0	0	0	0	0	0	0	0	0	0	437.2	0	0	0	0	0	0	0	0	0
ID 4517	334.04	9.98	0	0	0	0	0	0	0	0	0	0	0	339.4	242.7	0	0	285.4	252.6	0	0	0	0	0	0	0	0	0	0	0	0	0	0	0	0	0	0	0	0	0	0	0	0
ID 3889	224.201	9.99	0	0	0	0	208.2	0	0	0	346.4	0	0	0	0	0	0	0	0	0	0	0	0	0	0	0	0	0	0	0	0	0	0	0	0	0	0	0	0	0	0	201.3	0
ID 4687	253.179	9.99	0	0	0	0	0	0	0	0	0	0	0	0	0	0	456.1	0	0	0	0	0	0	0	0	0	0	0	0	0	0	0	0	0	0	0	0	0	0	0	0	307.5	0
ID 331	221.117	10.02	0	1764.6	1755.8	1933.1	1902.6	1917.6	1689.8	1586.7	1898.3	1793.2	1742.8	2215.5	2195.2	2068.4	1619.6	2009.2	1962.5	1675.5	1746.8	1903.2	1843.1	1607	1647.7	1583.6	1960.2	1649.5	1959.2	1592.7	1850.3	1747.6	1454.4	1487.8	1653.4	1599.1	1695.8	1481.5	1849.6	1701.3	1669.6	1478.9	2055.7
ID 443	277.179	10.02	0	721.9	843.1	898.4	939.1	698.3	815.1	637.6	782	984.2	977.8	789.9	753.2	882.5	867.8	751.6	893.8	957	1017.7	869	825.2	742.4	1059.5	870.2	854.6	932.8	721.3	834.4	870.3	870.6	906.1	1120.5	859.6	805.9	834.9	905.7	835.2	807.4	810.5	771.5	924.4
ID 2550	362.209	10.02	0	247.1	369.1	346.6	430.9	361.4	0	374.2	0	502.1	400.6	271.5	507.9	377.1	389.3	322.6	393.2	331.3	0	294	478.9	314.7	0	0	0	0	0	335	0	328.8	0	0	345.1	0	0	284.9	195.7	312.9	0	0	255.4
ID 3156	129.127	10.02	0	0	904.7	482.9	542.2	464.8	617.4	622.8	547.8	468.3	608.1	461.7	507.8	660.4	579.9	457.4	430.4	552.5	538.1	677.4	648	738.8	574.8	556.3	416.8	595.6	627.5	374.5	482.6	525.1	455.7	509.8	353.4	463.5	732.6	0	504	645.9	558.9	358.9	577.5
ID 3974	294.206	10.02	0	0	0	0	0	403.7	0	0	0	0	0	0	0	0	0	0	281.9	0	294.5	0	0	0	0	0	0	0	0	0	0	0	0	0	0	0	0	0	0	0	0	0	291.7
ID 4246	222.121	10.02	0	0	0	0	0	0	0	0	277	314.3	0	0	360.1	377.1	0	0	0	364.6	0	0	338.2	0	323.5	0	340.2	288.2	293.1	0	324.2	0	0	315.1	0	248.4	0	0	0	0	0	0	419.7
ID 4187	332.149	10.03	0	0	0	0	0	0	0	286.6	0	160.5	0	0	0	0	0	0	0	0	0	0	0	0	0	0	0	0	0	0	0	0	212	0	0	0	0	0	0	0	0	0	0
ID 501	149.06	10.04	0	6651.5	7362.3	6518	6288.9	6665.9	7022.7	6468.2	6624.4	6618.1	6624.6	6926.2	6755.2	6228.2	6806.7	6976.8	5899.5	6229.1	6653.6	6297.5	6469.8	6456.5	5961.6	5840.3	6279.9	5094.5	5563.8	6119.5	5795.6	6184.2	6411.7	5797.2	5984.9	5917.2	5816.8	5579.7	5599.6	5287.5	5569.3	5238.5	5678.1
ID 1692	150.063	10.04	0	806	855.5	718.6	638.5	685	803.3	688	701	561.8	607.2	612.4	816.5	565.2	589.7	687.9	545.7	565.6	557	633.7	815.3	610.1	630.6	702.6	918.9	519.7	501.7	548.2	548.6	622.5	677.8	548.5	580.3	592.6	509.9	477.3	838.5	536.2	707.6	589.2	608.6
ID 1785	315.123	10.04	0	924.8	908.5	1274.2	950.9	1144.7	1013.1	1155.2	1075.6	1023.9	1117.5	1184	1014.5	1129.4	751.8	887.9	942.6	833.3	1086	1114.8	888.6	860.3	970.8	835.4	938.4	821.9	875.3	904.1	825.2	1098	851.1	959.1	731.9	757.8	852.9	896.5	734.7	880.6	866.4	848.1	1121.5
ID 2392	337.105	10.04	0	522.5	551	533.6	487.2	453.4	586.5	419.1	526.3	533.2	518.8	687.7	490.6	535	456.1	449	649.6	549.4	577	414.5	555.9	332.9	379.8	528.5	577	332.4	587.1	396.5	474.9	513.3	485.1	414.7	352.7	519.6	417.1	379.8	304.1	403.4	449.9	397.2	495.6
ID 3646	316.126	10.04	0	0	0	334.3	256.2	0	0	0	196.3	0	0	255.9	266.4	0	0	0	0	307.1	0	0	0	0	0	0	0	0	0	0	0	0	0	0	0	0	0	0	0	0	0	0	0
ID 3999	105.033	10.04	0	0	0	0	0	189.5	0	0	294.5	283.5	0	0	295.6	0	270.4	0	0	0	0	0	0	0	0	0	0	0	0	0	0	0	0	0	0	0	0	0	0	0	291.3	0	0
ID 4741	226.18	10.04	0	0	0	0	0	0	0	0	0	0	0	0	0	0	0	327.4	0	0	332.3	0	0	0	0	0	0	0	0	0	0	0	0	0	0	0	0	0	0	294.4	0	0	0
ID 5400	258.207	10.05	0	0	0	0	0	0	0	0	0	0	0	0	0	0	0	0	0	0	0	0	0	0	0	0	0	0	237.5	221.2	0	0	0	0	0	0	0	0	0	0	0	205.1	0
ID 296	199.169	10.09	0	1764.4	1889.9	1743.1	1686.4	1568.3	1687.2	1608	1712.5	1640.6	1805.5	1264.7	1786	1406.5	1528	1452.6	1285.6	1378.2	1188.1	1535.9	1477.7	1459.1	1259.2	1620.8	1286.7	1357.1	1360.9	1305.5	1182.9	1153.5	1302	1467.9	1067.7	1458.3	1317.7	1373.6	1192.7	1394.6	1237.6	1474.5	1360.9
ID 1083	239.161	10.09	0	1814	1539.8	2106.8	1553.1	1560.2	1769.7	1738.3	1700.8	2045.2	1889.8	1696.8	1644.2	1758.6	1808.9	1701.6	1797.4	1822.4	1641.4	1516.1	1587.5	1536.7	1714.4	1588.6	1562.2	1661.9	1530	1516.5	1635.8	1755	1652.4	1689.9	1535.1	1519.9	1535.4	1909.3	1752.2	1881.5	1605.7	1630.6	0
ID 1224	111.117	10.09	0	1306.5	1423.6	1050.7	1393.7	1147.5	1086.9	1139	1316.7	926.9	1370.1	1268.7	1419.5	1201	1295.8	1237.8	1385.3	1085.3	1460.1	1238.3	1185.5	1276.6	1054.3	910.6	1027.5	1163.6	1333.9	1184.8	1129.2	1035.6	1218	1116.7	1255.1	1307.5	1295.4	973	1095.1	1082.5	1047.2	1219.4	1172.2
ID 4643	217.18	10.09	0	0	0	0	0	0	0	0	0	0	0	0	0	319	0	0	0	0	0	0	451.8	0	0	0	0	0	396.8	355.6	0	450.2	0	0	0	392.4	0	0	0	0	0	493	0
ID 54	288.289	10.1	0	2613.6	0	2177.1	1650.8	2681.1	0	2710	1396.8	2913.8	2616.1	684.5	691.3	2581.6	2469.2	0	762.7	3690.8	2918.1	2857.5	3057.2	2266.2	2005.4	0	1207.4	1813.1	2414.8	575.3	1422.6	477.9	1972.4	892.7	2585	0	1894.2	0	2514	2239.4	2393.6	2294.8	2853.6
ID 280	289.293	10.1	0	503.4	0	0	0	616.1	0	0	0	0	0	0	0	0	0	0	0	694.4	554.7	0	0	0	0	0	0	0	0	0	0	0	0	0	0	0	0	0	0	0	0	0	0
ID 1740	167.07	10.11	0	680	0	0	962.8	0	0	0	0	0	0	0	0	0	0	656	0	512.4	0	0	0	0	0	0	0	0	0	0	0	0	0	463.1	0	0	0	0	0	0	0	0	0
ID 3782	195.101	10.11	0	0	0	0	639.6	0	652.4	565.7	0	0	537.1	0	591.4	626.7	627.4	552.6	574.8	633.3	0	667.8	517.9	0	0	0	0	0	0	0	499.1	0	0	0	0	0	0	0	0	0	0	421	0
ID 2754	228.268	10.14	0	328	0	0	0	342.6	0	0	0	0	0	0	0	0	0	0	0	0	297.3	0	0	0	0	0	0	0	0	0	0	0	0	0	0	0	0	0	0	0	0	0	233.2
ID 1939	172.169	10.15	0	699.9	644.8	680	757.2	704.8	743.2	681.2	562.6	621.1	648.5	812.3	494.1	623.6	595.7	644	580.4	554.3	596.2	481.7	778.5	600.3	585.8	580.4	551.7	501.8	451.7	673.4	589.3	587.8	336.5	681.4	561.3	623.5	540.3	694.4	630.3	737.7	734	610.4	715.1
ID 1470	249.189	10.18	0	603.5	438.4	462.9	399.1	510	0	405	0	333.3	0	0	0	0	0	0	300	0	0	0	0	0	0	0	0	0	0	0	0	0	0	0	0	0	0	0	0	0	0	0	0
ID 188	231.159	10.19	0	29641.3	30700	27194.5	25070.2	23137.5	21823.1	21050.7	20233.1	20066.7	18404	18620.4	16525	17404.2	16902.2	16260.9	16554.1	14347.2	12977.1	12403.8	13353.5	12552.4	12492.3	11793.4	11396.9	12512.2	11495.4	10973.4	11415	12120.6	12424.9	10492.6	10891.7	11523.1	11067.1	10736.5	11076.7	10551.9	10173.2	10962.5	11337.9
ID 316	199.133	10.19	0	13234.8	13609	12185.7	11465.8	11030.4	9601.3	10794.2	9152.6	9112.7	8801.5	8593.6	8770.8	8135.6	7458.5	7148	6928	5888.2	5818.2	5883.8	5142	5626.4	5323.3	4823.9	5533.3	4708.3	4993	4322.7	4594.9	4135.5	4003	4086.3	4320.8	3953.6	4103.1	3440.7	3748.1	3423.4	3606.8	4136.2	3844.7
ID 363	217.143	10.19	0	9991.8	9724.5	9939.4	8899.7	8937	8551.2	7926.2	8278.5	8396.8	7845.2	6655.2	6523.4	6660.8	6723.7	6539.9	6468.9	4912.6	4184.6	4548.1	3958.2	4934.5	4154.9	4665.4	4729.1	4926	4589.3	4573	4728.3	4580.9	4500.8	4377.1	4639.6	4408.8	4904.6	4515.7	4601.7	5299.9	4570.2	5625.9	5728.6
ID 547	139.112	10.19	0	5439.8	5238.8	5771.5	4477.5	4161.6	4344.6	4147.2	4348.9	3920.5	3470.8	3530.5	3234.8	3608.9	3164.3	3327.5	2995.5	2680.9	2533.3	2180.5	2369.1	1941.9	2196.8	2040.7	1934.8	1725.1	1935.4	1694.7	1812.5	1732.1	1970.9	1725.5	2035.1	1783.6	1752.1	1588.5	1658.2	1411.5	1400.6	1705.9	1678.1
ID 565	171.138	10.19	0	1637.2	1395.7	1393	1057.5	1042.4	947.1	973.4	869.7	1125.3	1104.3	1357.6	851.1	1172.8	895.2	761.6	923	772.4	507.8	839.4	654.9	677.2	810.2	762.7	658.7	620	500.6	617.2	638.4	589.1	605	654.2	559.5	654.6	591.6	505	616.8	515.2	440.9	506.9	539.8
ID 676	232.162	10.19	0	3880	3738.5	3243.4	3159.7	2971.5	3874.2	3084.7	2868.1	2934.7	2443.3	2557.4	2515.5	2308.8	2006.2	2338.3	2193.8	1852.6	1689.1	1639.8	1784.3	1632.6	1797.8	1715.1	1930.8	1408.5	1742.2	1591.3	1400.8	1742.5	1440.7	1413.1	1567.4	1368.5	1251.8	1233.7	1203.3	1222.2	1361.9	1417.4	1381.6
ID 735	121.101	10.19	0	1713.5	1533.6	1621.9	1434.7	1211.3	1405.5	1137.8	1203.2	1259.5	1234.2	1253	1131.4	1028.5	1029.7	862.5	1049.2	1050.7	756	919.9	671.4	758.1	664.1	994.8	662.6	639.5	633.6	604.4	651.7	788.1	835.4	814	696.8	604.9	545.2	675.1	592.3	0	0	600.5	703.8
ID 751	253.141	10.19	0	3590.9	3231.5	3193.1	2932.9	2504.4	2564.7	2654	2099.4	2298.1	2103.8	2137.4	2078.6	2123.4	2258.1	1719.2	1664.6	1891.2	1576	1404.5	1492.6	1341.5	1442.9	1209.6	1531.6	1750.4	1194.7	1393	1560.9	1395.3	1512.2	943.8	1308.4	1027.7	1437.9	969.9	1182.9	1233.1	963.5	1591.2	1423.4
ID 893	248.185	10.19	0	2724.2	2549.2	2432.9	2328.9	2040	1791.8	2354.1	2039.4	1734.9	1596.6	1527.8	1834.2	1425.4	1546.7	1584.6	1427.9	1336.4	1193.8	1169.2	1129.8	1155.2	938	1143.3	1137.2	829.9	919.3	1076.2	1067.3	1051.7	993.9	868.2	1036.3	913.5	906.5	778.9	929.8	967.6	896.2	989.2	803.2
ID 1135	200.136	10.19	0	1537.7	1907.4	1819.8	1559.7	1309.4	1341.8	1597.8	1220.9	1130.5	929.8	888.5	892.5	1080.7	991.6	794.8	867.9	814.6	970.5	865.2	785	705.6	686.6	714.4	530.7	557.3	690.7	581.6	576.8	621.4	530.2	517.3	615.9	495.9	544	505.2	456.8	458.1	433.8	441.3	542.3
ID 1298	167.107	10.19	0	896	1128	810.8	700.7	803.5	0	934	792.4	0	0	760.6	575.6	639.6	0	0	0	0	0	648.8	658.2	0	0	0	0	0	0	0	526.4	0	0	0	0	0	0	0	0	0	0	0	0
ID 1417	218.147	10.19	0	1349.1	1441.1	1392.8	1318	1052.7	1015.3	965.5	1073.2	1031.7	919	1285.9	1014	1049	863.8	1045.7	905.8	618.8	577.7	619.7	576.6	608.5	594.9	683.8	708.1	626.5	629.9	603.9	729.5	539.7	656.4	733.2	539.8	688.5	627.3	628.4	591.9	653.8	857.5	1012	728.4
ID 1517	149.096	10.19	0	923.4	1067.8	868.7	697.5	776.6	925.3	488.3	325.2	539.6	655.9	563.6	638.5	735.6	448.6	468.6	720.6	480.6	703.3	0	445.4	410.5	0	430.1	0	0	361.8	0	411.8	395.8	375.7	0	0	316.9	0	0	423.5	0	0	416.5	0
ID 1654	140.115	10.19	0	760.8	550.8	521.5	295.8	442.2	636	506.9	384.6	378.7	417.7	391.3	397.1	357.3	397.6	0	365.8	219.3	0	260.9	0	0	0	0	0	0	0	0	0	0	0	0	0	0	0	0	0	0	0	0	0
ID 2290	254.144	10.19	0	474.1	326.8	465.6	0	452.9	0	423.5	456.3	351.3	267	380.1	0	365.2	0	266	422.2	0	0	280.5	0	0	0	0	227.2	0	0	0	0	0	0	0	0	0	0	0	0	237.8	0	0	0
ID 2567	107.085	10.19	0	392.8	546.6	0	508.5	439.1	600.5	498.7	364.6	456.6	546.4	541.7	347.5	546.4	0	450.3	592.1	408.9	462.5	0	547.8	687.6	757.7	526	480.3	755.5	915	561.9	327.2	444.9	0	1537.9	402.9	412.9	444	1281.4	405	0	995.1	0	1028.3
ID 2663	233.163	10.19	0	420.5	495.1	386.3	599.1	446.8	396.4	401.6	0	274.1	400.5	368.3	292.9	251.7	343.9	427.1	0	269.8	0	211.4	0	228.5	0	0	0	0	0	0	0	0	0	0	0	0	0	0	0	0	0	0	0
ID 2828	131.085	10.19	0	282	450.7	0	366.7	0	368.8	0	0	0	303.8	0	0	0	0	0	0	0	0	0	0	0	0	0	0	0	0	0	0	0	0	0	0	0	0	0	0	0	0	0	0
ID 2896	453.167	10.19	0	308	431.6	504.6	328.2	0	432.6	410.6	0	404.8	397.8	433.5	375.9	439.6	494.2	441.1	687.5	439.5	446.4	577.9	466.6	522.9	661.6	532.4	260.6	645.5	851.5	664.2	337.7	398.4	301.6	1420.4	341.3	444.1	403	1267	499.2	369	1008.9	211.9	1141.2
ID 3235	269.114	10.19	0	0	415.2	392.1	413.5	330.3	0	415.4	0	0	386.6	0	305	356.3	0	252.3	196.9	0	0	0	0	0	0	0	0	0	0	0	0	0	0	0	0	0	0	0	0	0	0	274.6	0
ID 3571	437.193	10.19	0	0	0	294.4	0	0	335.6	354.3	0	0	0	0	454	0	410.2	0	469.7	0	335.4	0	0	576.4	582.9	459.2	373.7	0	719.3	400.4	377.6	388.8	0	1172.6	0	0	0	1271.7	309.7	0	881.3	0	952
ID 3638	787.836	10.19	0	0	0	338.3	0	0	0	0	0	0	0	0	0	0	0	0	0	0	0	0	0	0	0	0	0	0	0	0	0	0	0	0	0	0	0	0	0	0	347	0	0
ID 4587	147.065	10.19	0	0	0	0	0	0	0	0	0	0	0	0	306.7	0	0	0	0	0	0	0	0	0	424.3	0	0	0	0	0	469.2	0	0	758	0	0	0	857.2	0	0	632.8	0	678.6
ID 5323	136.084	10.19	0	0	0	0	0	0	0	0	0	0	0	0	0	0	0	0	0	0	0	0	0	337.5	264.3	0	0	0	0	0	0	0	0	566.8	0	0	0	650.5	0	0	469.1	0	386.3
ID 5326	133.065	10.19	0	0	0	0	0	0	0	0	0	0	0	0	0	0	0	0	0	0	0	0	0	310.8	0	0	0	381.1	0	0	0	0	0	333.7	0	0	0	537.4	0	0	474.5	0	310.4
ID 5360	105.069	10.19	0	0	0	0	0	0	0	0	0	0	0	0	0	0	0	0	0	0	0	0	0	0	0	219.6	0	0	0	0	0	0	0	460.1	0	0	0	0	0	0	0	0	0
ID 5401	434.244	10.19	0	0	0	0	0	0	0	0	0	0	0	0	0	0	0	0	0	0	0	0	0	0	0	0	0	0	291.4	0	0	0	0	497.9	0	0	0	363.5	0	0	223.9	0	244.4
ID 5519	263.127	10.19	0	0	0	0	0	0	0	0	0	0	0	0	0	0	0	0	0	0	0	0	0	0	0	0	0	0	0	0	0	0	0	408.3	0	0	0	314.2	0	0	239.9	0	0
ID 5520	485.255	10.19	0	0	0	0	0	0	0	0	0	0	0	0	0	0	0	0	0	0	0	0	0	0	0	0	0	0	0	0	0	0	0	431.9	0	0	0	361.6	0	0	297.3	0	313.6
ID 5522	91.0542	10.19	0	0	0	0	0	0	0	0	0	0	0	0	0	0	0	0	0	0	0	0	0	0	0	0	0	0	0	0	0	0	0	361	0	0	0	519.1	0	0	398.1	0	186.6
ID 738	415.211	10.2	0	3665.3	6577.1	4823.3	4161.8	4085.8	6827.4	5480.8	4094.9	4831.4	5580.7	4221.2	7356	5531.7	5329.1	4187.9	6721.2	4876	7465	4575.8	6885.1	10784.6	11756.8	7804.7	5204.4	9351.1	11541	8066	5219.6	5682.7	3969	31981.1	4789.7	5787	3971	31640.4	5002.1	3687.9	20733.8	4052.8	22150.3
ID 816	119.086	10.2	0	2821	4905.8	3646.3	3035.1	3017.9	5169.2	4177.9	2633.3	3982.7	3459	3052.1	4827.1	4090.9	3396.5	3109.6	5210.8	3383.5	5196.7	3966.1	5396.7	6436.6	8348.4	5495.5	3470.3	6437.2	8277.2	4995.3	3585.2	3618.8	2802.5	19251.8	3389.3	3614.7	2410.3	18250.8	3193.1	2244.3	13927	2361.9	13274.5
ID 1407	432.238	10.2	0	1259.9	2055.9	1581.6	1256.6	1094.2	2137	1579.7	1124.7	1304.8	1661.6	1453.7	1986.7	1283.3	1488.3	1309.4	2097	1371	2235.6	1272.1	2078.9	3258.2	3446.6	1992	1892.5	2655.5	3214.2	2236.6	1479.8	1590.4	1153.4	9049.8	1277.1	2214.1	954.4	8974.4	1492.8	989.9	5493.2	1086.3	5363
ID 1514	281.138	10.2	0	1111.3	1865.8	1430.3	1147.1	1108.5	1766.8	1297.7	1009.3	1405.7	1590.3	1180.4	1584.7	1560.5	1628.3	1020.4	1881.9	1318.8	2131.3	1508.5	1689	2495.7	3520.1	2234.2	1687.8	2988.8	2905.2	2151	1397	1729	954.1	7857.5	1424.1	1730.9	1062.4	8079.3	1396.2	1035.6	4893.6	1045.9	5613
ID 1538	416.215	10.2	0	987.7	1613.8	1322.5	1315.5	1018	1842.2	1417.9	970.2	1490	1688.8	1175.7	1646.4	1582.4	1299.1	1403.7	1825.8	1305.8	1899.9	1157.8	2047.9	2751.7	3082.4	2336.7	1682.2	2530.2	3010.2	2183.6	1497.6	1537.2	912.2	8378.6	1580.9	1705.6	1083.9	8395.7	1302.9	1070	5148.7	1167.3	5953.3
ID 1581	483.249	10.2	0	1086.2	1685.7	1531.5	1302.5	1164.3	1307.7	1324.5	1018.1	1283.7	1229.6	991.5	1753.9	1228.3	1180.6	1013.1	1689.1	1056.4	1633.1	1257.2	2002.1	2802.6	3210.4	2332.6	1634.7	2632.9	2853.7	2127.6	1342.9	1527.3	929.3	6973.1	1347.5	1474.7	722.9	7724.6	1325	1057.9	4908.6	1086.2	5550.2
ID 1619	135.08	10.2	0	983.8	1340.1	1206.8	914.4	1081.8	1728.1	1075.7	1359.4	1347.9	1278.1	800.4	1731.9	1216.4	1561.1	1118.1	1772.2	1310.7	1644.9	1005.5	1629.4	1910.6	2911.5	1755.2	1372.3	1978.7	2671.3	1488.9	1179.4	1564.8	935.4	6537.7	1168.8	1201.3	897.4	6840.3	1278.4	902.7	3778.7	1116.2	4088.1
ID 2688	484.252	10.2	0	344.5	503.8	535.2	355.6	0	770.4	0	358.9	599.8	283.8	413.7	616.8	501.7	528.1	360.6	715.1	508.2	645.8	554.9	484.6	584.4	856	518.6	464.8	818.5	983.3	660.8	537.1	414.7	384.5	2430.5	427.2	349.8	292.9	2407.9	354.6	411	1633.1	349.8	1592.1
ID 2837	120.089	10.2	0	308.9	416.2	310.7	309.4	268.8	583.5	435.7	290.5	432.3	0	0	492.3	654.5	416.7	221.6	521.5	431.1	647.8	328.6	625.5	762.9	1060	544.1	384.5	815.3	862.6	490.1	307	636	261.3	1934.7	373.2	478.6	279.5	1673.4	312.3	240	1400	233.6	1454.9
ID 2858	433.241	10.2	0	313.7	690.1	396	354.2	452.1	503.2	568.7	299.1	370.3	402	436.5	563.4	350.7	519.6	471.5	650	399.1	574.8	411	642	874.1	869.3	652.2	426.3	965.9	886.5	581.8	349.8	527.1	0	2618.6	416	452.2	328.9	2598.6	423	266.5	1646.3	371.5	2101.1
ID 3205	417.218	10.2	0	0	400.7	334.7	197.8	0	339.2	259.7	249.1	227.2	228.3	231.2	319.6	267.2	326.3	0	325.9	0	310.7	0	329.6	538.6	500.6	322.2	245.3	448.1	648.3	520.5	297.3	368.8	0	1327.5	348.7	0	0	1209.4	257.9	0	969	0	775.6
ID 3410	282.141	10.2	0	0	303.7	182.6	0	310.6	334.6	217.3	340.5	247.1	0	0	0	318.4	0	231	381.1	0	291	0	326.7	471.2	518.4	477.5	0	431.2	566	420.8	0	320.4	351	1467.7	0	271.8	0	1333.5	242.7	0	1010.1	0	1015.9
ID 4102	295.117	10.2	0	0	0	0	0	0	282.2	346.6	0	0	415	0	339	397.6	354.3	0	367.4	244.4	522.7	503.3	386.1	571.6	530.8	337	0	434.8	503.5	513.1	331.9	310.5	0	1250.9	0	0	0	1274.9	0	0	894.2	0	865.7
ID 4622	454.171	10.2	0	0	0	0	0	0	0	0	0	0	0	0	262.4	0	0	0	0	0	0	0	0	0	296.7	0	0	0	255.1	0	0	0	0	484.4	0	0	0	360.7	0	0	272.3	0	316.5
ID 5398	438.195	10.2	0	0	0	0	0	0	0	0	0	0	0	0	0	0	0	0	0	0	0	0	0	0	0	0	0	272.6	0	0	0	0	0	311.9	0	0	0	407.2	0	0	0	0	0
ID 5521	397.199	10.2	0	0	0	0	0	0	0	0	0	0	0	0	0	0	0	0	0	0	0	0	0	0	0	0	0	0	0	0	0	0	0	201	0	0	0	262.5	0	0	277.1	0	0
ID 5523	502.315	10.2	0	0	0	0	0	0	0	0	0	0	0	0	0	0	0	0	0	0	0	0	0	0	0	0	0	0	0	0	0	0	0	292.5	0	0	0	310.8	0	0	0	0	0
ID 923	227.2	10.3	0	970.7	1099.9	796.4	771.6	873.6	960.4	719.8	729	746.8	715.5	814.5	665.7	553.3	813.7	696.4	0	0	630.2	664.7	0	0	624.6	0	573.5	651.7	675.3	702.7	0	504.3	0	0	0	528.6	541.2	558.2	0	680.6	0	0	692.9
ID 53	288.289	10.31	0	8631.5	1200.5	7343.8	5544.5	9887.3	980.5	7243.2	5528.4	11392.4	8957.6	2661.5	2524.5	9972.6	7681.8	2520.6	2514.2	12820.3	10166.1	11565.8	10422.3	6343.7	6892.4	1096.2	4513.1	6885.9	7495.3	1274.4	4920.2	1979	7069.2	3313.7	8577	1594.9	7403.1	2873.9	9227.1	9015.1	8445.1	8911.8	10647.5
ID 279	289.293	10.31	0	1624	0	1584.9	1234.3	2055	377.6	1908.1	1278.1	2060.8	1567	532.8	349.1	1785.9	1758.4	518.2	441.5	2331.4	2117.3	2490.7	1913.6	1468.2	1495.7	0	1086.5	1002.8	1405	268.7	925.4	426.7	1809.3	680.6	1542.9	324.7	1279.5	645.3	1791.6	1730.5	1750.4	1735.7	2006.5
ID 4652	290.296	10.31	0	0	0	0	0	0	0	0	0	0	0	0	0	219.9	0	0	0	345.5	280.5	0	214.4	0	313.4	0	0	0	0	0	0	0	0	0	0	0	0	0	0	0	0	0	0
ID 3494	223.063	10.34	0	0	0	578.1	1857.8	1762.8	1292.5	0	0	0	0	0	0	0	0	0	0	0	0	0	0	0	0	0	0	0	0	0	0	0	0	0	0	287	0	0	0	0	0	0	0
ID 2034	214.253	10.36	0	644.4	1289.1	951	779.4	731.7	815.8	905.8	703.2	874.7	952.4	620.8	1028.2	686.9	802	910.6	996.7	757.5	910.9	748.8	1012.5	839.7	861.7	1075.5	1179	779.3	941.4	1015.9	1040	1096	758.4	904.6	829.3	1180.5	950.1	916.9	867.4	892.1	575.8	816.1	774.2
ID 2802	254.212	10.36	0	270.2	325.9	0	0	280.2	0	0	187.3	0	0	0	226.3	0	0	307.1	199.7	194.2	0	0	0	0	0	0	193.2	0	0	0	0	0	0	329.2	214.3	379.2	0	228.8	0	363.5	0	265.4	0
ID 3174	728.408	10.36	0	0	521.6	341.7	0	206.4	0	0	0	0	0	0	0	0	0	0	0	0	0	0	0	0	0	0	0	0	0	0	0	0	0	0	0	0	0	0	0	0	0	0	0
ID 1338	167.143	10.41	0	1332.8	960.7	974	1163.5	994.1	1161.6	849.8	964.4	841.6	704.4	1000.9	676.5	768	657.2	706.2	899.1	538.9	650.1	711	560.2	553.5	699.9	902	701.3	592.9	545.8	714	898.8	556.4	526.3	425.8	678.9	707.5	553.7	791.6	518.2	772.3	612.9	639.8	621.2
ID 1600	185.154	10.41	0	1054.7	995.9	913.5	1003.4	1309.7	995.8	761	653.5	894.7	1008.4	941.6	912.8	776.6	734.6	668.4	867.5	783.8	688.1	829.6	683.7	668.9	619.6	705.4	731.2	775.9	663.6	959	970.2	612	656.3	716.5	617.4	627.5	639.2	536.2	758.5	653	585.5	505.1	723.1
ID 2266	149.133	10.41	0	581.3	814.2	697.6	455.4	566.4	533.8	557	542.7	608.9	457.3	336.7	471.5	481.8	506.3	528.3	397	449.7	541.5	448.3	373.3	353.8	424.2	411.5	345	0	425	441.2	374.7	502.9	0	398.7	472.4	464.3	287	365.4	361.1	460.5	343.1	404.7	337.1
ID 3733	287.269	10.43	0	0	0	229.3	0	0	0	0	0	0	0	0	231.7	230.5	0	0	0	0	0	239.6	0	0	0	296.6	0	0	261.6	0	0	198	0	0	183	0	0	0	294	0	0	256.2	0
ID 5013	297.167	10.46	0	0	0	0	0	0	0	0	0	0	0	0	0	0	0	0	0	406	430.7	0	0	0	0	0	0	0	0	0	0	0	0	0	0	0	0	0	0	0	0	0	0
ID 2576	200.237	10.47	0	248.2	0	367.5	356.6	0	304.3	346	217.6	0	271.5	0	297.5	332.5	281.9	0	312.6	0	262.6	0	0	0	0	298.6	0	0	312.4	0	363.8	0	423.6	0	0	0	0	0	0	0	0	291.7	0
ID 3817	728.765	10.47	0	0	0	0	509	0	0	0	0	0	0	0	0	0	0	535.8	0	0	0	0	0	0	0	0	0	0	0	0	0	599.6	0	0	0	0	0	0	0	0	0	0	0
ID 3858	256.227	10.47	0	0	0	0	304.7	0	0	282.2	0	0	0	0	0	0	0	219.7	0	0	0	0	0	0	0	0	302	0	0	0	345.7	411.2	0	0	0	433.7	0	540.9	0	0	0	251.4	297.1
ID 1940	242.211	10.48	0	774.9	847.6	937.5	911.3	812.6	880.8	941.2	798.5	763.6	866.2	913.1	798.1	789.9	765.8	876.1	828.3	599.8	949.9	700.8	562.2	795.5	848.4	905.9	816.7	964.1	831.4	822.4	875.8	1020.4	901.6	829.5	1037.2	763.7	797.9	760.4	694.4	890.8	647.8	730.4	823
ID 2177	279.195	10.48	0	573.8	499.1	807	699	520.1	451	464	622.4	543.1	654.8	508.8	670.6	468.4	727.3	610.8	516.1	587.1	632.7	653.6	489.9	468.1	628.9	518.6	690	576.7	467.6	468.8	656.7	476.7	563.8	411	664.5	585.5	472.7	522.5	495.6	413	598.9	467.2	444
ID 4386	728.857	10.48	0	0	0	0	0	0	0	0	0	0	659.6	0	0	0	0	0	0	0	0	0	0	0	0	0	0	517.7	0	0	0	0	0	0	0	0	0	0	837.3	0	0	0	0
ID 5379	310.235	10.48	0	0	0	0	0	0	0	0	0	0	0	0	0	0	0	0	0	0	0	0	0	0	0	0	338.9	0	0	0	280.8	0	0	0	243.3	347.7	0	0	0	0	0	0	0
ID 5538	729.035	10.48	0	0	0	0	0	0	0	0	0	0	0	0	0	0	0	0	0	0	0	0	0	0	0	0	0	0	0	0	0	0	0	0	0	0	564.5	0	0	0	726.6	0	577.6
ID 2863	296.219	10.49	0	267.7	0	0	0	0	0	0	263.1	0	344.1	0	207.8	239.3	298.8	297.4	0	0	0	0	224.7	0	288.1	0	384.8	314.2	0	344.6	466.5	0	397.1	361.7	0	303.5	346.7	204.8	0	235.9	311.8	317.8	412.8
ID 5329	186.186	10.49	0	0	0	0	0	0	0	0	0	0	0	0	0	0	0	0	0	0	0	0	0	155.2	0	276.1	0	0	0	0	0	0	0	0	0	0	0	0	0	0	0	0	0
ID 3191	727.862	10.5	0	0	318.4	0	0	0	0	0	0	0	0	0	0	0	0	0	0	0	0	0	0	0	0	0	699.2	0	0	0	0	0	481.7	0	595	0	0	0	0	0	536.2	0	0
ID 4892	790.014	10.5	0	0	0	0	0	0	0	0	0	0	0	0	0	0	0	0	0	455.3	0	0	0	0	0	0	678.8	0	0	800.9	0	0	0	608.4	0	0	0	0	0	0	541	0	0
ID 5348	788.266	10.5	0	0	0	0	0	0	0	0	0	0	0	0	0	0	0	0	0	0	0	0	0	0	0	1021.1	1250.3	0	0	0	1049.8	0	0	0	0	0	0	594	0	723.3	722.4	0	868.5
ID 5352	727.94	10.5	0	0	0	0	0	0	0	0	0	0	0	0	0	0	0	0	0	0	0	0	0	0	0	613.1	685.6	0	0	0	688.3	0	0	0	0	0	0	0	0	783.3	601	0	0
ID 1962	325.2	10.51	0	649.2	534.5	588.1	536.3	607.8	580.1	690.7	646.7	651.2	0	575.1	615.5	613.8	0	481.3	678	556.5	555.8	0	557.6	0	0	500.9	771.9	513.2	751.2	558	745.5	590.5	572.6	510.7	541.8	583.9	737.5	551.5	0	660.4	618.9	694.9	674.5
ID 2585	219.195	10.51	0	317	0	0	0	337.5	0	0	0	0	0	251.1	0	0	372.5	0	0	0	0	0	0	0	0	0	0	0	0	0	0	0	0	0	0	0	0	0	0	0	0	0	0
ID 3519	788.517	10.51	0	0	0	615.2	0	724.6	840.5	0	706	0	0	0	1095.9	0	0	686.8	0	0	0	0	0	0	0	1038.7	1162.4	0	0	872.1	1283	680.5	0	915.1	0	659.6	0	825.1	0	0	907.2	750.7	1364.5
ID 4140	788.433	10.51	0	0	0	0	0	0	0	537.2	769.3	721.8	0	715.7	1106.6	0	0	0	0	0	0	0	0	0	0	1163.2	1479.1	0	0	0	1188.8	1082.8	866.3	576.4	511.3	0	0	708.2	0	0	0	852.6	908.5
ID 4157	788.348	10.51	1	0	0	0	0	0	0	463.8	788.2	0	885.1	0	0	0	570.5	0	0	0	0	0	0	0	0	793	1069.7	0	0	802.5	796.1	0	0	0	509.4	0	680.9	724.1	0	0	1002.5	0	702.6
ID 4454	788.6	10.51	0	0	0	0	0	0	0	0	0	0	0	942.4	0	0	704.8	0	0	0	764.8	0	0	0	0	1420.4	867	0	0	965	813.2	0	0	0	0	614.7	0	0	0	813.2	704.2	0	753.3
ID 4518	789.937	10.51	0	0	0	0	0	0	0	0	0	0	0	256.3	0	0	0	0	0	0	0	562	0	0	0	0	814.4	521.2	0	0	0	0	0	0	0	0	0	0	581.7	0	519.6	0	0
ID 4686	789.769	10.51	0	0	0	0	0	0	0	0	0	0	0	0	0	0	523	0	0	0	0	0	0	0	631.2	0	0	0	626.2	0	0	0	0	0	0	0	0	0	0	0	0	0	0
ID 4912	788.764	10.51	0	0	0	0	0	0	0	0	0	0	0	0	0	0	0	0	0	613.7	0	0	0	0	0	0	601.1	0	0	0	0	0	0	0	0	0	0	627.6	0	0	0	0	0
ID 4223	727.783	10.52	0	0	0	0	0	0	0	0	648.4	0	0	0	0	0	0	0	0	0	0	0	0	0	0	0	0	0	0	0	0	0	0	0	0	0	0	0	0	0	458.3	0	0
ID 4241	249.183	10.52	0	0	0	0	0	0	0	0	392.3	0	0	0	431.7	0	0	431	422.9	272.6	0	0	0	0	0	0	0	0	0	0	330.3	395.5	0	0	0	0	0	389.8	0	0	0	449.7	0
ID 4680	774.488	10.52	0	0	0	0	0	0	0	0	0	0	0	0	0	0	684.8	0	0	0	0	0	0	0	0	0	0	0	0	0	636.5	0	0	0	0	0	0	0	0	0	0	0	0
ID 5291	788.682	10.52	1	0	0	0	0	0	0	0	0	0	0	0	0	0	0	0	0	0	0	0	801.3	0	0	856	1164.8	0	0	1000.2	0	0	0	564.9	926.3	0	0	0	0	0	550.4	604	0
ID 5293	789.847	10.52	0	0	0	0	0	0	0	0	0	0	0	0	0	0	0	0	0	0	0	0	603.3	0	539.4	573.2	0	0	573.4	0	0	0	0	0	0	0	0	0	0	0	567.6	0	0
ID 5378	788.186	10.52	0	0	0	0	0	0	0	0	0	0	0	0	0	0	0	0	0	0	0	0	0	0	0	0	589.3	0	0	0	0	0	0	834.3	0	0	0	0	0	0	0	0	0
ID 2358	294.206	10.53	0	388.8	370.2	446.4	0	436.5	389.4	638.7	0	520.4	843.5	480.5	537.5	569.5	700.3	0	384.8	410.2	330.6	352.6	402	361.7	361	538.5	383.1	432.9	0	526.5	0	0	449	423.8	534.5	351.9	468	550.2	577.9	0	557.5	385.7	478.5
ID 3795	772.485	10.53	0	0	0	0	429.4	0	0	0	0	0	0	0	781.7	0	0	0	0	0	0	0	0	0	0	0	694.7	0	0	0	0	0	0	621.2	0	0	0	0	0	838.7	0	0	0
ID 3801	790.351	10.53	0	0	0	0	515	0	0	0	0	0	0	0	0	0	0	548.3	0	0	0	0	0	0	0	613.2	768.5	0	0	0	0	0	0	0	0	0	0	0	0	0	0	0	0
ID 3818	680.894	10.53	0	0	0	0	429	0	0	0	0	0	0	0	0	0	0	0	0	0	0	0	0	0	0	0	0	0	0	0	0	0	0	0	0	0	0	579.2	0	0	560.2	0	0
ID 3957	774.349	10.53	0	0	0	0	0	420.3	0	638.3	0	0	0	653.5	0	0	0	0	0	0	0	0	0	0	0	483.7	0	0	0	0	686.5	0	0	0	0	675.4	0	0	0	0	0	0	0
ID 4062	774.416	10.53	0	0	0	0	0	0	629	0	0	0	0	0	0	0	0	0	644.9	914.6	0	0	0	0	0	0	597.9	0	674.1	0	0	0	0	0	0	0	0	751.2	0	0	0	0	0
ID 4219	772.947	10.53	0	0	0	0	0	0	0	0	652	0	0	0	0	0	0	0	0	0	0	0	0	563.2	0	781.6	0	0	0	0	0	753.2	0	0	0	0	0	0	0	0	781.9	0	0
ID 4374	221.117	10.53	0	0	0	0	0	0	0	0	0	0	1027.5	0	0	893.9	1242.4	0	0	0	0	0	0	0	0	0	0	0	0	0	0	0	0	0	829.7	0	0	0	0	0	0	0	0
ID 4725	774.63	10.53	0	0	0	0	0	0	0	0	0	0	0	0	0	0	0	462.5	613	0	0	0	0	0	0	0	0	0	0	0	0	0	0	0	0	0	0	0	0	0	0	0	0
ID 1165	771.548	10.54	1	1530.3	1458.8	1555.8	1099.7	1773.1	0	1766.9	0	1222	1886.8	1978.5	2276.3	0	1615.1	1845.3	2070.3	0	0	1707.2	1707.9	1863.8	0	1902	0	1367.2	0	2130.3	1953.1	1345	0	1562.4	1143.3	1122.8	1503.5	1737	1637.1	1474.4	1257.6	0	1237.7
ID 1200	771.613	10.54	0	928.3	1653	0	1207.4	0	1451.1	0	1341.9	0	0	1678.2	1485.5	1227.6	1580.6	0	1695.6	1336.9	899.1	0	1273.7	1204	0	1943.6	0	1450.4	0	2019.2	1908.8	0	1034.3	0	0	1411.9	1194.2	1477.8	1242.3	1331.3	0	996.9	1524
ID 1365	771.348	10.54	0	1219.3	0	0	972.6	0	0	0	929	0	1300.7	0	1254.2	0	0	0	0	0	0	0	0	0	0	1322.3	1483.6	0	1178.2	0	1353.2	814.1	0	0	0	0	749.4	0	0	0	1493.7	1160.3	984.1
ID 1391	771.283	10.54	0	1026.1	0	695.7	0	0	0	0	0	0	0	820.2	0	0	0	760.4	0	0	0	0	0	0	0	0	0	0	0	0	0	0	0	777.5	0	680.9	0	0	0	0	0	0	0
ID 1433	771.816	10.54	0	1082.2	0	0	0	0	0	905.8	0	0	0	0	873.7	0	0	0	0	0	803.2	0	0	0	0	1119.1	877.8	0	0	0	0	0	0	0	0	0	0	0	0	711.4	0	0	547.7
ID 1463	773.014	10.54	1	1006.4	877.4	0	0	0	0	0	0	0	0	0	0	802.5	0	0	0	0	0	0	0	0	0	0	0	0	0	771	0	0	0	0	0	0	547.5	0	0	0	0	0	0
ID 1825	723.265	10.54	0	857.2	0	0	0	0	0	0	739.5	0	922.3	0	0	920.1	916.8	0	0	0	0	0	989.5	0	0	0	0	0	0	1038.8	0	0	813.5	0	990.2	0	925.7	0	0	0	0	0	0
ID 3518	771.414	10.54	0	0	0	1176.2	0	1172.1	1233.6	0	1259.9	0	1337.8	1625.8	1330.3	0	1263.9	0	0	0	0	0	1102.4	0	1271	1914.5	1519.4	1343.6	0	0	1443.5	1393.5	1460.4	1290.8	0	0	0	0	0	0	0	0	0
ID 3947	723.388	10.54	0	0	0	0	0	853	0	0	0	0	973.3	1341.1	0	0	0	1121.4	1213.7	0	0	0	0	1203.3	701.6	1035.3	0	0	0	1008.2	1246.2	0	0	0	0	1145.5	0	902.7	0	0	833.7	0	0
ID 4058	772.817	10.54	0	0	0	0	0	0	779.9	0	0	0	0	0	0	0	0	0	0	0	0	0	0	0	0	0	843.7	1080.5	822.6	0	925	0	0	559.6	1172.9	0	995.4	962.7	0	0	0	0	0
ID 1211	771.682	10.55	1	1349.1	0	1136.3	0	1068.2	0	1204.2	0	1264.3	1381.6	1184	1119.8	0	0	0	1375.7	0	0	0	1688.5	0	0	1609.5	0	0	1283.4	1425.1	0	0	1053.9	0	893.6	1379.6	0	1121.5	1126.3	0	0	861.5	1056.1
ID 3135	772.683	10.55	0	0	703.1	0	0	0	0	0	0	1083.7	0	799.9	1158.3	0	0	0	0	0	0	0	0	0	916.8	0	1185.4	0	0	0	0	0	0	0	0	0	0	0	0	0	0	0	0
ID 3348	276.195	10.55	0	0	316.6	488.4	0	0	0	0	0	0	0	357.6	0	0	0	0	0	0	0	0	0	0	427	0	0	0	0	0	0	0	504.4	0	0	0	0	0	0	0	0	0	0
ID 3523	771.749	10.55	0	0	0	982.2	0	871.3	661.2	909.9	0	1211.4	0	0	0	0	0	0	0	0	951.7	0	1318.3	0	0	0	1516.1	1349.9	0	1022.1	0	0	0	0	0	0	963.9	1401.2	0	0	0	1060.7	0
ID 3769	771.482	10.55	0	0	0	0	1656.1	0	0	0	1004.6	0	1457.1	0	1632.8	1332.4	1386.9	1620.6	2342.2	1392.7	1175.2	1270.7	1751.7	1410	1256.6	0	1475.9	1473.5	1714.9	1889	1744.7	0	0	0	0	1528	1179.9	1669.9	1737.3	0	1639	1491	1360.3
ID 3792	772.617	10.55	0	0	0	0	643.4	0	0	0	886.8	1188.3	0	0	0	0	0	0	0	0	0	0	0	0	0	0	0	0	0	0	0	0	0	0	0	673.4	0	0	0	0	0	0	0
ID 3948	723.327	10.55	0	0	0	0	0	1029.8	821.7	0	0	0	0	944.6	0	0	0	0	0	739.6	0	0	870.7	0	1014.3	1098.4	1203.6	0	0	1533.5	1251.1	0	0	0	0	0	0	0	0	1028	800.4	0	0
ID 3949	772.881	10.55	0	0	0	0	0	1095.2	0	0	0	0	0	0	1059.7	0	0	0	0	0	970.1	0	0	0	0	0	921.1	0	688.9	0	0	0	744.4	0	0	0	1137.7	0	753.4	893.4	0	893.3	843.2
ID 3950	723.452	10.55	0	0	0	0	0	764.7	0	0	1244.4	0	0	0	885.3	0	912	0	0	0	0	966.9	974	0	0	1258.8	1620.5	0	746.4	1142.5	0	0	0	0	0	0	0	0	0	0	773.6	0	0
ID 3954	772.549	10.55	0	0	0	0	0	650.5	0	0	0	0	0	0	0	782.9	0	0	0	0	0	0	0	0	0	1057.7	0	0	881.1	0	0	0	895.1	0	0	0	0	0	0	0	0	0	0
ID 4139	772.75	10.55	0	0	0	0	0	0	0	756.7	0	0	0	774	1031	0	942.5	0	0	0	766.3	0	0	0	0	0	0	1208.3	0	0	0	0	0	0	0	1006.3	0	0	0	0	0	0	1003.8
ID 4299	723.515	10.55	1	0	0	0	0	0	0	0	0	824.2	0	1362.9	0	805.9	0	0	0	0	817.2	0	1042	0	0	0	1289.9	0	0	881.1	0	0	0	0	0	0	0	1052.6	0	691.2	0	0	0
ID 4451	723.575	10.55	0	0	0	0	0	0	0	0	0	0	0	1051.2	0	0	652	0	0	0	0	0	0	807.6	0	0	0	0	0	0	0	0	0	0	0	0	0	915.2	0	0	0	0	0
ID 4634	723.64	10.55	0	0	0	0	0	0	0	0	0	0	0	0	0	730.5	0	0	0	0	0	0	783.3	0	0	0	0	0	0	0	0	0	0	0	0	0	0	0	0	0	0	0	0
ID 4730	680.834	10.55	0	0	0	0	0	0	0	0	0	0	0	0	0	0	0	402.9	0	0	0	0	0	0	0	0	0	0	0	652.3	0	0	0	0	0	0	0	0	0	0	0	0	0
ID 52	288.289	10.56	0	85085.2	10662.4	71172.2	52398.5	87611.1	9937.7	74194	55051.9	104028	81940.9	25662.1	23051.9	96366.9	79123.6	26109.3	21090.8	111973	97695	111860	96451.7	59221.1	69910.2	9372.6	48187.3	59163.5	67880.5	8966	46179.9	12533.4	61776.6	26499	81111.4	14663.8	62751.6	27582.5	82143.3	79268.1	78473.6	74862.1	85569.1
ID 278	289.293	10.56	0	16458.7	2168.5	13214.4	10992.5	16830.5	2091.8	15074.1	10580.4	20078.1	16522.3	4989.6	4571.7	19154.1	15293.3	5255.6	4085.6	20795.7	18092.4	22624.4	19873.1	11248.7	12779.8	1578.8	8901.4	11356.6	13910.7	2031.2	8181.1	2709.4	12363.4	5257.9	15741.7	2315.8	12374.3	4548.9	15605.4	14495.1	14197.2	13772.5	17207.5
ID 1163	290.296	10.56	0	1678.2	268.9	1494.3	1140.5	2059.7	0	1332.7	1359.7	2155.3	1594.5	567.1	503.4	2072.7	1815.5	538.5	584	2414.9	2235.8	2549.8	1775.6	1454.1	1504	0	1013.2	1168.8	1699.2	141.8	1274.2	309.9	1426.4	516.4	1791.1	0	1447.5	675.3	1694.8	1836.6	1629.3	1472.2	2063.6
ID 1847	310.271	10.56	0	800.3	0	978	653.5	949.5	0	734.6	812.3	1040.9	933.8	376.5	319.7	991	918.8	575.6	386.8	1478.9	1341.5	1622.1	1286.8	1225.8	1135.8	0	574.6	924.3	1362.8	0	662	0	1049.6	325.1	1151.1	203.9	823.3	385.6	1060.6	896.5	948.4	809.4	968.5
ID 2926	311.275	10.56	0	235.2	0	0	0	0	0	0	0	218.3	0	0	0	0	0	0	0	306.7	398.5	282.2	0	227.1	0	0	0	0	0	0	0	0	0	0	0	0	0	0	240.6	229.2	0	0	0
ID 3677	387.193	10.56	0	0	0	292.1	260.3	0	0	0	275	0	0	153.2	286.9	467.8	246.6	338.3	415.4	321.3	368.3	286.8	293.6	0	0	0	303.3	235.2	289.6	315.3	300.3	375.8	212.9	307.8	199.2	0	0	321.3	0	333.9	246.8	322.4	263.9
ID 4773	409.175	10.56	0	0	0	0	0	0	0	0	0	0	0	0	0	0	0	0	299.7	0	0	0	0	0	0	0	0	0	0	0	0	0	0	208	0	0	0	0	0	0	0	0	0
ID 2121	332.315	10.57	0	531.8	0	704	424.2	449.1	0	590.7	362	780.7	670.2	0	0	674.1	643.8	230.3	215.2	651.2	853.7	744.5	646.3	605.3	493	0	397.7	386.9	465.8	0	453.3	0	670.2	0	650.1	0	593.2	0	451.3	634.4	594	621.7	541.8
ID 2457	271.178	10.57	0	437.9	0	0	427.1	0	267.9	342.4	362.3	0	307.6	331	378	314.1	0	281.9	0	551.8	567.6	414.2	864.3	616.6	657.8	0	0	580.6	607.5	0	0	349.7	466.1	0	361.1	0	0	0	0	0	0	0	0
ID 4060	724.262	10.57	0	0	0	0	0	0	587.6	0	0	0	0	0	0	0	0	541.1	0	0	0	0	0	0	0	0	0	0	0	0	0	0	0	0	0	0	0	0	0	0	0	0	0
ID 4119	245.267	10.57	0	0	0	0	0	0	184.1	0	241.2	0	0	0	365.5	219.8	0	297.3	265.2	0	0	0	0	0	0	0	0	0	0	0	0	321.5	0	0	0	0	0	261.7	0	0	0	0	0
ID 4724	723.201	10.57	0	0	0	0	0	0	0	0	0	0	0	0	0	0	0	859.7	0	0	0	0	0	0	0	0	877.3	0	0	0	0	0	0	0	578.5	0	0	554	0	0	0	0	745
ID 5107	515.356	10.57	0	0	0	0	0	0	0	0	0	0	0	0	0	0	0	0	0	271	351.1	243	0	0	0	0	0	0	0	0	0	0	0	0	0	0	0	0	0	0	0	0	0
ID 269	269.172	10.58	0	16257.4	17280.7	17171.9	17867.7	17627.1	16864	16939.5	17066	17161.3	17554.4	18961.1	17691.5	17444.3	17486.2	17173.8	17904.4	30115.5	30268.4	30696.6	30452.8	27435.2	28830.2	4176.3	3855.5	27781.2	28202.9	3499.1	4109	18559.6	20036	16359.1	14746.7	18964.7	19016.8	15705.3	14555	5708.9	6328.2	4869.4	5744.5
ID 502	229.18	10.58	0	6645.5	5970.6	6294.8	6267.8	6414.4	6561.8	6195.1	5867.5	6162.5	6141.4	5743	6383.4	6534.1	6320.9	5972.4	7016.1	12495.7	12276.8	11481.2	10824.6	10121	10181.4	1204.8	1543.2	9741.9	10109.7	1477.2	1601.8	7910.1	7708.9	6207.3	5674.8	7360.3	6524.8	6096.9	5731.9	2028.5	1926.3	2221.1	2426.1
ID 616	309.205	10.58	0	2061.4	2444.4	2140.8	2260.9	2073.8	2127.5	2128.3	2036	1845.5	2198.2	2496.9	2212.7	2021.4	2007.2	2248.5	2098.8	1890	2090.6	2314.5	2098.4	1945.2	2065.6	2365.1	2096.8	1937	1785.5	1958	1798.5	1829.2	2026.4	2063.5	2012.3	2183.6	2185	1888.5	2251.2	2063.9	1983.8	1866.5	2246.6
ID 630	244.263	10.58	0	535.2	1184.1	442.5	1935.9	517	896.9	308.4	1827.6	1406.1	1045.8	1737.5	1647.6	1394.8	1000.9	1470.7	1703.7	584.6	530.2	534.8	643.9	387.2	448.2	890.6	1425.1	306.7	596.4	788.4	1156.1	1107.6	472.7	1337.9	0	1345.1	537.1	1410.4	389.6	1126.7	492.5	1029.7	379.7
ID 804	285.146	10.58	0	2201.5	2229	1839.5	2296.2	2054.2	2255.3	2438.3	2328.5	2117.8	1963.1	2541.9	2421.3	2176.2	2368.6	2623.2	2332.2	3227.6	2884.9	3052.5	3512.5	3264.5	2738.3	872.7	466.2	2911.1	3197.8	655.8	662	2245.4	2070.8	2058	2200.6	2454.8	2386.7	2239.1	1942.1	877.9	1031.6	907.5	1071.9
ID 894	248.193	10.58	0	466.4	451.2	496.4	382.6	403.1	504.9	480.8	466	573.6	382.8	548.1	493.4	420.2	430	0	315.2	767.3	704.7	737.1	751	567.5	914.3	0	0	626.6	736	0	0	512.6	414.9	487.2	401.1	533.7	619	429	0	0	0	0	0
ID 928	247.19	10.58	0	2375.4	2988.4	2704.3	2772.6	2756.1	2591.8	2833.7	2559.5	3022	2583.5	2783.7	2762.4	2740.5	2567.9	2820	2788.7	4802.8	5150.3	4990.3	4606.8	4596.4	4162.1	0	516.2	4135	3998.9	563.2	0	3206.4	3343	2673.4	2471.9	3242.5	2932.7	2351	2366.6	984.3	793.8	904.8	1100.2
ID 966	270.175	10.58	0	2228.3	2209.8	2195	2436.9	2531.9	2560	2380.3	2483.4	2561.8	2234.1	2494	2474.9	2270	2203.8	2544.2	2685.3	4497.3	4533.3	4002.7	4476.1	4303.8	3915.4	584.2	535	3448.1	4145.5	550	549.6	2846.9	2633.7	2572	2430.6	2906.1	2537.4	2365	2572.9	944.2	806	741.3	754.2
ID 1423	230.183	10.58	0	1164.5	1240.8	961.6	1111	1000.3	1037.5	915.7	1037	990.4	978.4	1009.1	846	909	1027.9	848.9	884.8	1685.9	1870.5	2047.8	1512	1445.5	1442.4	0	299.6	1417	1370.7	319.5	0	1146.5	1293.4	807.6	1006.1	976.8	1054.5	949.9	870	489.6	0	354	338.4
ID 1861	155.143	10.58	0	839.7	1103.2	1187.6	1182.7	890.4	1298.4	1261	1139.6	1055.4	887.8	929.7	841.9	1053.7	879.7	1123.2	781.2	2142.9	1854.7	1905.4	1643.2	1692.3	1716	236.3	0	1709.6	1725.4	0	0	1103.2	1119.8	1195.9	876.6	1166.2	1148	832.5	1001.9	315.1	267.3	321.1	304.4
ID 2577	286.149	10.58	0	390.6	326.8	311.3	342.2	290.3	253.4	286.7	311	249.9	204.6	344.2	408	340.6	387.6	440.2	0	426.9	505.3	650.8	514.6	363.2	579.8	0	0	411	598.7	0	0	344.7	282.3	385.8	388.7	472.6	327.7	274.2	343.5	0	0	0	0
ID 2717	331.187	10.58	0	375.3	0	0	339.6	270.9	0	307.2	0	0	0	366.4	0	349.3	0	0	0	0	0	0	292.5	302.8	0	349.7	238.4	386.3	327.8	241.3	0	234.1	336.9	297	0	0	0	0	0	0	0	0	0
ID 2854	173.154	10.58	0	292.7	371.7	0	363.8	352.5	402.4	394.6	384.1	358.9	274.7	0	317.5	406.7	413.7	266.4	0	517.6	479.8	641.5	562.8	665.1	572.9	0	0	419.2	418	0	0	0	357.3	421	0	396.3	340.6	291	243.9	0	0	0	0
ID 3290	265.178	10.58	0	0	420.8	0	0	0	0	469.4	0	0	0	467.4	401.6	0	0	420.6	0	0	0	0	0	0	0	0	0	0	0	0	0	0	0	0	0	426.2	0	0	0	435.1	0	0	0
ID 3386	243.196	10.58	0	0	283.8	327.8	0	0	387.9	0	0	0	0	0	0	452.6	427.6	319.5	340	370.8	0	258	0	0	338.5	0	353.4	385.9	0	0	320.9	0	311.8	0	351.4	0	304.5	364.8	0	355.5	0	381	0
ID 3944	213.185	10.58	0	0	0	0	0	535.3	0	0	458	0	0	0	0	0	0	0	0	0	0	0	595.4	0	0	0	0	0	0	0	0	0	0	0	0	0	0	0	0	0	0	0	0
ID 3975	287.147	10.58	0	0	0	0	0	364.8	0	0	0	0	0	387.1	0	0	331.1	0	0	523.1	381.3	377	356.6	0	315.1	0	0	0	446.2	0	0	0	0	0	256	0	0	0	0	0	0	0	0
ID 5158	239.127	10.58	0	0	0	0	0	0	0	0	0	0	0	0	0	0	0	0	0	0	603.9	0	0	0	0	0	0	0	0	0	0	505.7	0	0	0	0	0	0	0	465.2	0	0	0
ID 767	354.285	10.59	0	3424.5	3254.1	2930.1	3041.9	3176.1	3318	3300.6	2881.3	2927.8	2620.7	2952.6	3027.2	2293.8	2718.9	2947.1	2755.7	2535.8	2785.5	2723.5	2648	2145.4	2496.8	2732.3	2469.1	2715.8	2319.7	2478.6	2552	2541	2570.9	2600	2208.1	2688.6	2108.8	2179.8	2452	2236	1967.2	2801.7	3318.7
ID 1909	310.207	10.59	0	642.6	450.4	589.4	631.1	617.8	615.6	701.3	500.4	587	549	408.6	547.8	587.7	480	606.4	534.9	526.9	515	736.7	691.6	496.2	787.6	497.3	492.2	604.4	584.8	479.5	455.5	589.2	575.9	664.8	481.8	527.2	576.1	517.5	589.9	526.7	493	533.7	667.7
ID 2053	355.288	10.59	0	562.8	787	622.7	667.1	676.3	501.4	582.4	657.2	653.5	666.7	525.5	595.9	431.9	665.2	541.8	671	671	409.7	529.5	685.3	470.1	523.2	675.9	608.2	528.4	570.5	536	791.7	511	442.4	477	555.1	372.1	500.2	471.6	445.1	435.8	709.6	592	558
ID 2629	103.075	10.59	0	380.4	0	0	0	0	0	0	0	0	0	0	0	0	282.4	0	182.6	0	0	197.9	0	0	0	0	0	0	0	0	0	0	0	0	0	0	0	0	0	0	0	0	0
ID 2734	175.133	10.59	0	356.1	490.5	432.6	285.7	397.1	332.8	0	359.1	0	0	288.9	311.3	344.4	324.5	0	0	0	0	0	0	294.7	0	0	0	0	0	0	0	0	0	0	0	271.8	295.4	0	0	0	289.8	0	0
ID 3288	297.204	10.59	0	0	342.1	300.6	290.3	0	309.7	0	316	369.5	0	0	0	0	0	0	0	0	0	0	309.4	0	0	0	228.5	0	0	0	0	0	0	0	0	327.7	0	0	0	0	0	0	0
ID 1639	225.185	10.6	0	808.6	868.8	744.2	815.3	915.6	777.7	923.1	894	688.7	932.3	890.5	862.3	986	816.5	612.1	986.9	746.8	656.6	842.8	896.5	732.9	659.6	756.8	664.1	717.1	669.7	657.3	835	713.1	736.1	897	743.6	738.9	900.1	824.3	878.5	884.4	667.8	797.5	708.6
ID 2026	207.174	10.6	0	708.6	804.2	692.7	610.1	841.2	760.5	592.2	696	848.3	774.9	485.8	577.9	618.2	645.1	495.7	577.2	628.4	553.6	632.6	669.2	578.8	539.8	541	617.7	657.5	598.9	469	846.9	639.6	603.7	653.2	626.6	490.3	651.5	577	651.6	614.2	808.8	571.3	539.6
ID 4181	248.17	10.6	0	0	0	0	0	0	0	246.5	0	0	0	0	0	329.4	0	0	0	0	0	292.6	0	0	0	0	0	0	0	0	0	0	0	0	0	0	291.8	0	0	220.2	0	0	296.9
ID 4723	771.88	10.6	0	0	0	0	0	0	0	0	0	0	0	0	0	0	0	928.4	0	0	0	0	686.1	0	0	0	0	0	0	0	0	0	0	767.9	0	0	0	0	0	0	0	0	0
ID 739	415.211	10.61	0	341.8	384.3	0	0	0	0	0	0	362.4	0	0	328	0	0	354.5	0	384.3	0	0	0	0	0	0	0	0	435.8	494.3	0	0	0	0	0	0	0	340.4	0	0	404.8	0	321.7
ID 1329	247.167	10.61	0	1463.9	1622.3	1479.5	1459	1234.2	1204	1577.6	1417.5	1259.7	1344.4	1352.6	1223	1313.7	1147.2	1329.6	1330.6	1434.7	1094.2	1307.9	1157.9	1360.9	1113.5	1120	1378.2	1149.4	1449.1	1220.5	983.4	1191.7	1475.2	1258.9	1479.4	1343.2	1231	1152.1	1202.1	1218.7	1217.6	1235.6	1092.2
ID 2280	437.193	10.61	0	526.8	631.9	488.7	292.8	402.9	493.6	622.4	464.1	502.6	466	514.7	632.8	330.2	452.8	688.7	652.5	477	594	418.1	649.3	618.3	659.5	634.6	520.7	571.3	523.2	562.7	569.2	353.3	341.1	652.4	455.2	590.7	0	627.6	447.4	0	426.7	391.5	621.5
ID 3680	453.167	10.61	0	0	0	331.6	0	0	0	0	0	300.2	322.7	302.9	0	0	0	0	322.6	0	373.3	0	318.9	272.8	297.6	0	0	325.8	0	257	0	351.5	0	368.4	0	0	0	514	0	0	380.6	0	438.2
ID 3840	189.164	10.61	0	0	0	0	379.4	291.5	0	0	263.7	0	304.6	0	0	0	286	0	392	330	0	0	0	0	0	0	228.9	0	0	0	275.8	0	0	0	0	0	0	0	217.4	230.7	0	0	0
ID 4230	179.179	10.61	0	0	0	0	0	0	0	0	431.5	0	275.7	0	0	0	0	273.3	0	0	0	0	0	0	0	0	0	0	0	0	0	0	0	0	0	0	0	0	0	0	0	0	0
ID 4566	438.195	10.61	0	0	0	0	0	0	0	0	0	0	0	223.5	0	0	0	0	0	0	247.2	0	0	0	0	0	0	0	0	241.6	0	0	0	0	0	0	0	0	0	0	0	0	0
ID 5537	351.075	10.64	0	0	0	0	0	0	0	0	0	0	0	0	0	0	0	0	0	0	0	0	0	0	0	0	0	0	0	0	0	0	0	0	0	231.3	209.7	0	0	0	0	0	0
ID 3333	215.101	10.65	0	0	387.9	345.3	0	0	471.7	289	0	0	401.1	0	361.1	345	305.5	283.4	0	308.1	484.6	425.3	456.6	321.6	386.5	0	294	444.2	420.7	0	0	535.2	463.5	0	576.6	506.3	434.4	380.2	351.2	335.7	329.9	0	0
ID 3777	249.182	10.68	0	0	0	0	380.9	0	0	0	0	512.8	435.1	527.6	0	353.6	0	0	342.2	370.7	0	0	0	386.9	0	0	472.3	0	432.5	0	0	0	0	460.2	0	0	0	422.4	0	458.2	0	0	0
ID 4717	339.078	10.68	0	0	0	0	0	0	0	0	0	0	0	0	0	0	203.2	0	0	0	0	244.8	0	0	0	0	0	0	0	0	0	0	0	202.2	0	0	0	0	0	0	239.7	0	0
ID 4159	203.102	10.69	0	0	0	0	0	0	0	405.8	429.7	330.5	0	423.3	0	0	0	0	0	0	0	0	0	0	0	0	0	0	0	0	0	0	0	0	0	0	0	0	0	334.1	0	371.5	0
ID 3520	308.152	10.71	0	0	0	1043.9	984.1	0	0	1040.4	1155.7	3394.1	3130.2	11564.1	13425	3196.6	3167.4	12276.4	14406.1	0	0	0	0	0	0	0	0	0	0	0	0	0	0	0	0	0	0	0	0	0	0	0	0
ID 3679	310.149	10.71	0	0	0	319.3	291	0	0	0	0	1023.2	1055.3	3805.8	4408.3	1076.3	970.5	3950.7	4751.4	0	0	0	0	0	0	0	0	0	0	0	0	0	0	0	0	0	0	0	0	0	0	0	0
ID 4185	330.134	10.71	0	0	0	0	0	0	0	272	0	588.3	408.3	1784.9	1879.6	566.1	539.7	1999.9	2201.7	0	0	0	0	0	0	0	0	0	0	0	0	0	0	0	0	0	0	0	0	0	0	0	0
ID 4304	309.155	10.71	0	0	0	0	0	0	0	0	0	532.2	736.7	2385.4	2273.8	561.9	546.4	2222	2350.7	340.7	0	0	0	0	0	0	0	0	0	0	0	0	0	0	0	0	0	0	0	0	0	0	0
ID 4338	311.151	10.71	0	0	0	0	0	0	0	0	0	361.6	0	951.8	703.3	0	0	767.4	787.8	0	0	0	0	0	0	0	0	0	0	0	0	0	0	0	0	0	0	0	0	0	0	0	0
ID 4476	332.131	10.71	0	0	0	0	0	0	0	0	0	0	0	499.8	684.2	235	0	708.2	767.6	0	0	0	0	0	0	0	0	0	0	0	0	0	0	0	0	0	0	0	0	0	0	0	0
ID 4506	331.137	10.71	0	0	0	0	0	0	0	0	0	0	0	454.4	415.4	0	0	408	569.1	0	0	0	0	0	0	0	0	0	0	0	0	0	0	0	0	0	0	0	0	0	0	0	0
ID 4513	346.107	10.71	0	0	0	0	0	0	0	0	0	0	0	356.6	419.8	0	0	337	0	0	0	0	0	0	0	0	0	0	0	0	0	0	0	0	0	0	0	0	0	0	0	0	0
ID 5119	430.89	10.72	0	0	0	0	0	0	0	0	0	0	0	0	0	0	0	0	0	258.2	0	0	0	0	0	0	0	0	0	0	0	0	0	0	154.2	0	0	192.6	0	0	0	0	0
ID 2599	298.201	10.73	0	418.8	411.8	413.6	361.9	461.6	339.3	305.8	398.7	395.7	410.9	476.8	483.4	295.6	309.6	402.4	389.9	344.2	376.4	344.9	500.8	436	403	468.2	326.8	501.9	407.4	316	372.6	458.4	293.4	523.5	466.8	367.1	456.2	453	434.3	333.6	399.4	378.4	567.1
ID 3623	327.004	10.73	0	0	0	415.4	441.3	0	0	479.9	428.6	991	970.4	3354	4528.7	824.3	906.1	3356.1	3683	0	0	0	0	0	0	0	0	0	0	0	0	0	0	0	0	0	0	0	0	0	0	0	0
ID 4309	157.99	10.73	0	0	0	0	0	0	0	0	0	512.6	341.3	1344.8	1790.7	379.7	418.1	1090.9	1301	0	0	0	0	0	0	0	0	0	0	0	0	0	0	0	0	0	0	0	0	0	0	0	0
ID 4315	329.001	10.73	0	0	0	0	0	0	0	0	0	454.4	348.4	1243.6	1687.4	502.4	413.8	1202.4	1636.8	0	0	0	0	0	0	0	0	0	0	0	0	0	0	0	0	0	0	0	0	0	0	0	0
ID 4342	348.986	10.73	0	0	0	0	0	0	0	0	0	251.3	411	1623.7	2060.6	489.8	336.8	1660.1	1886.6	0	0	0	0	0	0	0	0	0	0	0	0	0	0	0	0	0	0	0	0	0	0	0	0
ID 4467	350.982	10.73	0	0	0	0	0	0	0	0	0	0	0	568.6	679.6	0	0	654.8	727	0	0	0	0	0	0	0	0	0	0	0	0	0	0	0	0	0	0	0	0	0	0	0	0
ID 4526	364.959	10.73	0	0	0	0	0	0	0	0	0	0	0	256.5	450.1	0	0	0	0	0	0	0	0	0	0	0	0	0	0	0	0	0	0	0	0	0	0	0	0	0	0	0	0
ID 4608	366.957	10.73	0	0	0	0	0	0	0	0	0	0	0	0	309	0	0	276.2	0	0	0	0	0	0	0	0	0	0	0	0	0	0	0	0	0	0	0	0	0	0	0	0	0
ID 4613	349.987	10.73	0	0	0	0	0	0	0	0	0	0	0	0	172.1	0	0	0	281.1	0	0	0	0	0	0	0	0	0	0	0	0	0	0	0	0	0	0	0	0	0	0	0	0
ID 2613	156.987	10.74	0	443.5	0	1413.8	1368.1	256.1	522.2	1617.6	1128.7	4242.1	3606.4	14291.6	18510.4	3896.2	3471.1	14529.2	19035.8	0	0	0	0	0	0	0	0	0	0	0	0	0	0	0	0	0	0	0	0	0	0	0	0
ID 3543	158.984	10.74	0	0	0	638.4	510.3	0	0	613.1	520.6	1508.8	1268.1	5979	6364	1397.1	1497.8	5182.9	6186.2	0	0	0	0	0	0	0	0	0	0	0	0	0	0	0	0	0	0	0	0	0	0	0	0
ID 4420	328.007	10.74	0	0	0	0	0	0	0	0	0	0	163.9	439.7	470	0	0	508.8	455.6	0	0	0	0	0	0	0	0	0	0	0	0	0	0	0	0	0	0	0	0	0	0	0	0
ID 4495	159.987	10.74	0	0	0	0	0	0	0	0	0	0	0	407.7	506.5	0	0	424.5	607.5	0	0	0	0	0	0	0	0	0	0	0	0	0	0	0	0	0	0	0	0	0	0	0	0
ID 4612	160.981	10.74	0	0	0	0	0	0	0	0	0	0	0	0	249.9	0	0	227.6	251.4	0	0	0	0	0	0	0	0	0	0	0	0	0	0	0	0	0	0	0	0	0	0	0	0
ID 5184	221.152	10.74	0	0	0	0	0	0	0	0	0	0	0	0	0	0	0	0	0	0	384.3	0	0	0	0	0	0	0	0	0	0	0	321.5	0	0	413	532.3	0	0	0	0	0	0
ID 297	199.169	10.75	0	1344.1	1339.2	1467.4	1111.5	1199.2	1038.8	1263.5	1162.6	1184.4	1428.2	1403.2	1257.4	1177.1	1095.4	1289.7	1310.6	2625.3	2356	2696.4	2395.9	1428.9	1450.4	0	0	1415.7	1575.1	0	0	3727	3583.6	1695	1620.5	3725.1	3565.7	1803.6	1787.1	876.9	0	847.9	713.1
ID 1242	181.159	10.75	0	950.7	926.4	955.3	1028.1	1205.6	1186.6	972.3	932	1020.1	1002.1	973.7	1149.9	972.8	820.2	784.2	1268.3	2002.7	2212.3	2168.4	2220.4	1188.3	1395.9	539.3	0	1292.9	1064.7	554.7	484.8	3820.3	3631	1593.6	1426.4	3384.5	3069.7	1329.4	1373	644.1	647.8	744.7	653.1
ID 2046	163.148	10.75	0	678.6	624.7	715.4	650.2	519.7	580.5	646	0	534.1	500.8	0	551.1	526.2	563.4	442.8	636.1	1266.8	1104.9	1153.8	1013.5	617.7	601.2	0	0	624	493.1	0	0	1732.7	1700.6	806.2	840.8	1867.9	1885.3	960	760.6	0	361.6	0	478.1
ID 4668	200.173	10.75	0	0	0	0	0	0	0	0	0	0	0	0	0	239.9	0	0	0	354.4	372.5	361.4	413.5	304.3	0	0	0	0	0	0	0	653	430.8	285.5	0	431.4	450.7	0	0	0	0	0	0
ID 5048	182.162	10.75	0	0	0	0	0	0	0	0	0	0	0	0	0	0	0	0	0	353.1	372.3	495.5	0	0	0	0	0	0	0	0	0	506.6	408.3	285.3	224.4	514.3	484.6	0	303.8	0	0	0	0
ID 5493	164.151	10.75	0	0	0	0	0	0	0	0	0	0	0	0	0	0	0	0	0	0	0	0	0	0	0	0	0	0	0	0	0	338.8	0	0	0	328.4	0	0	0	0	0	0	0
ID 629	244.263	10.8	0	3170.5	5959.2	2074.1	8848.1	3691.2	6623	2193.1	8996.2	7759.6	5295.1	7702.5	9140.3	7264.6	5247.5	7944.6	9821.2	2628.6	2664.5	2699.8	2445.4	1800.7	2053	4455.1	7055.5	1703.7	1909.9	4107.9	6654.5	6423.6	2824.7	7848.7	2198.8	6557.9	2621.1	8574.3	1966.5	6136.4	1699.9	5369.6	2293.7
ID 1910	310.203	10.8	0	365.8	0	0	0	0	0	332.5	0	0	0	0	0	0	0	0	0	0	0	0	0	0	0	0	0	0	0	0	0	0	0	0	0	0	0	0	0	0	0	0	0
ID 2427	245.266	10.8	0	547.4	807.3	487	1410.1	582.6	1050.9	371.6	1630	1015.9	815.3	1324.9	1599.1	1173.6	1050.7	1410.8	1324.8	533.2	485.1	474.1	579.6	380	325.4	818.1	985.9	334.5	320.7	535.3	1114.4	1030.9	476.8	1505.9	434.2	986.6	464.4	1443.9	303.7	680.1	557.7	922.8	271
ID 3576	360.974	10.8	0	0	0	495.8	374.6	0	0	429.5	550.5	1386.3	1015.8	4139.6	5683.2	1233.5	1187.3	4435.9	5086.9	0	0	0	0	0	0	0	0	0	0	0	0	0	0	0	0	0	0	0	0	0	0	0	0
ID 3580	155.047	10.8	0	0	0	438.7	429.8	0	0	246.2	391.6	1060.6	829.9	3521.6	3824.7	1067.2	809.1	2826.2	3688.7	0	0	0	0	0	0	0	0	0	0	0	0	0	0	0	0	0	0	0	0	0	0	0	0
ID 3610	358.976	10.8	0	0	0	455.7	437.5	0	0	436	436.1	1294.8	1440.9	4830.4	6032.5	1281	1221.1	5014.1	5327.9	0	0	0	0	0	0	0	0	0	0	0	0	0	0	0	0	0	0	0	0	0	0	0	0
ID 4317	362.971	10.8	0	0	0	0	0	0	0	0	0	390.5	308.2	1478.6	1879.8	369.6	406.2	1342.7	2066.4	0	0	0	0	0	0	0	0	0	0	0	0	0	0	0	0	0	0	0	0	0	0	0	0
ID 4355	359.98	10.8	0	0	0	0	0	0	0	0	0	288.1	0	689.5	704	205.1	286.1	567.2	827.3	0	0	0	0	0	0	0	0	0	0	0	0	0	0	0	0	0	0	0	0	0	0	0	0
ID 4460	361.977	10.8	0	0	0	0	0	0	0	0	0	0	0	733.9	765.7	223.3	0	524	983.9	0	0	0	0	0	0	0	0	0	0	0	0	0	0	0	0	0	0	0	0	0	0	0	0
ID 4494	98.9841	10.8	0	0	0	0	0	0	0	0	0	0	0	449.7	664.1	0	0	471	0	0	0	0	0	0	0	0	0	0	0	0	0	0	0	0	0	0	0	0	0	0	0	0	0
ID 4499	206.934	10.8	0	0	0	0	0	0	0	0	0	0	0	321.6	456.8	0	0	295.5	486.8	0	0	0	0	0	0	0	0	0	0	0	0	0	0	0	0	0	0	0	0	0	0	0	0
ID 4501	204.937	10.8	0	0	0	0	0	0	0	0	0	0	0	461.5	424.9	0	0	479.9	592.1	0	0	0	0	0	0	0	0	0	0	0	0	0	0	0	0	0	0	0	0	0	0	0	0
ID 4514	127.015	10.8	0	0	0	0	0	0	0	0	0	0	0	306.1	498.3	0	0	0	453.2	0	0	0	0	0	0	0	0	0	0	0	0	0	0	0	0	0	0	0	0	0	0	0	0
ID 4525	429.013	10.8	0	0	0	0	0	0	0	0	0	0	0	231.3	0	0	0	0	236.8	0	0	0	0	0	0	0	0	0	0	0	0	0	0	0	0	0	0	0	0	0	0	0	0
ID 4727	265.179	10.81	0	0	0	0	0	0	0	0	0	0	0	0	0	0	0	388.6	0	0	0	0	0	0	0	0	0	0	0	0	0	0	0	0	0	0	0	0	0	251.2	0	0	0
ID 3619	342.077	10.83	1	0	0	403.1	0	0	0	377.7	0	904.5	1131.3	3582.8	4521.2	1157.4	922	3567.5	4204	0	0	0	0	0	0	0	0	0	0	0	0	0	0	0	0	0	0	0	0	0	0	0	0
ID 4590	169.014	10.83	0	0	0	0	0	0	0	0	0	0	0	0	372.6	0	0	0	358.6	0	0	0	0	0	0	0	0	0	0	0	0	0	0	0	0	0	0	0	0	0	0	0	0
ID 2679	279.027	10.84	0	398.3	388.7	1522.5	1414.2	423.2	420.1	1884.2	1566.5	4878.9	3904.8	17190.9	22200.4	4860.1	4104.1	17408.2	22423.6	0	0	0	0	0	0	0	0	0	0	0	0	0	0	0	0	0	0	0	0	0	0	0	0
ID 4302	280.03	10.84	0	0	0	0	0	0	0	0	0	644.5	647.9	2089.5	2742.1	530.3	596.2	1974.7	2435.6	0	0	0	0	0	0	0	0	0	0	0	0	0	0	0	0	0	0	0	0	0	0	0	0
ID 4327	281.023	10.84	0	0	0	0	0	0	0	0	0	416	409.7	1592.4	1796.8	485.3	403.6	1268.6	2017.6	0	0	0	0	0	0	0	0	0	0	0	0	0	0	0	0	0	0	0	0	0	0	0	0
ID 4360	247.001	10.84	0	0	0	0	0	0	0	0	0	286.7	260.1	970.3	1208.6	369.5	292	1054.6	1125.7	0	0	0	0	0	0	0	0	0	0	0	0	0	0	0	0	0	0	0	0	0	0	0	0
ID 4562	301.008	10.84	0	0	0	0	0	0	0	0	0	0	0	210.5	0	0	0	196.5	294.2	0	0	0	0	0	0	0	0	0	0	0	0	0	0	0	0	0	0	0	0	0	0	0	0
ID 268	269.172	10.85	0	17890.6	18479.6	18412.4	19464.7	18577.3	18906	18085.7	18809	18600.6	16989.1	17826.2	17667.9	18825.9	18282.2	18557.2	18718	34074	34876	36079.5	35665.5	33579.2	33296.4	18209.6	20079.7	33602.9	33092.1	17974.2	19115.9	39131.7	40937.3	28912.5	28153.2	39723.8	38561.4	26809.4	26616.2	20454.3	22076.3	19839.6	21810.2
ID 503	229.18	10.85	0	4091.9	4280.4	3995.5	4332.3	4656.1	4301.8	4065.1	4654.1	4564.3	3853.4	4520.6	4098.8	4157.2	4662	4082.2	4373.4	9157.7	8839.7	8125.6	8651.1	8711.2	8512.1	4854	4855.8	9441.9	8564.6	4734	4697.8	10468.2	11597.4	7876.2	8290.9	11800.1	11026.6	8010.3	7780.4	5639.8	5188.3	5574.6	5256.5
ID 712	247.19	10.85	0	3435.2	3606.4	3543.4	3743.1	3254.3	3596.9	3375.6	4042.3	3322.9	3829.2	3601.4	3467.9	3593.2	3406.9	3349.6	3406.8	7695.6	7378.3	7327.6	8253.4	6858.7	6624.1	3820.9	3955.8	6973.6	6674.8	4149.8	4269.4	8943.9	9362.2	6501.2	5693.1	9580.8	9249.6	6566	6599.2	4846.3	3962.8	4429.7	5115.2
ID 803	285.146	10.85	0	2897.9	3170.1	3546.6	3102.4	3451.6	3146.2	3115.3	2795.9	3033.4	2951.4	3389.3	2856.7	3315.8	3403.1	3480.8	3367.1	4863.6	4850.1	4738.8	4887.6	4227.2	4681.2	3386.1	3848.8	4406.6	5076.8	3555.8	3481.6	4964.3	5209.3	4411.1	3841.5	4557.9	4762.5	4389.6	4319.2	3968.8	3333.6	3919.5	3505.9
ID 881	270.175	10.85	0	2562.8	2645.8	2471.2	2599.2	2677.5	2729.7	2370	2932.6	2560.3	2513.9	2491.2	2981.8	2777.3	2700.2	2688.9	2052	5123.7	5069.6	4747.3	4465.9	4538	4075.1	2865.3	2810.4	4551.7	4801.9	2417.1	2755.5	5867.5	5583.1	4104.8	4170.7	5591.2	5631.2	4016.9	4026.6	3120.1	3103	2793	3347.9
ID 1282	155.143	10.85	0	1058	1210.6	1274.3	1264.3	1129	1002.5	1270.9	1032.4	1267.2	910.1	1095.7	1092.3	1135.1	986.5	1221	1189.9	2617.7	2120.5	2217.7	2128.9	2227.1	2452.9	964.6	1398.3	2447.9	2144.8	1295.3	1199.5	3173.9	2576.6	2133.3	2058.4	2588.3	2614.6	1878.1	1818.3	1469	1341.5	1372.2	1718.9
ID 1833	327.078	10.85	0	809.5	917.7	790.6	812.9	871.2	905.3	857.1	847.7	711.1	826	807.1	925.5	707.5	779.2	935.3	858.6	811.2	968.4	917.8	926.3	714	719.3	666.4	726.2	770.3	761.7	653.6	762.1	797	857.9	781	585	754.2	884.5	739.9	648	779.3	823.1	812.3	863
ID 2110	248.193	10.85	0	470.3	539.5	634.9	581.7	675	482.1	754.6	467.1	564.6	612	743.6	422.4	714.1	626	630.4	543.1	1106.3	942.4	1246.4	1042	1223.3	1437.9	655.9	647.8	1071.6	1343.1	588.5	700.2	1285.3	1410	688.7	861.8	1289	1290.4	984	834.2	780.1	698.7	655.3	802.5
ID 2251	173.154	10.85	0	476.3	0	0	389.7	399.2	360.5	390.6	0	323.9	372.2	490.3	411.7	404.5	314.6	231.7	214	814.8	659.4	426.6	781.2	649.4	513.3	359.4	362	880.8	543.4	291.2	406.2	691.1	818.3	462	525.2	653.8	679.4	506.2	437.4	423.5	342.1	542.6	0
ID 2331	230.183	10.85	0	565.1	643.9	713.4	541.2	711.5	455.9	880.5	608.6	857.9	764.8	829.1	456.5	864.9	556.3	937.4	721.3	1097.4	1384	1112	1565.3	1121.2	1154.6	590.3	741.1	1158.9	1305.8	772	693.7	1407.6	1725.4	1118.7	952.3	1644.9	1635.7	1042.5	1111.7	860.6	903	877.8	1097.7
ID 2458	271.178	10.85	0	319.7	315.2	0	0	0	0	297	460.6	0	423.3	0	0	0	369.4	338.2	361.9	478.2	482	587.1	762.4	523	501.2	291.2	0	437	652.6	0	449.8	767.6	714.2	419.5	517.2	791.9	777.8	466.5	590.6	463.2	494.8	298.5	444
ID 2573	286.149	10.85	0	427.9	561.8	518.2	710.6	578.8	469.9	549.2	461.2	448.2	469	495.6	457.2	573.3	590.3	509.4	363.3	627.1	667.1	695.8	745	651.2	753	381	599.6	766.1	712.1	607.6	808.5	753.3	720.5	721.8	604.5	647.8	871.2	606.4	579.1	565.7	568.6	632.3	692.2
ID 2579	287.146	10.85	0	430.3	429.8	437.2	335.1	427.5	340.5	331.9	360.8	324.3	389.9	457	388.6	486.3	443.8	340.5	0	551.8	572.7	436.5	450.4	458.7	460.5	0	335.7	473.6	391.4	349.1	396.9	417.7	471	376	308	478.1	569	371.9	431.7	0	0	448.6	436.7
ID 4300	344.074	10.85	1	0	0	0	0	0	0	0	0	695.7	602.5	2308.6	2527.4	754.4	752	2143	2740.8	0	0	0	0	0	0	0	0	0	0	0	0	0	0	0	0	0	0	0	0	0	0	0	0
ID 5035	515.354	10.85	0	0	0	0	0	0	0	0	0	0	0	0	0	0	0	0	0	324.5	0	0	321.6	0	302.2	0	0	330.5	0	0	0	448.8	404.7	0	235.2	459.5	336	0	0	221.2	0	0	0
ID 5477	264.216	10.85	0	0	0	0	0	0	0	0	0	0	0	0	0	0	0	0	0	0	0	0	0	0	0	0	0	0	0	0	0	311.6	0	0	0	214.8	264.8	0	0	0	0	0	0
ID 5518	156.144	10.85	0	0	0	0	0	0	0	0	0	0	0	0	0	0	0	0	0	0	0	0	0	0	0	0	0	0	0	0	0	0	0	315.9	442.8	402.5	420.6	363.6	0	0	0	0	0
ID 1001	230.248	10.86	0	1852.3	1786.1	2345.5	2069.4	2106	2026.6	1685.9	2145.5	2256.9	2319.9	2477.5	2185.9	2171.8	2102.9	2104.1	1872.7	1762.7	1922.1	1912.3	1875.6	2273.3	2076	2083.3	1891.1	1761.5	2118.6	2082.6	1684.1	1993.2	1548.6	2084.9	1894.5	1849.9	1811	2308.7	1758.3	1924.3	1721.7	1608.7	2069.3
ID 1094	223.063	10.86	0	1824	1990.9	1734.8	2532.9	2635.8	2408.1	1694.7	1473.9	1517.4	1401.2	1383.2	1506.7	1740.7	1604.9	1418.4	1173.6	1398.4	1233	1726.4	1221.1	1139.6	1089.3	1168.7	1297	1816.4	1408.6	1367	1205.2	1339.2	1190.6	1331.5	1073.8	1312.2	1052.6	1814.7	1315.2	1188.3	950	1223.7	934.9
ID 1873	305.108	10.86	0	675.1	910.4	3413.2	3660.2	864.7	935.3	3908.9	3533.4	11101.1	9914.7	38973	48084.5	10248.5	10376.1	39561.9	52422.8	0	0	0	0	0	0	0	0	0	0	0	0	0	0	0	0	0	0	0	0	0	0	0	0
ID 2446	224.064	10.86	0	387.3	441	383.5	475.5	473	387.8	266.5	409.6	489.8	419.2	292.7	261.4	347.7	428.8	399.2	0	333.1	339.7	494.4	356.7	0	0	0	342.9	0	370.6	220.3	372.7	307.2	273.6	0	309.2	0	242.4	364.8	355.6	298.8	0	0	237.2
ID 2833	225.044	10.86	0	330.5	336	0	457.5	553.2	569.1	336.5	289.5	297.3	0	269.3	0	283.8	329	0	336	289.7	300.7	369.5	0	0	0	0	274.2	306.8	309.1	199.9	0	0	0	0	256	0	0	437.3	0	308.4	0	367.5	358.2
ID 2849	297.082	10.86	0	315.4	340.9	314.7	527.9	651.4	679.2	0	338.3	249.7	303.6	0	276.9	302	337	268.5	305.2	293.5	395.8	535.9	256.3	0	0	0	0	260.5	328.2	385	297.8	331	0	279.2	308.9	263.7	0	380.8	251.6	343.6	203.8	321.6	319.5
ID 2883	231.251	10.86	0	309.9	0	432.3	317.8	405.8	272.5	317.6	0	308.6	316.6	438.9	462.2	0	386.1	0	317.7	0	437.2	507.9	311.6	343.9	416.8	301.1	0	333.2	453.3	363.4	383	343.2	417	337.6	0	0	346.8	0	396.4	0	308	0	331.7
ID 3252	337.075	10.86	0	0	466.1	0	459.5	581.9	455.5	338.7	325.5	301.3	309.4	334.6	0	0	262	309.7	0	0	0	331.5	408.6	265.9	208.6	243	0	0	254.4	244.2	0	238	0	0	0	305.8	225	0	274.1	335.9	0	252.9	0
ID 3558	306.111	10.86	0	0	0	618.8	595.9	0	0	733.2	562.8	1443.1	1120.6	5394.3	6531.8	1578.3	1544.2	5439.1	7300.4	0	0	0	0	0	0	0	0	0	0	0	0	0	0	0	0	0	0	0	0	0	0	0	0
ID 3920	298.084	10.86	0	0	0	0	195.3	0	189.4	0	0	0	0	0	0	0	0	0	0	0	0	0	0	0	0	0	0	0	0	0	0	0	0	0	0	0	0	0	0	0	0	0	0
ID 3976	315.093	10.86	0	0	0	0	0	359.5	0	0	0	0	0	0	0	205.9	0	0	0	0	0	0	0	0	0	0	0	0	0	0	0	0	0	0	0	0	0	0	0	0	0	0	0
ID 4282	307.106	10.86	0	0	0	0	0	0	0	0	249.1	581	496.7	1837.4	2172.5	628.9	425.5	1966.5	2235.3	0	0	0	0	0	0	0	0	0	0	0	0	0	0	0	0	0	0	0	0	0	0	0	0
ID 4447	169.082	10.86	0	0	0	0	0	0	0	0	0	0	0	1091.9	1183.4	0	0	926.4	1081.3	0	0	0	0	0	0	0	0	0	0	0	0	0	0	0	0	0	0	0	0	0	0	0	0
ID 4457	153.102	10.86	0	0	0	0	0	0	0	0	0	0	0	950.5	1103.2	0	0	1008.9	1038.5	0	0	0	0	0	0	0	0	0	0	0	0	0	0	0	0	0	0	0	0	0	0	0	0
ID 4464	277.076	10.86	0	0	0	0	0	0	0	0	0	0	0	716.8	767.2	0	0	492.5	762.7	0	0	0	0	0	0	0	0	0	0	0	0	0	0	0	0	0	0	0	0	0	0	0	0
ID 4475	364.059	10.86	1	0	0	0	0	0	0	0	0	0	0	720.3	749.2	0	0	504	995.6	0	0	0	0	0	0	0	0	0	0	0	0	0	0	0	0	0	0	0	0	0	0	0	0
ID 4533	249.045	10.86	0	0	0	0	0	0	0	0	0	0	0	348	534.7	0	0	304.5	266.3	0	0	0	0	0	0	0	0	0	0	0	0	0	0	0	0	0	0	0	0	0	0	0	0
ID 4552	308.109	10.86	0	0	0	0	0	0	0	0	0	0	0	280.7	410.9	0	0	346.2	247.1	0	0	0	0	0	0	0	0	0	0	0	0	0	0	0	0	0	0	0	0	0	0	0	0
ID 5205	328.082	10.86	0	0	0	0	0	0	0	0	0	0	0	0	0	0	0	0	0	0	232.6	281	0	0	0	0	0	0	0	0	0	182.8	0	0	0	0	0	0	160.5	0	0	0	0
ID 4493	345.077	10.87	0	0	0	0	0	0	0	0	0	0	0	586.7	480	0	0	294.8	0	0	0	0	0	0	0	0	0	0	0	0	0	0	0	0	0	0	0	0	0	0	0	0	0
ID 2125	288.253	10.88	0	530.7	491.5	595.8	430.4	0	459.4	623	516.8	473.5	0	468.1	440.4	622.8	681.4	418.1	404.9	0	718.6	0	478.1	509.2	514.2	569.5	625.7	382.2	602.3	557.1	485.5	513.9	0	376.6	0	584.7	0	424.9	0	0	365.6	452.2	0
ID 4479	343.079	10.89	1	0	0	0	0	0	0	0	0	0	0	699.8	788.6	0	0	561.4	799.8	0	0	0	0	0	0	0	0	0	0	0	0	0	0	0	0	0	0	0	0	0	0	0	0
ID 4482	366.056	10.89	0	0	0	0	0	0	0	0	0	0	0	440.4	636.8	0	0	0	616.2	0	0	0	0	0	0	0	0	0	0	0	0	0	0	0	0	0	0	0	0	0	0	0	0
ID 4580	346.072	10.89	0	0	0	0	0	0	0	0	0	0	0	0	652.1	0	0	468.6	564.8	0	0	0	0	0	0	0	0	0	0	0	0	0	0	0	0	0	0	0	0	0	0	0	0
ID 3296	305.303	10.92	0	0	417.9	768.6	0	285.6	467.5	829.1	0	0	0	293.2	398.7	0	0	329.1	267.7	0	331.4	0	0	382.7	0	0	0	559	0	0	0	427.9	349.3	298.7	0	455.5	368.7	242.4	0	237.6	416.1	238	0
ID 51	288.289	10.93	0	105390	31027.9	78386.5	80990.2	111758	30125.8	85562.3	82835	123848	103599	51533.2	54076.9	125903	98352.9	52011	50325.6	153338	125808	144026	120115	69750	87354.7	29975.5	67607.8	71837.1	84135.4	28128	65388.9	37822.4	81392.5	54522.8	96500.7	35739.6	80032	56791.1	99323.5	107410	95849.7	109557	106786
ID 216	289.293	10.93	0	20342.1	6693.4	14529.7	16113.7	20088.4	6026.2	15492.8	15728.5	25254.7	19924.9	9871.6	10761.8	22608.3	19077.5	10605.7	9650	28568.2	24415.8	27202.6	23196.7	13746.9	17325.2	5920.4	13323	14423.8	16861.4	5313.5	12911.3	7838.1	15245.8	10172	18583.9	6456.3	14861.3	9880.6	18940.9	20177.3	17621.6	20077	19002.2
ID 672	165.054	10.93	0	343.7	371.6	0	0	0	450.7	542.8	0	0	0	0	426.2	598.3	325.4	0	0	496.8	0	346.7	0	0	0	0	451.7	0	0	0	689.4	0	0	343.2	0	519.2	0	0	0	480.7	354.9	0	0
ID 1013	290.296	10.93	0	2161.1	775.6	1749.2	1565.3	2258.9	581.8	1607	1770.9	2879.5	1920.6	1191.9	1041.3	2875.5	2069.4	1195.5	1050.5	3202.1	2505.8	3403.5	2402.4	1578	1765.9	677.5	1416.7	1683.6	1876.3	685.2	1155.6	824.5	1801.8	1007.1	2020.4	789	1613.2	1069.2	2054.2	1960.8	2110.4	1951.2	2139
ID 1509	304.299	10.93	0	1138.9	1415.6	3068.6	686.7	1277.9	1602.4	3072.3	620.8	742.3	712	1426.6	1172.7	808.4	895.4	1413	1373.9	1100.6	1504.2	975.9	1127.6	1696	914	800	751.4	2174.7	686.6	864.6	0	1882	1348.5	972.6	938.8	1833.8	1569.4	941.7	814.1	905.3	1157.2	960.3	1229.8
ID 2326	272.258	10.93	0	326.4	536.3	549.8	596.9	480.4	467.3	471.7	577.6	584.3	484.3	467.8	502.1	510.1	372.4	507	290.9	503.5	404.8	485.1	513.5	474.1	592.2	485.9	376.8	594	460	609	438.9	475.9	417	361.8	447.1	388.3	429.1	307.1	323.1	376	400.3	508.6	476.8
ID 2634	311.276	10.93	0	338.6	0	0	203.6	0	0	0	0	0	0	0	0	269	181.5	0	0	424	0	250.9	0	0	0	0	0	0	301.9	0	0	0	358.2	0	0	0	0	0	221.4	258.6	0	367.1	283.1
ID 2964	331.188	10.93	0	282.2	0	0	0	0	336	0	0	0	0	0	0	0	0	220.8	350.6	0	0	0	0	0	0	0	0	0	0	0	0	339.5	0	0	0	295.4	0	0	339.4	0	0	0	0
ID 4321	291.298	10.93	0	0	0	0	0	0	0	0	0	376.2	0	0	0	0	0	0	0	316.5	170.4	305.2	232.6	0	0	0	0	0	0	0	0	0	0	0	0	0	0	0	0	0	208.4	0	0
ID 1653	310.271	10.94	0	1017.8	365.3	840.8	1078	1171	501.7	963.6	1059	1148.7	1286.5	722.7	707.2	1400.1	1320.3	563.4	643.3	1783	1409.7	1514.6	1363.5	847.5	1293	461.3	853.1	826.1	968.3	333.1	778.1	498.8	904.7	560.9	972	587.7	853.9	651.8	987.1	1157.7	1377.1	1597.2	1117.5
ID 2238	315.231	10.94	0	509.8	410.2	391.8	538.7	408.6	600.1	439.5	561.9	431.2	308.4	456.5	481.8	371.1	579.5	491.8	508.9	783.1	764.3	861	555.8	476	460.6	0	0	498.8	0	0	0	801.5	761.5	515.3	450.9	925.3	637.4	459.6	388.5	350.6	0	0	0
ID 2443	270.279	10.94	0	502.7	0	384.7	367.6	410.4	0	481.9	473.8	678.5	498.5	355	0	505.2	398.3	321.4	289.3	695.6	541.1	880.1	611.8	354.7	489.1	0	297.3	304.3	343.2	0	0	0	369.1	371.6	494.7	0	295.9	249.8	414.5	489.3	293	351.3	472.3
ID 4571	239.148	10.94	0	0	0	0	0	0	0	0	0	0	0	0	946	0	0	0	0	0	0	0	0	0	0	0	0	0	0	0	0	0	0	0	0	0	0	0	897.9	0	0	0	0
ID 5209	316.235	10.94	0	0	0	0	0	0	0	0	0	0	0	0	0	0	0	0	0	0	248.1	0	186.6	0	0	0	0	0	0	0	0	345.9	0	0	0	0	0	0	0	0	0	0	0
ID 5221	147.077	10.94	0	0	0	0	0	0	0	0	0	0	0	0	0	0	0	0	0	0	200.3	0	278.3	0	0	0	0	0	0	0	0	0	0	0	0	0	0	0	0	0	0	0	0
ID 189	161.096	10.95	0	28158.2	29651.9	28189.3	31129.7	27949.4	29215.2	28772.4	28965.3	29697	28803	28620.1	29629.2	28962.5	26742.2	27895.9	26065.3	27416.2	28165.7	26827	24127.9	25998	25085.4	24309.3	25340.9	23320.3	25208.2	25559.3	25429.2	25161.8	23352.1	25108.6	24192.1	24959.6	22722.5	24859.2	24384.1	26699	25487.9	25493.6	26245.5
ID 329	221.117	10.95	0	11576.8	11370.3	11887.3	12046.9	11774	11608.6	11794	10995.7	11658.4	11325.9	11663.6	10977.8	11674.1	10887.6	10873.5	11086.9	11018.7	10795.6	10159	10912.7	9643.3	10394.6	9823.6	10439.3	10005.4	10600.5	10345.5	11570.2	10209.2	10592.4	10327	10090.1	10099.2	10221.8	10157.2	10667.4	10612.7	9342.7	9326.4	10431.6
ID 340	115.037	10.95	0	4165.6	4609.7	3990.4	4060.7	3339.5	3640.3	3421.4	3291.6	3557.1	0	2774.7	0	2878.8	0	2859.9	0	2357.1	2135.3	0	0	0	1991.4	0	0	2092.5	0	1813	1860	1767.4	0	0	1615.6	0	1357.1	0	0	0	1478.1	0	0
ID 441	277.18	10.95	0	7271.5	6943.5	7532.4	6862.1	7108.3	7707.7	7014.3	7814.6	7438.1	7123.2	7187.9	7203.8	7541.9	6459.5	7219	7135.7	7835.7	6301.9	6864.1	7039.9	6138.5	6608	6259.3	7056.1	6381	6757.6	6464	6782.3	7425.9	6424.9	6207.4	5938.6	6461.4	6071.4	7123	6583.7	6574.6	5864.5	6805.1	6617.9
ID 451	203.107	10.95	0	7166.8	6725.6	6937.9	6856.9	7314.5	7461.5	7729.5	6760.1	6581.7	6896.3	6894.6	6787.1	7347.6	6374.5	6813.9	6410	6692.4	6310.3	6142.5	6536.3	5797.7	5897.3	6716.1	6894.2	5960.4	6283.4	5964.9	6442.2	6138.1	6047.3	5944.8	6167.8	5748.4	5287.1	6311.4	5713	6006.5	5850.2	5645.3	6187.3
ID 654	162.099	10.95	0	3808.5	3505.2	3420.9	3365.8	3440	3555.4	3600.3	3409.3	3643.1	3640.1	3606.4	3522.6	3529.6	3654.9	3042.1	3590.5	3204.4	3164.1	3200.5	3093.3	3111.9	2753.6	3135.4	2817.9	3029.6	3592.4	3382.6	3535.6	3632.5	2999.1	3159.5	3353.7	2939.6	3030.9	3240.5	3093.1	3196.2	2828	3424.7	2906
ID 868	238.144	10.95	0	2318.5	2533.2	2087.2	2758.9	2396	2029.9	2837.2	2386.2	2501.3	2278.7	2692.9	2318.7	2361.4	2365.1	2250.1	2396.7	2145.1	2038.7	2235.6	2061.4	2147.5	1996.1	2163.8	2263.7	2276.7	2068.5	2113.3	2230.4	1776.2	1888.7	1726.5	2263	2150	1828.9	2080.6	1796.5	1770.1	2195.5	2004.3	1790.7
[truncated: 3,554 more rows]
