# Supplementary material for: Non-targeted analysis of unexpected food contaminants using LC-HRMS
Source: Anal Bioanal Chem. 2018 Mar 29;410(22):5593–602. doi: 10.1007/s00216-018-1028-4 (PMC6096699; doi:10.1007/s00216-018-1028-4)
Supplement: Supplementary file 3 — (ZIP 2279 kb) [file 216_2018_1028_MOESM3_ESM.zip]

Archive with 38 entries (38 files):
- EIC_Acephate.png
- EIC_Atrazine.png
- EIC_Chlorfenvinfos .png
- EIC_Diazinon.png
- EIC_Dichlorvos.png
- EIC_Dimethoate.png
- EIC_Ethion.png
- EIC_Fenarimol.png
- EIC_Fenthion.png
- EIC_Fenthionsulfone.png
- EIC_Metalaxyl.png
- EIC_Methidathion.png
- EIC_Omethoate .png
- EIC_overlayAcephate.png
- EIC_overlayAtrazine.png
- EIC_overlayChlorfenvinfos .png
- EIC_overlayDiazinon.png
- EIC_overlayDichlorvos.png
- EIC_overlayDimethoate.png
- EIC_overlayEthion.png
- EIC_overlayFenarimol.png
- EIC_overlayFenthion.png
- EIC_overlayFenthionsulfone.png
- EIC_overlayMetalaxyl.png
- EIC_overlayMethidathion.png
- EIC_overlayOmethoate .png
- EIC_overlayParaoxonmethyl.png
- EIC_overlayProchloraz .png
- EIC_overlayPrometryn.png
- EIC_overlayPropiconazol .png
- EIC_overlayTebuconazole.png
- EIC_overlayTriadimefon.png
- EIC_Paraoxonmethyl.png
- EIC_Prochloraz .png
- EIC_Prometryn.png
- EIC_Propiconazol .png
- EIC_Tebuconazole.png
- EIC_Triadimefon.png
